# Supplementary material for: Cortical Auditory Deafferentation Induces Long-Term Plasticity in the Inferior Colliculus of Adult Rats: Microarray and qPCR Analysis
Source: Front Neural Circuits. 2012 Nov 26;6:86. doi: 10.3389/fncir.2012.00086 (PMC3516126; doi:10.3389/fncir.2012.00086)
Supplement: Supplementary Datasheet 1 — Naïve control vs. 15 days and 90 days post-lesion. [file 30257_Merchan_DataSheet1.XLSX]

## Sheet: Sheet1
NAÏVE CONTROL VS. 15 DAYS AND 90 DAYS POST-LESION		SUPPLEMENTARY TABLE 1
Transcripts Cluster Id	genedescription	genesymbol	C vs. 15dIpsi				10894268			3.92193
10926698	G protein-coupled receptor 116	Gpr116	2.44426				10724319	beta-glo	MGC72973	1.69648
10765444			2.33531				10818452			1.66248
10855185			2.263				10908131			1.616
10853300	ATP-binding cassette, sub-family B (MDR/TAP), member 1A	Abcb1a	2.2218				10724315	hemoglobin, beta	Hbb	1.60218
10867033	solute carrier organic anion transporter family, member 1a4	Slco1a4	2.21352				10724311	beta-globin | beta globin minor gene | beta-glo	LOC689064|LOC100134871|MGC72973	1.59074
10756418	FMS-like tyrosine kinase 1	Flt1	2.05632				10852671			1.58368
10869946	endothelial-specific receptor tyrosine kinase	Tek	1.95146				10713873			1.54523
10801135			1.95037				10914618	chemokine (C-C motif) receptor 5	Ccr5	1.54109
10758031			1.911				10926089			1.53438
10721698			1.82504				10815498	mab-21-like 1 (C. elegans)	Mab21l1	1.51243
10938995	integral membrane protein 2A	Itm2a	1.80681				10829660	similar to 40S ribosomal protein S28	LOC690732	1.508
10758033			1.776				10722515			1.507
10773115	prominin 1	Prom1	1.70012				10722515			1.507
10765437	regulator of G-protein signaling 5	Rgs5	1.6885				10840345			1.501
10724315	hemoglobin, beta	Hbb	1.66929
10891400	preoptic regulatory factor 1	Porf1	1.66457				Transcripts Cluster Id	genedescription	genesymbol	90dIpsi vs 90dContra
10894810	similar to cajalin 2 isoform a (predicted)	RGD1565556_predicted	1.649				10758033			5.57421
10894812	similar to cajalin 2 isoform a (predicted)	RGD1565556_predicted	1.62111				10924172			5.34593
10719648	zinc finger protein 61	Zfp61	1.61822				10838282			5.31555
10931717	complement component 3	C3	1.61768				10846928			5.18606
10833180	serglycin	Srgn	1.60014				10871769			5.18402
10820953	occludin | thiopurine methyltransferase	Ocln|Tpmt	1.58404				10855946			5.15596
10823548	latexin	Lxn	1.53866				10862359			4.97718
10746894			1.538				10723896			4.90306
10819770	EGF, latrophilin and seven transmembrane domain containing 1	Eltd1	1.53562				10728563			4.88717
10723896			1.53151				10930604			4.61805
10892067			1.52925				10702293			4.58288
10861662	podocalyxin-like	Podxl	1.52811				10839872			4.55683
10932568			1.52272				10811999			4.26882
10895527	protein tyrosine phosphatase, receptor type, B (predicted)	Ptprb_predicted	1.51807				10797013			4.12009
10820277			1.515				10721698			4.09699
10736784	schlafen 5 (predicted)	Slfn5_predicted	1.51214				10932228			4.09432
10756054	claudin 5	Cldn5	1.50684				10892309	hypothetical LOC314472 (predicted)	RGD1310269_predicted	3.95654
							10918270			3.9551
Transcripts Cluster Id	genedescription	genesymbol	C vs. 15dContra				10894268			3.92193
10841294			2.30776				10892067			3.90643
10822792	DCN1, defective in cullin neddylation 1, domain containing 1 (S. cerevisiae) (predicted)	Dcun1d1_predicted	1.735				10758031			3.89818
10851739	solute carrier family 35, member C2	Slc35c2	1.73319				10930612			3.88582
10725659	similar to spinster-like protein	RGD1305613	1.697				10894810	similar to cajalin 2 isoform a (predicted)	RGD1565556_predicted	3.87034
10930618	NADH dehydrogenase subunit 6 | cytochrome c oxidase subunit 3	ND6|COX3	1.69648				10855185			3.84301
10886826			1.67035				10709825			3.66043
10886816			1.63445				10778472	zona pellucida binding protein	Zpbp	3.50691
10733888	olfactory receptor 1448 (predicted)	Olr1448_predicted	1.61263				10755129			3.48865
10865562	leprecan-like 2 (predicted)	Leprel2_predicted	1.61009				10908100			3.48604
10926093			1.601				10894812	similar to cajalin 2 isoform a (predicted)	RGD1565556_predicted	3.36195
10811898			1.58144				10937658	hypothetical protein LOC686031 | hypothetical protein LOC684412	LOC686031|LOC684412	3.32277
10804772			1.57287				10819998			3.32249
10706941	carbonic anhydrase 11	Car11	1.572				10822989	sodium channel and clathrin linker 1	Sclt1	3.27363
10868796			1.559				10871771			3.2439
10723720	thyroid hormone responsive protein	Thrsp	1.54542				10894814	similar to cajalin 2 isoform a (predicted)	RGD1565556_predicted	3.179
10930624		LOC310926	1.54459				10830454			3.17731
10744937			1.52785				10750426	tetratricopeptide repeat domain 3 (predicted)	Ttc3_predicted	3.10828
10872153		LOC685634	1.525				10938962	ribosomal protein S21	Rps21	3.10612
10821115			1.51896				10909758	ribosomal protein S21	Rps21	3.10584
							10851380			3.10127
Transcripts Cluster Id	genedescription	genesymbol	15dIpsi vs 90dIpsi				10706836		LOC685941	3.06153
10721698			7.72994				10918383			3.05888
10838282			6.44646				10842805	ribosomal protein S21	Rps21	3.05556
10924172			6.41843				10908098			3.03274
10855946			6.21642				10814540	similar to MEGF6 (predicted)	RGD1307225_predicted	3.00885
10855185			6.05389				10882920	mediator of cell motility 1	Memo1	2.96502
10871769			5.86054				10812823	centromere protein K	Cenpk	2.95554
10758033			5.84712				10841716			2.88125
10846928			5.83799				10722487			2.87872
10862359			5.76788				10741203	synaptogyrin 3 (predicted)	Syngr3_predicted	2.87826
10755129			5.6791				10800592	similar to AW554918 protein (predicted)	RGD1564140_predicted	2.87572
10758031			5.58603				10829357			2.86759
10728561			5.48262				10766287			2.86682
10728563			5.45509				10710771	ribosomal protein S15a | similar to ribosomal protein S15a	Rps15a|LOC680996|LOC684609|LOC690495	2.85355
10801135			5.14952				10764376	DENN/MADD domain containing 1B	Dennd1b	2.853
10932228			5.06525				10828077			2.84993
10834602			5.04948				10814650	ribosomal protein L22 like 1 (predicted)	Rpl22l1_predicted	2.84838
10797013			5.04379				10817527	similar to histone H2A	LOC690102	2.84399
10930555			5.01417				10803194	establishment of cohesion 1 homolog 1 (S. cerevisiae) | similar to N-acetyltransferase ESCO1 (Establishment of cohesion 1 homolog 1) (ECO1 homolog 1)	Esco1|LOC682499	2.84348
10723896			4.93822				10725159	ribosomal protein S15a | similar to ribosomal protein S15a	Rps15a|LOC680996|LOC684609|LOC690495	2.84262
10811999			4.92196				10737194			2.81482
10918270			4.837				10737203			2.81082
10894268			4.80169				10737201			2.80285
10709825			4.41307				10767013	establishment of cohesion 1 homolog 1 (S. cerevisiae) | similar to N-acetyltransferase ESCO1 (Establishment of cohesion 1 homolog 1) (ECO1 homolog 1)	Esco1|LOC682499	2.8019
10878965			4.26601				10722427			2.78082
10851380			4.15477				10864425	eukaryotic translation initiation factor 4E member 3	Eif4e3	2.7807
10894810	similar to cajalin 2 isoform a (predicted)	RGD1565556_predicted	4.09519				10869925	intraflagellar transport 74 homolog (Chlamydomonas)	Ift74	2.77229
10892067			3.90084				10765495			2.77096
10830454			3.81059				10760208	ribosomal protein S15a | similar to ribosomal protein S15a	Rps15a|LOC684609|LOC690495	2.76832
10765040			3.745				10856024	PR domain containing 5	Prdm5	2.74909
10702293			3.63643				10821695	ribosomal protein S15a | similar to ribosomal protein S15a	Rps15a|LOC684609|LOC690495	2.74589
10864425	eukaryotic translation initiation factor 4E member 3	Eif4e3	3.47039				10752146	ribosomal protein S15a | similar to ribosomal protein S15a	Rps15a|LOC680996|LOC684609|LOC690495	2.72696
10708691			3.34066				10901178	ribosomal protein S28 | similar to 40S ribosomal protein S28	Rps28|LOC690732	2.71867
10721694			3.23187				10927281	ribosomal protein S14	Rps14	2.71013
10930612			3.22233				10717434	similar to intracellular protein transport like (XM453) (predicted) | similar to 60S ribosomal protein L26 (Silica-induced gene 20 protein) (SIG-20)	RGD1307525_predicted|LOC685704|LOC686722	2.69419
10894812	similar to cajalin 2 isoform a (predicted)	RGD1565556_predicted	3.20052				10767044			2.69111
10908098			3.16307				10802007	ribosomal protein S14 | similar to ribosomal protein S14	Rps14|LOC687373|LOC691255	2.69053
10842805	ribosomal protein S21	Rps21	3.14428				10762981	replication protein A3 (predicted)	Rpa3_predicted	2.68111
10918383			3.12744				10803943	prefoldin 1 (predicted)	Pfdn1_predicted	2.67686
10938962	ribosomal protein S21	Rps21	3.12687				10874691	ribosomal protein S15a | similar to ribosomal protein S15a	Rps15a|LOC684609|LOC690495	2.67073
10765495			3.10437				10871997	ribosomal protein S14	Rps14	2.65767
10909758	ribosomal protein S21	Rps21	3.03781				10783533			2.65226
10795297			2.97087				10774903	similar to putative pheromone receptor Go-VN13C (predicted)	RGD1566389_predicted	2.65172
10819998			2.96109				10760041	proteasome maturation protein	Pomp	2.6502
10795280			2.9538				10734817	ribosomal protein L26 | similar to 60S ribosomal protein L26 (Silica-induced gene 20 protein) (SIG-20)	Rpl26|LOC685704|LOC686722	2.62212
10894814	similar to cajalin 2 isoform a (predicted)	RGD1565556_predicted	2.95361				10791650			2.62014
10901178	ribosomal protein S28 | similar to 40S ribosomal protein S28	Rps28|LOC690732	2.94629				10752515			2.61027
10778472	zona pellucida binding protein	Zpbp	2.94499				10795105	ribosomal protein L37 | similar to ribosomal protein L37 (predicted)	Rpl37|RGD1561310_predicted|RGD1560186_predicted|LOC690840|LOC679570|LOC683675	2.60102
10871771			2.94373				10930560			2.59924
10814540	similar to MEGF6 (predicted)	RGD1307225_predicted	2.93502				10820277			2.59725
10709784			2.93384				10799896			2.59716
10825151	histone cluster 2, H4 (predicted)	Hist2h4_predicted	2.9145				10795546	ribosomal protein S19	Rps19	2.5923
10798490			2.89546				10873649	ribosomal protein S21	Rps21	2.58717
10856024	PR domain containing 5	Prdm5	2.87886				10787962	similar to GalNAc transferase 10 isoform a (predicted)	RGD1564773_predicted	2.58609
10882920	mediator of cell motility 1	Memo1	2.86849				10863469			2.5754
10737203			2.85846				10780173			2.57478
10737201			2.85689				10896964			2.57153
10737194			2.85673				10802189			2.56907
10798499			2.84135				10705058	ribosomal protein S19	Rps19	2.55067
10828077			2.82386				10812779	similar to Erbb2 interacting protein isoform 2 (predicted)	RGD1562952_predicted	2.54603
10779724			2.81212				10798218	ribosomal protein L37 | similar to ribosomal protein L37 (predicted)	Rpl37|RGD1561310_predicted|RGD1560186_predicted|LOC690840|LOC679570|LOC683675	2.53615
10829357			2.80357				10729629	similar to KIAA2026 protein	RGD1311595	2.53347
10908100			2.80041				10787722			2.5331
10702697			2.79835				10923855	ribosomal protein L37 | similar to ribosomal protein L37 (predicted)	Rpl37|RGD1561310_predicted|RGD1560186_predicted|LOC690840|LOC679570|LOC683675	2.52174
10803536	similar to KIAA1328 protein (predicted)	RGD1562608_predicted	2.79156				10905558	similar to hypothetical protein FLJ25421 (predicted) | similar to 60S ribosomal protein L26 (Silica-induced gene 20 protein) (SIG-20)	RGD1565081_predicted|LOC685704|LOC686722	2.5203
10817539	histone cluster 2, H2bb	Hist2h2bb	2.77637				10736053	ribosomal protein L37 | similar to ribosomal protein L37 (predicted)	Rpl37|RGD1561310_predicted|RGD1560186_predicted|LOC690840|LOC679570|LOC683675	2.51617
10861395			2.74098				10805225			2.50571
10764376	DENN/MADD domain containing 1B	Dennd1b	2.73576				10813330	ribosomal protein L37 | similar to ribosomal protein L37 (predicted)	Rpl37|RGD1561310_predicted|RGD1560186_predicted|LOC690840|LOC679570|LOC683675	2.49889
10798461			2.7239				10939899			2.49613
10703224			2.7213				10729852	similar to ribosomal protein S27a	LOC681260	2.49536
10822989	sodium channel and clathrin linker 1	Sclt1	2.71078				10722481			2.48573
10732800			2.68454				10931991	NADH dehydrogenase (ubiquinone) 1 alpha subcomplex, 1 (predicted)	Ndufa1_predicted	2.47529
10774372	ribosomal protein S28 | similar to 40S ribosomal protein S28	Rps28|LOC689805|LOC690732	2.68196				10799987	ribosomal protein S19	Rps19	2.47316
10746894			2.67936				10892937	ribosomal protein S19	Rps19	2.46598
10896964			2.6644				10891765	tandem C2 domains, nuclear	Tc2n	2.45325
10805744			2.64562				10722429			2.4504
10734828			2.63944				10859108	similar to osteoclast inhibitory lectin (predicted)	RGD1563148_predicted	2.45034
10778080			2.63358				10838559	similar to CDNA sequence BC052040 (predicted)	RGD1563680_predicted	2.44613
10767044			2.62916				10876291	thymosin, beta 4, X chromosome	Tmsb4x	2.43723
10815804			2.57827				10852719			2.43235
10905668			2.5778				10802574			2.43107
10714346			2.57703				10774372	ribosomal protein S28 | similar to 40S ribosomal protein S28	Rps28|LOC689805|LOC690732	2.43088
10813854			2.57549				10722367			2.42946
10921268			2.57483				10863900	ribosomal protein s25 | similar to 40S ribosomal protein S25	Rps25|LOC685085	2.4284
10921286			2.57483				10839803	similar to ribosomal protein L22 like 1	LOC680575	2.42044
10838559	similar to CDNA sequence BC052040 (predicted)	RGD1563680_predicted	2.56623				10909521	ribosomal protein s25 | similar to 40S ribosomal protein S25	Rps25|LOC685085	2.41364
10820277			2.56365				10775532	mitochondrial ribosomal protein S18C (predicted)	Mrps18c_predicted	2.40976
10781630			2.54963				10795297			2.40948
10750426	tetratricopeptide repeat domain 3 (predicted)	Ttc3_predicted	2.53947				10817539	histone cluster 2, H2bb	Hist2h2bb	2.40829
10706836		LOC685941	2.53117				10779724			2.40428
10817527	similar to histone H2A	LOC690102	2.50398				10778918	ribosomal protein S19	Rps19	2.40259
10722084	secretion regulating guanine nucleotide exchange factor	Sergef	2.50216				10746246	ribosomal protein S24	Rps24	2.39764
10926698	G protein-coupled receptor 116	Gpr116	2.49985				10760559	similar to sidekick 1 (predicted)	RGD1560686_predicted	2.39441
10795546	ribosomal protein S19	Rps19	2.47102				10702201	A kinase (PRKA) anchor protein 7	Akap7	2.39367
10891765	tandem C2 domains, nuclear	Tc2n	2.46352				10891487			2.38913
10927468	similar to hypothetical protein MGC52110 (predicted)	RGD1565095_predicted	2.46279				10822792	DCN1, defective in cullin neddylation 1, domain containing 1 (S. cerevisiae) (predicted)	Dcun1d1_predicted	2.38831
10927668			2.46279				10795280			2.38639
10798467			2.45877				10840321	U2 small nuclear ribonucleoprotein B (predicted)	Snrpb2_predicted	2.38361
10812823	centromere protein K	Cenpk	2.45605				10798490			2.37724
10783533			2.44979				10763135			2.37401
10927281	ribosomal protein S14	Rps14	2.44742				10911811			2.37052
10803943	prefoldin 1 (predicted)	Pfdn1_predicted	2.44693				10763547	transmembrane protein 185B	Tmem185b	2.36735
10802574			2.4376				10824788			2.35252
10914312			2.42425				10740379	ribosomal protein S19	Rps19	2.34781
10798442	similar to germinal histone H4 gene	LOC679840	2.4238				10721676	ribosomal protein S11	Rps11	2.34669
10814650	ribosomal protein L22 like 1 (predicted)	Rpl22l1_predicted	2.42284				10798900	similar to ribosomal protein S14	LOC364750	2.34008
10802007	ribosomal protein S14 | similar to ribosomal protein S14	Rps14|LOC687373|LOC691255	2.39342				10879915	ribosomal protein L37a | similar to 60S ribosomal protein L37a	Rpl37a|LOC679823|LOC687187	2.32793
10762981	replication protein A3 (predicted)	Rpa3_predicted	2.39298				10704411	ribosomal protein S19	Rps19	2.31941
10766287			2.38308				10861211			2.3126
10871997	ribosomal protein S14	Rps14	2.3797				10710089	phosphodiesterase 3B, cGMP-inhibited	Pde3b	2.30762
10914314			2.37348				10796677	ribosomal protein L37 | similar to ribosomal protein L37 (predicted)	Rpl37|RGD1561310_predicted|LOC690840|LOC679570|LOC683675	2.30743
10863469			2.37193				10866486	histone cluster 1, H4m (predicted) | histone cluster 2, H4 (predicted) | histone H4 variant H4-v.1 (predicted) | similar to germinal histone H4 gene (predicted) | histone cluster 1, H4b	Hist1h4m_predicted|Hist2h4_predicted|RGD1562378_predicted|RGD1565073_predicted|Hist1h4b|LOC679983|LOC680097|LOC680430|LOC682518|LOC684621|LOC684686|LOC684745|LOC684887	2.30282
10852719			2.3705				10889575	G protein-coupled receptor 22 (predicted)	Gpr22_predicted	2.30206
10799987	ribosomal protein S19	Rps19	2.36516				10866503	histone cluster 1, H4m (predicted) | histone cluster 2, H4 (predicted) | histone H4 variant H4-v.1 (predicted) | similar to germinal histone H4 gene (predicted) | histone cluster 1, H4b	Hist1h4m_predicted|Hist2h4_predicted|RGD1562378_predicted|RGD1565073_predicted|Hist1h4b|LOC679983|LOC680097|LOC680430|LOC682518|LOC684621|LOC684686|LOC684745|LOC684887	2.30048
10717434	similar to intracellular protein transport like (XM453) (predicted) | similar to 60S ribosomal protein L26 (Silica-induced gene 20 protein) (SIG-20)	RGD1307525_predicted|LOC685704|LOC686722	2.36041				10814194	RGD1565641 (predicted)	RGD1565641_predicted	2.29793
10799896			2.35893				10832137			2.29615
10783353	ribosomal protein S19	Rps19	2.34978				10798499			2.28913
10800592	similar to AW554918 protein (predicted)	RGD1564140_predicted	2.34059				10893431	zinc finger protein 347	Zfp347	2.28906
10838352			2.33419				10873567	regulator of chromosome condensation 2 (predicted)	Rcc2_predicted	2.28697
10803194	establishment of cohesion 1 homolog 1 (S. cerevisiae) | similar to N-acetyltransferase ESCO1 (Establishment of cohesion 1 homolog 1) (ECO1 homolog 1)	Esco1|LOC682499	2.33306				10927668			2.28582
10765444			2.33112				10706238			2.2853
10866486	histone cluster 1, H4m (predicted) | histone cluster 2, H4 (predicted) | histone H4 variant H4-v.1 (predicted) | similar to germinal histone H4 gene (predicted) | histone cluster 1, H4b	Hist1h4m_predicted|Hist2h4_predicted|RGD1562378_predicted|RGD1565073_predicted|Hist1h4b|LOC679983|LOC680097|LOC680430|LOC682518|LOC684621|LOC684686|LOC684745|LOC684887	2.32943				10853663	ribosomal protein L31 | similar to ribosomal protein L31 (predicted)	Rpl31|RGD1564839_predicted|LOC680384	2.28052
10866503	histone cluster 1, H4m (predicted) | histone cluster 2, H4 (predicted) | histone H4 variant H4-v.1 (predicted) | similar to germinal histone H4 gene (predicted) | histone cluster 1, H4b	Hist1h4m_predicted|Hist2h4_predicted|RGD1562378_predicted|RGD1565073_predicted|Hist1h4b|LOC679983|LOC680097|LOC680430|LOC682518|LOC684621|LOC684686|LOC684745|LOC684887	2.32936				10865420	calsyntenin 3	Clstn3	2.28042
10805225			2.31535				10722084	secretion regulating guanine nucleotide exchange factor	Sergef	2.27917
10923855	ribosomal protein L37 | similar to ribosomal protein L37 (predicted)	Rpl37|RGD1561310_predicted|RGD1560186_predicted|LOC690840|LOC679570|LOC683675	2.31484				10737445	similar to 60S ribosomal protein L37a	LOC688136	2.27896
10841716			2.31301				10778555	SEC61, gamma subunit	Sec61g	2.27719
10832137			2.31013				10743107	gap junction membrane channel protein alpha 12	Gja12	2.27624
10752515			2.30748				10924441			2.27604
10705058	ribosomal protein S19	Rps19	2.30504				10760816	similar to transcription elongation factor B (SIII), polypeptide 1	LOC680767	2.27318
10734817	ribosomal protein L26 | similar to 60S ribosomal protein L26 (Silica-induced gene 20 protein) (SIG-20)	Rpl26|LOC685704|LOC686722	2.30445				10783353	ribosomal protein S19	Rps19	2.25998
10869925	intraflagellar transport 74 homolog (Chlamydomonas)	Ift74	2.30316				10739947	solute carrier family 26, member 11 (predicted)	Slc26a11_predicted	2.25624
10892937	ribosomal protein S19	Rps19	2.30116				10775084	coiled-coil domain containing 18	Ccdc18	2.24759
10729629	similar to KIAA2026 protein	RGD1311595	2.29342				10731729	ribosomal protein L37a | similar to 60S ribosomal protein L37a	Rpl37a|LOC679823|LOC687187	2.24745
10740379	ribosomal protein S19	Rps19	2.28959				10891830			2.24054
10736053	ribosomal protein L37 | similar to ribosomal protein L37 (predicted)	Rpl37|RGD1561310_predicted|RGD1560186_predicted|LOC690840|LOC679570|LOC683675	2.28417				10844946	ribosomal protein S17 | similar to 40S ribosomal protein S17 (predicted)	Rps17|RGD1559955_predicted	2.23532
10767075			2.2766				10930608			2.23527
10704411	ribosomal protein S19	Rps19	2.2757				10881451			2.23354
10760208	ribosomal protein S15a | similar to ribosomal protein S15a	Rps15a|LOC684609|LOC690495	2.27236				10791095	hyaluronan and proteoglycan link protein 4 (predicted)	Hapln4_predicted	2.23308
10813330	ribosomal protein L37 | similar to ribosomal protein L37 (predicted)	Rpl37|RGD1561310_predicted|RGD1560186_predicted|LOC690840|LOC679570|LOC683675	2.27148				10712935	cathepsin F	Ctsf	2.23239
10905558	similar to hypothetical protein FLJ25421 (predicted) | similar to 60S ribosomal protein L26 (Silica-induced gene 20 protein) (SIG-20)	RGD1565081_predicted|LOC685704|LOC686722	2.27104				10723233	ribosomal protein S17 | similar to 40S ribosomal protein S17 (predicted) | similar to ribosomal protein S17 (predicted)	Rps17|RGD1559955_predicted|RGD1562381_predicted	2.22903
10725159	ribosomal protein S15a | similar to ribosomal protein S15a	Rps15a|LOC680996|LOC684609|LOC690495	2.26994				10786132	ribosomal protein S24	Rps24	2.22845
10904227	ribosomal protein S19	Rps19	2.26817				10882450			2.22499
10931991	NADH dehydrogenase (ubiquinone) 1 alpha subcomplex, 1 (predicted)	Ndufa1_predicted	2.26776				10822420			2.22212
10873649	ribosomal protein S21	Rps21	2.2602				10914314			2.22181
10930614			2.25907				10836067	ribosomal protein L37 | similar to ribosomal protein L37 (predicted)	Rpl37|RGD1561310_predicted|LOC690840|LOC679570|LOC683675	2.22069
10710771	ribosomal protein S15a | similar to ribosomal protein S15a	Rps15a|LOC680996|LOC684609|LOC690495	2.25145				10703583	similar to hypothetical protein FLJ14345 (predicted)	RGD1566248_predicted	2.21653
10798218	ribosomal protein L37 | similar to ribosomal protein L37 (predicted)	Rpl37|RGD1561310_predicted|RGD1560186_predicted|LOC690840|LOC679570|LOC683675	2.25097				10713602			2.21307
10774265			2.24469				10904227	ribosomal protein S19	Rps19	2.21119
10822420			2.24076				10899531	prefoldin 5 (predicted)	Pfdn5_predicted	2.20717
10775532	mitochondrial ribosomal protein S18C (predicted)	Mrps18c_predicted	2.22663				10703715	leukocyte receptor cluster (LRC) member 4 (predicted)	Leng4_predicted	2.20678
10746246	ribosomal protein S24	Rps24	2.22616				10861395			2.20549
10795105	ribosomal protein L37 | similar to ribosomal protein L37 (predicted)	Rpl37|RGD1561310_predicted|RGD1560186_predicted|LOC690840|LOC679570|LOC683675	2.22265				10778375			2.20538
10840477			2.22234				10884706	similar to mirror-image polydactyly 1	LOC687620	2.20079
10721700			2.22032				10790615			2.19634
10853663	ribosomal protein L31 | similar to ribosomal protein L31 (predicted)	Rpl31|RGD1564839_predicted|LOC680384	2.21657				10725659	similar to spinster-like protein	RGD1305613	2.19594
10825167			2.216				10792049	similar to 40S ribosomal protein S17	LOC364609	2.19592
10817543			2.21546				10791011	LAG1 homolog, ceramide synthase 1 | growth differentiation factor 1 (predicted)	Lass1|Gdf1_predicted	2.19534
10702201	A kinase (PRKA) anchor protein 7	Akap7	2.20276				10872808	progestin and adipoQ receptor family member VII	Paqr7	2.19277
10865420	calsyntenin 3	Clstn3	2.19864				10722471			2.19054
10861658			2.19569				10871775	rhomboid, veinlet-like 2 (Drosophila) (predicted)	Rhbdl2_predicted	2.19027
10879392	ribosomal protein S27a	Rps27a	2.19531				10914312			2.18901
10874691	ribosomal protein S15a | similar to ribosomal protein S15a	Rps15a|LOC684609|LOC690495	2.19345				10905716	NADH dehydrogenase (ubiquinone) 1 alpha subcomplex, 6 (B14) (predicted)	Ndufa6_predicted	2.18823
10798465			2.18976				10760397	KDEL (Lys-Asp-Glu-Leu) endoplasmic reticulum protein retention receptor 2	Kdelr2	2.18495
10889575	G protein-coupled receptor 22 (predicted)	Gpr22_predicted	2.17254				10798461			2.18283
10710089	phosphodiesterase 3B, cGMP-inhibited	Pde3b	2.17173				10721849	nucleobindin 1	Nucb1	2.18093
10786132	ribosomal protein S24	Rps24	2.17164				10861658			2.17883
10853691	core 1 synthase, glycoprotein-N-acetylgalactosamine 3-beta-galactosyltransferase, 1	C1galt1	2.17014				10726672			2.17558
10878967			2.16773				10865349	solute carrier family 2 (facilitated glucose transporter), member 3	Slc2a3	2.17496
10910752			2.16599				10702716			2.17378
10860996	replication protein A3 (predicted)	Rpa3_predicted	2.16489				10915103			2.17338
10934940	similar to large subunit ribosomal protein L36a (predicted)	RGD1563431_predicted|Rpl36a_predicted|RGD1566235_predicted|LOC687717|LOC691991	2.16014				10721350	similar to 2310044H10Rik protein	MGC93975	2.17163
10803301	ribosomal protein L39	Rpl39	2.15763				10715364	glutamate oxaloacetate transaminase 1, soluble	Got1	2.16268
10930560			2.1561				10778620	solute carrier family 1 (glutamate/neutral amino acid transporter), member 4	Slc1a4	2.16008
10731729	ribosomal protein L37a | similar to 60S ribosomal protein L37a	Rpl37a|LOC679823|LOC687187	2.15606				10752397	DiGeorge syndrome critical region gene 2	Dgcr2	2.15955
10778853	ribosomal protein S27a	Rps27a	2.1555				10735959	solute carrier family 43, member 2 (predicted)	Slc43a2_predicted	2.15904
10898158			2.15518				10817512	synaptic vesicle glycoprotein 2a	Sv2a	2.15891
10829688	ribosomal protein L39	Rpl39	2.14755				10825151	histone cluster 2, H4 (predicted)	Hist2h4_predicted	2.15596
10751237	similar to ribosomal protein L27 (predicted)	RGD1563835_predicted	2.14717				10760811	ribosomal protein L31 | similar to ribosomal protein L31 (predicted)	Rpl31|RGD1564839_predicted	2.15218
10767013	establishment of cohesion 1 homolog 1 (S. cerevisiae) | similar to N-acetyltransferase ESCO1 (Establishment of cohesion 1 homolog 1) (ECO1 homolog 1)	Esco1|LOC682499	2.14643				10918776	similar to Protein C6orf142 homolog	LOC681849	2.15131
10895022	ribosomal protein L39	Rpl39	2.14567				10862728	LSM5 homolog, U6 small nuclear RNA associated (S. cerevisiae) (predicted)	Lsm5_predicted	2.14883
10722479			2.14551				10920981	chemokine (C-X3-C) receptor 1	Cx3cr1	2.14879
10813128			2.14546				10733063	ribosomal protein L31 | similar to ribosomal protein L31 (predicted)	Rpl31|RGD1564839_predicted|RGD1563551_predicted|LOC680384	2.14256
10782917	ribosomal protein L39	Rpl39	2.14481				10860996	replication protein A3 (predicted)	Rpa3_predicted	2.14189
10839803	similar to ribosomal protein L22 like 1	LOC680575	2.14429				10853691	core 1 synthase, glycoprotein-N-acetylgalactosamine 3-beta-galactosyltransferase, 1	C1galt1	2.138
10937820	ribosomal protein L39	Rpl39	2.1442				10756597	transmembrane protein 130	Tmem130	2.13748
10830320			2.14101				10824596	ribosomal protein S27	Rps27	2.13104
10891830			2.13877				10873303	dolichyl-di-phosphooligosaccharide-protein glycotransferase (predicted)	Ddost_predicted	2.12949
10862728	LSM5 homolog, U6 small nuclear RNA associated (S. cerevisiae) (predicted)	Lsm5_predicted	2.13836				10820108	ankyrin repeat domain 32 (predicted)	Ankrd32_predicted	2.12775
10939899			2.13718				10746952	ribosomal protein L35a	Rpl35a	2.12742
10932013	ribosomal protein L39	Rpl39	2.133				10840657			2.12519
10892171			2.13051				10923161	postmeiotic segregation increased 1 (S. cerevisiae)	Pms1	2.12369
10760811	ribosomal protein L31 | similar to ribosomal protein L31 (predicted)	Rpl31|RGD1564839_predicted	2.12887				10812881	similar to 60S ribosomal protein L17 (L23) (Amino acid starvation-induced protein) (ASI)	LOC499522	2.12229
10814703	telomerase RNA component	Terc	2.12378				10742388	sequestosome 1	Sqstm1	2.12221
10791318	transmembrane protein 192	Tmem192	2.11522				10798465			2.12154
10775084	coiled-coil domain containing 18	Ccdc18	2.11436				10713608			2.11993
10778918	ribosomal protein S19	Rps19	2.11354				10722461			2.11905
10708654	coiled-coil domain containing 90B	Ccdc90b	2.11237				10783669	solute carrier family 22 (organic cation transporter), member 17 | embryonal Fyn-associated substrate (predicted)	Slc22a17|Efs_predicted	2.11694
10748118	N-ethylmaleimide sensitive fusion protein	Nsf	2.11218				10747614	upregulated during skeletal muscle growth 5	Usmg5	2.1155
10756521	similar to Cell division protein kinase 8 (Protein kinase K35) (predicted)	RGD1560888_predicted	2.10817				10901999	mitochondrial ribosomal protein L42 (predicted)	Mrpl42_predicted	2.11435
10744682	mediator of RNA polymerase II transcription, subunit 31 homolog (yeast) (predicted)	Med31_predicted	2.10356				10798442	similar to germinal histone H4 gene	LOC679840	2.11293
10706238			2.10278				10766253	transmembrane protein 63a (predicted)	Tmem63a_predicted	2.11272
10796677	ribosomal protein L37 | similar to ribosomal protein L37 (predicted)	Rpl37|RGD1561310_predicted|LOC690840|LOC679570|LOC683675	2.10248				10781630			2.11209
10733063	ribosomal protein L31 | similar to ribosomal protein L31 (predicted)	Rpl31|RGD1564839_predicted|RGD1563551_predicted|LOC680384	2.09927				10817383	LAG1 homolog, ceramide synthase 2	Lass2	2.11125
10863900	ribosomal protein s25 | similar to 40S ribosomal protein S25	Rps25|LOC685085	2.09907				10835645	similar to 60S ribosomal protein L12 (predicted)	RGD1564883_predicted|RGD1563956_predicted|LOC499782|Rpl12_predicted|LOC685320	2.11082
10914316			2.09739				10873395	similar to KIAA0090 protein (predicted)	RGD1310427_predicted	2.1084
10869946	endothelial-specific receptor tyrosine kinase	Tek	2.09502				10796908	zinc finger protein 748	Zfp748	2.10731
10800832			2.09357				10892171			2.09891
10909521	ribosomal protein s25 | similar to 40S ribosomal protein S25	Rps25|LOC685085	2.09208				10765090	actin, gamma, cytoplasmic 1 | similar to actin, gamma 2, smooth muscle, enteric	Actg1|LOC360902	2.09883
10812734	small EDRK-rich factor 1	Serf1	2.08472				10737056			2.09791
10805849			2.08343				10791204	transcription elongation factor B (SIII), polypeptide 1 | similar to transcription elongation factor B (SIII), polypeptide 1 (predicted)	Tceb1|RGD1565815_predicted|LOC679663	2.09701
10859511	solute carrier organic anion transporter family, member 1c1	Slco1c1	2.08297				10723464			2.0967
10908131			2.08088				10903522	similar to ribosomal protein L31 (predicted)	RGD1562427_predicted	2.09591
10884706	similar to mirror-image polydactyly 1	LOC687620	2.0777				10722903	milk fat globule-EGF factor 8 protein	Mfge8	2.09386
10870981	similar to novel protein (predicted)	RGD1564161_predicted	2.07675				10792040	transmembrane protein 66	Tmem66	2.09283
10729852	similar to ribosomal protein S27a	LOC681260	2.0732				10849700	myelin and lymphocyte protein, T-cell differentiation protein	Mal	2.09181
10876291	thymosin, beta 4, X chromosome	Tmsb4x	2.07162				10839876	ribosomal protein S12	Rps12	2.09128
10765090	actin, gamma, cytoplasmic 1 | similar to actin, gamma 2, smooth muscle, enteric	Actg1|LOC360902	2.07098				10716085	ribosomal protein S12	Rps12	2.09062
10814194	RGD1565641 (predicted)	RGD1565641_predicted	2.06786				10813128			2.09028
10766378	signal recognition particle 9 | similar to Signal recognition particle 9 kDa protein (SRP9)	Srp9|LOC682826	2.06585				10722433			2.08975
10877567			2.06512				10706219	ribosomal protein L27a (predicted) | similar to ribosomal protein L27a (predicted)	Rpl27a_predicted|RGD1559972_predicted	2.08731
10836067	ribosomal protein L37 | similar to ribosomal protein L37 (predicted)	Rpl37|RGD1561310_predicted|LOC690840|LOC679570|LOC683675	2.05345				10800832			2.08268
10743107	gap junction membrane channel protein alpha 12	Gja12	2.05292				10894100	phosphatidic acid phosphatase type 2c	Ppap2c	2.07944
10840321	U2 small nuclear ribonucleoprotein B (predicted)	Snrpb2_predicted	2.05214				10851023	gamma-glutamyltransferase 7	Ggt7	2.07536
10881451			2.05063				10908102			2.07335
10826602			2.04387				10752061			2.07311
10759461			2.04187				10885962	similar to CGI-35 protein (predicted)	RGD1310899_predicted	2.07277
10882450			2.03744				10919375	ribosomal protein L31 | similar to ribosomal protein L31 (predicted)	Rpl31|RGD1564839_predicted|LOC680384	2.07033
10778375			2.03117				10902467	similar to 60S ribosomal protein L12 (predicted)	RGD1564883_predicted|RGD1563956_predicted|LOC499782|Rpl12_predicted|LOC685320	2.07026
10803602	G protein-coupled receptor 17	Gpr17	2.02883				10752098	similar to 60S ribosomal protein L12 (predicted)	RGD1563956_predicted|RGD1564883_predicted|LOC499782|Rpl12_predicted|LOC685320	2.06905
10911811			2.02559				10876147	similar to KIAA1161 protein (predicted)	RGD1309821_predicted	2.06682
10787962	similar to GalNAc transferase 10 isoform a (predicted)	RGD1564773_predicted	2.02555				10816500	kidney predominant protein NCU-G1	RGD1303130	2.06539
10735315	similar to large subunit ribosomal protein L36a (predicted)	RGD1563431_predicted|Rpl36a_predicted|RGD1566235_predicted|LOC687717|LOC691991	2.02284				10809269	chemokine (C-X3-C motif) ligand 1	Cx3cl1	2.06484
10930564			2.02136				10936987			2.06385
10879915	ribosomal protein L37a | similar to 60S ribosomal protein L37a	Rpl37a|LOC679823|LOC687187	2.02127				10852115	similar to ubiqutin carboxyl-terminal hydrolase l3 (predicted) | ubiquitin carboxyl-terminal esterase L3 (ubiquitin thiolesterase) | similar to Ubiquitin carboxyl-terminal hydrolase isozyme L3 (UCH-L3) (Ubiquitin thioesterase L3)	RGD1561196_predicted|Uchl3|LOC679036	2.06249
10765534	a disintegrin-like and metallopeptidase (reprolysin type) with thrombospondin type 1 motif, 4	Adamts4	2.02111				10903545	eukaryotic translation initiation factor 3, subunit E	Eif3e	2.06235
10919375	ribosomal protein L31 | similar to ribosomal protein L31 (predicted)	Rpl31|RGD1564839_predicted|LOC680384	2.01896				10835692	heat shock protein 5	Hspa5	2.06218
10774903	similar to putative pheromone receptor Go-VN13C (predicted)	RGD1566389_predicted	2.01794				10778853	ribosomal protein S27a	Rps27a	2.06193
10896177			2.0177				10842254	solute carrier family 12, member 5	Slc12a5	2.06054
10707275	NEL-like 1 (chicken)	Nell1	2.01014				10851484			2.06006
10707325	solute carrier family 17 (sodium-dependent inorganic phosphate cotransporter), member 6	Slc17a6	2.01014				10886852			2.05987
10937382	transmembrane protein 164	Tmem164	2.00593				10829965	sparc/osteonectin, cwcv and kazal-like domains proteoglycan 2 (predicted)	Spock2_predicted	2.05815
10820108	ankyrin repeat domain 32 (predicted)	Ankrd32_predicted	2.00461				10936480	similar to 60S ribosomal protein L12 (predicted)	RGD1564883_predicted|RGD1563956_predicted|LOC499782|Rpl12_predicted|LOC685320	2.0578
10853300	ATP-binding cassette, sub-family B (MDR/TAP), member 1A	Abcb1a	1.99484				10847995	ribosomal protein L35a	Rpl35a	2.0577
10859655	mediator complex subunit 21	Med21	1.98909				10794444			2.05699
10812779	similar to Erbb2 interacting protein isoform 2 (predicted)	RGD1562952_predicted	1.98572				10732302	chloride channel 7	Clcn7	2.05685
10703583	similar to hypothetical protein FLJ14345 (predicted)	RGD1566248_predicted	1.98435				10906546	NEL-like 2 (chicken)	Nell2	2.05681
10803676	ribosomal protein S27a	Rps27a	1.98193				10788077			2.0548
10906546	NEL-like 2 (chicken)	Nell2	1.97986				10871169	ubiquinol-cytochrome c reductase hinge protein	Uqcrh	2.05475
10837537	actin, gamma, cytoplasmic 1 | similar to actin, gamma 2, smooth muscle, enteric	Actg1|LOC360902	1.97909				10937321			2.05408
10803653	actin, gamma, cytoplasmic 1 | similar to actin, gamma 2, smooth muscle, enteric	Actg1|LOC360902	1.97691				10893684	LSM7 homolog, U6 small nuclear RNA associated (S. cerevisiae) (predicted)	Lsm7_predicted	2.05345
10770888	similar to actin, gamma 2, smooth muscle, enteric	LOC360902	1.97584				10922249			2.05329
10770410	similar to large subunit ribosomal protein L36a (predicted)	RGD1563431_predicted|Rpl36a_predicted|RGD1566235_predicted|LOC687717|LOC691991	1.9748				10702192			2.05283
10702716			1.97008				10781838	similar to ubiqutin carboxyl-terminal hydrolase l3 (predicted) | ubiquitin carboxyl-terminal esterase L3 (ubiquitin thiolesterase) | similar to Ubiquitin carboxyl-terminal hydrolase isozyme L3 (UCH-L3) (Ubiquitin thioesterase L3)	RGD1561196_predicted|Uchl3|LOC679036	2.05242
10861676	ribosomal protein L38 | similar to 60S ribosomal protein L38 (predicted) | 60S ribosomal protein L38 pseudogene	Rpl38|RGD1561636_predicted|LOC681221|LOC681502|LOC682793|LOC685963|LOC688248|LOC689671|LOC690468|LOC690833	1.96919				10840477			2.05015
10765437	regulator of G-protein signaling 5	Rgs5	1.96743				10774331	similar to small unique nuclear receptor co-repressor (predicted) | nuclear DNA binding protein	RGD1560600_predicted|C1d	2.04993
10829965	sparc/osteonectin, cwcv and kazal-like domains proteoglycan 2 (predicted)	Spock2_predicted	1.96615				10885957			2.04903
10915103			1.96472				10863402			2.04791
10803025	F-box protein 15 (predicted)	Fbxo15_predicted	1.96439				10739209			2.04755
10817383	LAG1 homolog, ceramide synthase 2	Lass2	1.96319				10793205	glutaminyl-tRNA synthetase	Qars	2.04198
10877446	ribosomal protein L31	Rpl31	1.96234				10864588			2.04041
10918776	similar to Protein C6orf142 homolog	LOC681849	1.95998				10706272	similar to RIKEN cDNA 2810426N06 (predicted)	RGD1562094_predicted	2.04015
10723639	transmembrane protein 126A	Tmem126a	1.95789				10741664	similar to large subunit ribosomal protein L36a	LOC685642	2.04007
10791631	ectonucleotide pyrophosphatase/phosphodiesterase 6 (predicted)	Enpp6_predicted	1.95621				10887010			2.03959
10909446	melanoma cell adhesion molecule	Mcam	1.95536				10920313	WD repeat domain 6	Wdr6	2.03876
10705872	actin, gamma, cytoplasmic 1 | similar to actin, gamma 2, smooth muscle, enteric	Actg1|LOC360902	1.95414				10722437			2.03781
10840479			1.95347				10722441			2.0375
10864588			1.95297				10924217	ribosomal protein L37a (predicted)	Rpl37a_predicted	2.03492
10804632	solute carrier family 6 (neurotransmitter transporter, L-proline), member 7	Slc6a7	1.95176				10855674	similar to 60S ribosomal protein L12 (predicted)	RGD1564883_predicted|RGD1563956_predicted|LOC499782|Rpl12_predicted|LOC685320	2.03465
10903522	similar to ribosomal protein L31 (predicted)	RGD1562427_predicted	1.94776				10862675	similar to 60S ribosomal protein L12 (predicted)	RGD1564883_predicted|RGD1563956_predicted|LOC499782|Rpl12_predicted|LOC685320	2.03425
10909482	hypoxia up-regulated 1	Hyou1	1.94494				10931663	similar to regulator of sex-limitation candidate 1	LOC501406	2.03312
10739395	ribosomal protein L38 | similar to 60S ribosomal protein L38 (predicted) | 60S ribosomal protein L38 pseudogene	Rpl38|RGD1561636_predicted|LOC681221|LOC681502|LOC682793|LOC685963|LOC688248|LOC689671|LOC690468|LOC690833|LOC678816|LOC680512	1.94394				10781191	tripartite motif-containing 35	Trim35	2.032
10749612	actin, gamma, cytoplasmic 1	Actg1	1.94295				10764314	mitochondrial ribosomal protein L42 (predicted)	Mrpl42_predicted	2.03124
10732439	similar to guanine nucleotide binding protein 13, gamma | guanine nucleotide binding protein (G protein), gamma 13	LOC682159|Gng13	1.94214				10748118	N-ethylmaleimide sensitive fusion protein	Nsf	2.02817
10930749	septin 10	2010-09-01	1.94147				10900601	ATP synthase, H+ transporting, mitochondrial F1 complex, delta subunit	Atp5d	2.02785
10905970			1.93724				10804632	solute carrier family 6 (neurotransmitter transporter, L-proline), member 7	Slc6a7	2.0272
10808041	alanyl-tRNA synthetase	Aars	1.93519				10879392	ribosomal protein S27a	Rps27a	2.02389
10914935	LOC363015 (predicted)	RGD1310444_predicted	1.93457				10939118	similar to chromosome X open reading frame 43 (predicted)	RGD1563666_predicted	2.02361
10720813	myelin-associated glycoprotein	Mag	1.93358				10841487			2.02348
10741664	similar to large subunit ribosomal protein L36a	LOC685642	1.93318				10872093	ribosomal protein L35a	Rpl35a	2.02174
10702286	ribosomal protein S12	Rps12	1.93248				10797473	ribosomal protein L35a	Rpl35a	2.02091
10716085	ribosomal protein S12	Rps12	1.93114				10807514	ribosomal protein S12	Rps12	2.02088
10825236	ribosomal protein L38 | similar to 60S ribosomal protein L38 (predicted) | 60S ribosomal protein L38 pseudogene	Rpl38|RGD1561636_predicted|LOC681221|LOC681502|LOC682793|LOC685963|LOC688248|LOC689671|LOC690468|LOC690833	1.92546				10790651	transmembrane protein 38a (predicted)	Tmem38a_predicted	2.02005
10790525	similar to 60S ribosomal protein L38 (predicted) | 60S ribosomal protein L38 pseudogene	RGD1561636_predicted|LOC681221|LOC681502|LOC682793|LOC685963|LOC688248|Rpl38|LOC689671|LOC690468|LOC690833	1.92529				10928584	similar to CG4699-PA, isoform A	LOC367289	2.01906
10910458	similar to 60S ribosomal protein L38 (predicted) | 60S ribosomal protein L38 pseudogene	RGD1561636_predicted|LOC681221|LOC681502|LOC682793|LOC685963|LOC688248|Rpl38|LOC689671|LOC690468|LOC690833	1.92527				10714973	HECT domain containing 2 (predicted)	Hectd2_predicted	2.01762
10774359	similar to 60S ribosomal protein L38 (predicted) | 60S ribosomal protein L38 pseudogene	RGD1561636_predicted|LOC681221|LOC681502|LOC682793|LOC685963|LOC688248|Rpl38|LOC689671|LOC690468|LOC690833	1.92473				10734318	ribosomal protein S27a | similar to thymosin, beta 4	Rps27a|LOC691768	2.01756
10865349	solute carrier family 2 (facilitated glucose transporter), member 3	Slc2a3	1.92461				10781280	similar to 40S ribosomal protein S17	LOC364417	2.01674
10871444	solute carrier family 6 (neurotransmitter transporter, glycine), member 9	Slc6a9	1.92405				10920628			2.01618
10721676	ribosomal protein S11	Rps11	1.92378				10760018	ribosomal protein L35a	Rpl35a	2.01442
10764316	ribosomal protein L31 | similar to ribosomal protein L31 (predicted)	Rpl31|RGD1564839_predicted|LOC680384|LOC681338|LOC678892|LOC681356	1.9215				10872098			2.01368
10725043	similar to Finkel-Biskis-Reilly murine sarcoma virusubiquitously expressed	LOC687439	1.92085				10886870			2.01272
10715222			1.92024				10786680	calpain 7	Capn7	2.01197
10874095	calsyntenin 1	Clstn1	1.91975				10874095	calsyntenin 1	Clstn1	2.01164
10741831	similar to adult retina protein (predicted)	RGD1310862_predicted	1.91701				10808041	alanyl-tRNA synthetase	Aars	2.00951
10900533	ribosomal protein S15	Rps15	1.91662				10875756	coenzyme Q3 homolog, methyltransferase (yeast)	Coq3	2.00833
10899531	prefoldin 5 (predicted)	Pfdn5_predicted	1.9144				10761180	rhomboid domain containing 2	Rhbdd2	2.00314
10730023			1.9143				10764174	synaptotagmin II	Syt2	2.00268
10732302	chloride channel 7	Clcn7	1.91409				10803653	actin, gamma, cytoplasmic 1 | similar to actin, gamma 2, smooth muscle, enteric	Actg1|LOC360902	2.00123
10764770			1.91046				10873916	ribosomal protein L35a	Rpl35a	2.00049
10774100			1.90783				10865738	potassium voltage gated channel, shaker related subfamily, member 6	Kcna6	1.99999
10747614	upregulated during skeletal muscle growth 5	Usmg5	1.90215				10727462	ribosomal protein L35a	Rpl35a	1.99965
10840345			1.90212				10730633	upregulated during skeletal muscle growth 5	Usmg5	1.99717
10844268			1.902				10761253			1.99435
10722315			1.90172				10791202	transcription elongation factor B (SIII), polypeptide 1 | similar to transcription elongation factor B (SIII), polypeptide 1 (predicted)	Tceb1|RGD1565815_predicted|LOC679663	1.99231
10922695	mitochondrial ribosomal protein L30 (predicted)	Mrpl30_predicted	1.90049				10884577	Rho GTPase activating protein 5	Arhgap5	1.98986
10884701			1.89991				10877446	ribosomal protein L31	Rpl31	1.98984
10861358	G protein-coupled receptor 37	Gpr37	1.89933				10722401			1.98962
10760816	similar to transcription elongation factor B (SIII), polypeptide 1	LOC680767	1.89668				10870733	mago-nashi homolog, proliferation-associated (Drosophila) (predicted)	Magoh_predicted	1.98845
10722461			1.89462				10770888	similar to actin, gamma 2, smooth muscle, enteric	LOC360902	1.98632
10852115	similar to ubiqutin carboxyl-terminal hydrolase l3 (predicted) | ubiquitin carboxyl-terminal esterase L3 (ubiquitin thiolesterase) | similar to Ubiquitin carboxyl-terminal hydrolase isozyme L3 (UCH-L3) (Ubiquitin thioesterase L3)	RGD1561196_predicted|Uchl3|LOC679036	1.8926				10767605	contactin 2	Cntn2	1.9862
10938483	similar to 60S acidic ribosomal protein P1 (predicted)	RGD1565054_predicted	1.89259				10885205	ribosomal protein L35a	Rpl35a	1.9839
10725105	ribosomal protein S13 | similar to ribosomal protein S13	Rps13|LOC684988	1.88889				10752531	stromal cell-derived factor 2-like 1 (predicted) | similar to stromal cell-derived factor 2-like 1	Sdf2l1_predicted|LOC683036	1.9827
10920787	similar to Zinc finger CW-type PWWP domain protein 1 homolog	LOC681381	1.88786				10849454	COP9 (constitutive photomorphogenic) homolog, subunit 2 (Arabidopsis thaliana)	Cops2	1.98167
10841487			1.88608				10739395	ribosomal protein L38 | similar to 60S ribosomal protein L38 (predicted) | 60S ribosomal protein L38 pseudogene	Rpl38|RGD1561636_predicted|LOC681221|LOC681502|LOC682793|LOC685963|LOC688248|LOC689671|LOC690468|LOC690833|LOC678816|LOC680512	1.98034
10746000	glycerophosphodiester phosphodiesterase domain containing 1 (predicted)	Gdpd1_predicted	1.88527				10929482	delta/notch-like EGF-related receptor	Dner	1.97915
10842436	ribosomal protein L38 | similar to 60S ribosomal protein L38 (predicted) | 60S ribosomal protein L38 pseudogene	Rpl38|RGD1561636_predicted|LOC681221|LOC681502|LOC682793|LOC685963|LOC688248|LOC689671|LOC690468|LOC690833	1.88143				10705872	actin, gamma, cytoplasmic 1 | similar to actin, gamma 2, smooth muscle, enteric	Actg1|LOC360902	1.97877
10896225	ribosomal protein S29	Rps29	1.87988				10710985	CDP-diacylglycerol--inositol 3-phosphatidyltransferase (phosphatidylinositol synthase)	Cdipt	1.97416
10781564	similar to 40S ribosomal protein S29	LOC684806	1.87943				10715250			1.97412
10886412	similar to RIKEN cDNA 1190005P17 (predicted)	RGD1308261_predicted	1.87708				10938396	zinc finger protein X-linked (predicted)	Zfx_predicted	1.97407
10844062			1.87552				10830320			1.97389
10842254	solute carrier family 12, member 5	Slc12a5	1.87481				10718433			1.9738
10875756	coenzyme Q3 homolog, methyltransferase (yeast)	Coq3	1.87343				10737917			1.97214
10870733	mago-nashi homolog, proliferation-associated (Drosophila) (predicted)	Magoh_predicted	1.87324				10930624		LOC310926	1.9698
10778620	solute carrier family 1 (glutamate/neutral amino acid transporter), member 4	Slc1a4	1.87257				10711769	BRCA2 and CDKN1A interacting protein (predicted)	Bccip_predicted	1.96953
10859108	similar to osteoclast inhibitory lectin (predicted)	RGD1563148_predicted	1.87163				10704755	small nuclear ribonucleoprotein D2 | similar to small nuclear ribonucleoprotein D2	Snrpd2|LOC686737	1.9677
10815498	mab-21-like 1 (C. elegans)	Mab21l1	1.87106				10897146	glutamate receptor, ionotropic, N-methyl D-aspartate-associated protein 1 (glutamate binding)	Grina	1.96746
10730633	upregulated during skeletal muscle growth 5	Usmg5	1.87097				10719086	zinc finger protein 329 (predicted)	Zfp329_predicted	1.9674
10721849	nucleobindin 1	Nucb1	1.86525				10914937			1.96676
10764174	synaptotagmin II	Syt2	1.86401				10829290	phosphofructokinase, liver, B-type	Pfkl	1.96674
10921086	similar to RIKEN cDNA 1110059G10	RGD1311745	1.86254				10764316	ribosomal protein L31 | similar to ribosomal protein L31 (predicted)	Rpl31|RGD1564839_predicted|LOC680384|LOC681338|LOC678892|LOC681356	1.9666
10871169	ubiquinol-cytochrome c reductase hinge protein	Uqcrh	1.86074				10725105	ribosomal protein S13 | similar to ribosomal protein S13	Rps13|LOC684988	1.96627
10817898	tetraspanin 2	Tspan2	1.86019				10748195	cytochrome b-561 (predicted)	Cyb561_predicted	1.96602
10924217	ribosomal protein L37a (predicted)	Rpl37a_predicted	1.86012				10910752			1.96421
10939118	similar to chromosome X open reading frame 43 (predicted)	RGD1563666_predicted	1.85966				10709779	ribosomal protein L27a (predicted) | similar to ribosomal protein L27a (predicted)	Rpl27a_predicted|RGD1559972_predicted|RGD1565415_predicted	1.96416
10873395	similar to KIAA0090 protein (predicted)	RGD1310427_predicted	1.85954				10780735	similar to 60S ribosomal protein L26	LOC364390	1.96379
10929063	ATP-binding cassette, sub-family B (MDR/TAP), member 6	Abcb6	1.85892				10794136	synuclein, beta	Sncb	1.96353
10791204	transcription elongation factor B (SIII), polypeptide 1 | similar to transcription elongation factor B (SIII), polypeptide 1 (predicted)	Tceb1|RGD1565815_predicted|LOC679663	1.85693				10770022	potassium inwardly-rectifying channel, subfamily J, member 9	Kcnj9	1.96345
10920797	similar to RIKEN cDNA 2010110K16 (predicted)	RGD1305283_predicted	1.85656				10870981	similar to novel protein (predicted)	RGD1564161_predicted	1.96285
10928032	similar to ribosomal protein L31	LOC681338	1.85608				10741831	similar to adult retina protein (predicted)	RGD1310862_predicted	1.95971
10783080	RNA component of mitochondrial RNAase P	Rmrp	1.85448				10898158			1.95901
10723464			1.85393				10874923	transcription elongation factor B (SIII), polypeptide 1 | similar to transcription elongation factor B (SIII), polypeptide 1 (predicted)	Tceb1|RGD1565815_predicted|LOC679663	1.95829
10807514	ribosomal protein S12	Rps12	1.85353				10708654	coiled-coil domain containing 90B	Ccdc90b	1.95795
10891453	sel-1 suppressor of lin-12-like (C. elegans)	Sel1l	1.85245				10787313	solute carrier family 27 (fatty acid transporter), member 1	Slc27a1	1.95725
10764983	mitochondrial ribosomal protein S14 (predicted)	Mrps14_predicted	1.85154				10705507	similar to CREBBP/EP300 inhibitor 2	LOC687359	1.95659
10893420	similar to zinc finger protein 709	LOC690419	1.85039				10859772			1.95646
10881474			1.8501				10860546	ubiquitin-conjugating enzyme E2N	Ube2n	1.95638
10881643			1.84834				10915555	endothelial differentiation, sphingolipid G-protein-coupled receptor, 8	Edg8	1.95635
10817512	synaptic vesicle glycoprotein 2a	Sv2a	1.84814				10803025	F-box protein 15 (predicted)	Fbxo15_predicted	1.95508
10708322	family with sequence similarity 103, member A1	Fam103a1	1.84782				10833422			1.95484
10742507			1.84443				10886930			1.95464
10786680	calpain 7	Capn7	1.84393				10926070	Yamaguchi sarcoma viral (v-yes) oncogene homolog 1	Yes1	1.95461
10780735	similar to 60S ribosomal protein L26	LOC364390	1.84359				10812734	small EDRK-rich factor 1	Serf1	1.95433
10878272	integrin beta 3 binding protein (beta3-endonexin)	Itgb3bp	1.84194				10884732	somatostatin receptor 1	Sstr1	1.9542
10841602	ribophorin II	Rpn2	1.84169				10803602	G protein-coupled receptor 17	Gpr17	1.95373
10872473	fatty acid binding protein 3, muscle and heart	Fabp3	1.84103				10824517	cholinergic receptor, nicotinic, beta polypeptide 2 (neuronal)	Chrnb2	1.9537
10713602			1.84033				10728800	transmembrane protein 132A	Tmem132a	1.9537
10909883	translocase of inner mitochondrial membrane 8 homolog b (yeast)	Timm8b	1.83964				10911795	similar to 60S ribosomal protein L12 (predicted)	RGD1564883_predicted|RGD1563956_predicted|LOC499782|Rpl12_predicted|LOC685320	1.95222
10812346	centrin 3	Cetn3	1.83814				10787731	transcription elongation factor B (SIII), polypeptide 1 | similar to transcription elongation factor B (SIII), polypeptide 1 (predicted)	Tceb1|RGD1565815_predicted|LOC679663	1.95141
10773047	similar to Mblk1-related protein-1 (predicted)	RGD1561241_predicted	1.83743				10873880	similar to reduced expression 2	LOC691261	1.95137
10739277	coiled-coil domain containing 46	Ccdc46	1.83663				10773047	similar to Mblk1-related protein-1 (predicted)	RGD1561241_predicted	1.94995
10835054	alpha-spectrin 2	Spna2	1.8355				10837537	actin, gamma, cytoplasmic 1 | similar to actin, gamma 2, smooth muscle, enteric	Actg1|LOC360902	1.94833
10860939	split hand/foot malformation (ectrodactyly) type 1	Shfm1	1.83514				10909482	hypoxia up-regulated 1	Hyou1	1.94758
10781838	similar to ubiqutin carboxyl-terminal hydrolase l3 (predicted) | ubiquitin carboxyl-terminal esterase L3 (ubiquitin thiolesterase) | similar to Ubiquitin carboxyl-terminal hydrolase isozyme L3 (UCH-L3) (Ubiquitin thioesterase L3)	RGD1561196_predicted|Uchl3|LOC679036	1.83502				10908521	low density lipoprotein receptor	Ldlr	1.94715
10792049	similar to 40S ribosomal protein S17	LOC364609	1.83415				10718001	1-acylglycerol-3-phosphate O-acyltransferase 4 (lysophosphatidic acid acyltransferase, delta)	Agpat4	1.94699
10843863	ribosomal protein S13 | similar to ribosomal protein S13	Rps13|LOC684988	1.8335				10879867	neurochondrin	Ncdn	1.94671
10708338	SH3-domain GRB2-like 3	Sh3gl3	1.83052				10934940	similar to large subunit ribosomal protein L36a (predicted)	RGD1563431_predicted|Rpl36a_predicted|RGD1566235_predicted|LOC687717|LOC691991	1.94619
10895679	similar to RIKEN cDNA 1190005P17 (predicted)	RGD1308261_predicted	1.82896				10703375	ribosomal protein L35a	Rpl35a	1.94594
10929482	delta/notch-like EGF-related receptor	Dner	1.82651				10722326	non imprinted in Prader-Willi/Angelman syndrome 1 homolog (human) (predicted)	Nipa1_predicted	1.94592
10809392	metallothionein 1a	Mt1a	1.82515				10929063	ATP-binding cassette, sub-family B (MDR/TAP), member 6	Abcb6	1.94443
10931663	similar to regulator of sex-limitation candidate 1	LOC501406	1.82317				10881468	similar to Zinc finger protein 267 (Zinc finger protein HZF2)	LOC691257	1.94442
10833422			1.82225				10881643			1.94408
10746783	ribosomal protein L23	Rpl23	1.82155				10922695	mitochondrial ribosomal protein L30 (predicted)	Mrpl30_predicted	1.94404
10746789			1.82152				10787556	transmembrane protein 59-like	Tmem59l	1.94387
10886900			1.82059				10871582	similar to peptidyl prolyl isomerase H (predicted)	RGD1564921_predicted	1.94246
10802591	similar to 60S ribosomal protein L38	LOC678816|LOC680512	1.82045				10928032	similar to ribosomal protein L31	LOC681338	1.94219
10896630			1.81932				10755184	ribosomal protein L27a (predicted) | similar to ribosomal protein L27a (predicted)	Rpl27a_predicted|RGD1559972_predicted	1.94198
10765811	ribosomal protein S29	Rps29	1.81928				10886874			1.94073
10923161	postmeiotic segregation increased 1 (S. cerevisiae)	Pms1	1.81853				10881482			1.94024
10752061			1.81852				10822631	claudin 11	Cldn11	1.93789
10778673			1.81804				10754694	ribosomal protein L35a	Rpl35a	1.93344
10764814	acyl-Coenzyme A binding domain containing 6	Acbd6	1.81548				10831300	neuraminidase 1	Neu1	1.9328
10813214	3-hydroxy-3-methylglutaryl-Coenzyme A synthase 1	Hmgcs1	1.81479				10749612	actin, gamma, cytoplasmic 1	Actg1	1.93269
10820000			1.81459				10911678	guanine nucleotide binding protein (G protein), beta 5	Gnb5	1.92841
10890858	ribosomal protein L36 | hypothetical gene supported by NM_022504 (predicted)	Rpl36|RGD1563135_predicted	1.81216				10712517	CD 81 antigen	Cd81	1.92796
10905716	NADH dehydrogenase (ubiquinone) 1 alpha subcomplex, 6 (B14) (predicted)	Ndufa6_predicted	1.81179				10939958			1.92549
10903545	eukaryotic translation initiation factor 3, subunit E	Eif3e	1.81057				10818173	WD repeat domain 77	Wdr77	1.92467
10839876	ribosomal protein S12	Rps12	1.81039				10900533	ribosomal protein S15	Rps15	1.92429
10839872			1.81039				10881474			1.92402
10882913	dpy-30 homolog (C. elegans)	Dpy30	1.80824				10886886			1.92244
10722451			1.808				10732439	similar to guanine nucleotide binding protein 13, gamma | guanine nucleotide binding protein (G protein), gamma 13	LOC682159|Gng13	1.92204
10713706	alpha glucosidase 2 alpha neutral subunit (predicted)	Ganab_predicted	1.80797				10764814	acyl-Coenzyme A binding domain containing 6	Acbd6	1.92177
10793205	glutaminyl-tRNA synthetase	Qars	1.80734				10757786	eukaryotic translation initiation factor 4H	Eif4h	1.92138
10931154	diazepam binding inhibitor	Dbi	1.80713				10861676	ribosomal protein L38 | similar to 60S ribosomal protein L38 (predicted) | 60S ribosomal protein L38 pseudogene	Rpl38|RGD1561636_predicted|LOC681221|LOC681502|LOC682793|LOC685963|LOC688248|LOC689671|LOC690468|LOC690833	1.92104
10726672			1.80695				10900127			1.92054
10800140	small nuclear ribonucleoprotein D1 (predicted)	Snrpd1_predicted	1.80463				10832865	transcription elongation factor B (SIII), polypeptide 1	Tceb1	1.91898
10850758	ribosomal protein S29	Rps29	1.80337				10851497	similar to dJ881L22.2 (novel protein) (predicted)	RGD1307696_predicted	1.9181
10881178	DnaJ (Hsp40) homolog, subfamily C, member 16	Dnajc16	1.80315				10840479			1.91783
10711125			1.80103				10765634	CD48 antigen	Cd48	1.91626
10826442	transmembrane protein 56 (predicted)	Tmem56_predicted	1.79911				10796904			1.91603
10889992	similar to RIKEN cDNA 2700097O09 (predicted)	RGD1304624_predicted	1.79682				10735315	similar to large subunit ribosomal protein L36a (predicted)	RGD1563431_predicted|Rpl36a_predicted|RGD1566235_predicted|LOC687717|LOC691991	1.91573
10851497	similar to dJ881L22.2 (novel protein) (predicted)	RGD1307696_predicted	1.79555				10797226	transmembrane emp24 protein transport domain containing 9	Tmed9	1.91568
10851650	troponin C2, fast	Tnnc2	1.79555				10883609	SMC6 structural maintenance of chromosomes 6-like 1 (yeast) (predicted)	Smc6l1_predicted	1.91553
10899839	v-erb-b2 erythroblastic leukemia viral oncogene homolog 3 (avian)	Erbb3	1.79386				10870567	24-dehydrocholesterol reductase	Dhcr24	1.91532
10881468	similar to Zinc finger protein 267 (Zinc finger protein HZF2)	LOC691257	1.79286				10777722	N-acetyltransferase 8-like (predicted)	Nat8l_predicted	1.91462
10815927	NMD3 homolog (S. cerevisiae) (predicted)	Nmd3_predicted	1.79121				10929128	protein tyrosine phosphatase, receptor type, N	Ptprn	1.91457
10774894	ribosomal protein L41	Rpl41	1.79115				10739277	coiled-coil domain containing 46	Ccdc46	1.91342
10742388	sequestosome 1	Sqstm1	1.79039				10871444	solute carrier family 6 (neurotransmitter transporter, glycine), member 9	Slc6a9	1.91291
10778555	SEC61, gamma subunit	Sec61g	1.78897				10815927	NMD3 homolog (S. cerevisiae) (predicted)	Nmd3_predicted	1.91281
10788077			1.7882				10793909	sparc/osteonectin, cwcv and kazal-like domains proteoglycan 1	Spock1	1.91272
10702192			1.78767				10881542	chloride channel 6 (predicted)	Clcn6_predicted	1.91251
10735959	solute carrier family 43, member 2 (predicted)	Slc43a2_predicted	1.78759				10840888	malignant T cell amplified sequence 2	Mcts2	1.91207
10918027	ribosomal protein, large, P1 | similar to 60S acidic ribosomal protein P1 (predicted)	Rplp1|RGD1565054_predicted	1.78732				10815919	protein phosphatase 1 (formerly 2C)-like (predicted)	Ppm1l_predicted	1.90739
10873880	similar to reduced expression 2	LOC691261	1.78719				10791507			1.90606
10937321			1.78692				10879464	similar to ribosomal protein L10a	LOC680700	1.90451
10784679	dihydropyrimidinase-like 2	Dpysl2	1.78592				10930569			1.90366
10922249			1.78381				10878202	TM2 domain containing 1 (predicted)	Tm2d1_predicted	1.90357
10934579	cytochrome c oxidase subunit VIIb	Cox7b	1.78369				10720520			1.90337
10883219			1.78322				10916664	ring finger protein 26 (predicted)	Rnf26_predicted	1.90266
10781361	leucine-rich repeat LGI family, member 3 (predicted)	Lgi3_predicted	1.78241				10875939	zinc finger protein 292	Zfp292	1.90171
10712560	7-dehydrocholesterol reductase	Dhcr7	1.78232				10831208	HLA-B associated transcript 5	Bat5	1.8995
10795203	histone cluster 1, H1a (predicted)	Hist1h1a_predicted	1.78232				10836267			1.89914
10739209			1.78214				10876671	asparagine-linked glycosylation 2 homolog (yeast, alpha-1,3-mannosyltransferase)	Alg2	1.89679
10707338	growth arrest-specific 2	Gas2	1.78122				10774359	similar to 60S ribosomal protein L38 (predicted) | 60S ribosomal protein L38 pseudogene	RGD1561636_predicted|LOC681221|LOC681502|LOC682793|LOC685963|LOC688248|Rpl38|LOC689671|LOC690468|LOC690833	1.89672
10885957			1.78116				10825236	ribosomal protein L38 | similar to 60S ribosomal protein L38 (predicted) | 60S ribosomal protein L38 pseudogene	Rpl38|RGD1561636_predicted|LOC681221|LOC681502|LOC682793|LOC685963|LOC688248|LOC689671|LOC690468|LOC690833	1.89647
10861115			1.78098				10910458	similar to 60S ribosomal protein L38 (predicted) | 60S ribosomal protein L38 pseudogene	RGD1561636_predicted|LOC681221|LOC681502|LOC682793|LOC685963|LOC688248|Rpl38|LOC689671|LOC690468|LOC690833	1.89637
10863402			1.78096				10790525	similar to 60S ribosomal protein L38 (predicted) | 60S ribosomal protein L38 pseudogene	RGD1561636_predicted|LOC681221|LOC681502|LOC682793|LOC685963|LOC688248|Rpl38|LOC689671|LOC690468|LOC690833	1.89593
10797169	ribosomal protein, large, P1 | similar to 60S acidic ribosomal protein P1 (predicted)	Rplp1|RGD1565054_predicted	1.78021				10814521			1.89485
10718433			1.78017				10853401	six transmembrane epithelial antigen of the prostate 2	Steap2	1.89417
10788666	ribosomal protein S20 | similar to 40S ribosomal protein S20 (predicted)	Rps20|RGD1563636_predicted|RGD1562259_predicted	1.77977				10778673			1.89414
10911999	ribosomal protein S20 | similar to 40S ribosomal protein S20 (predicted)	Rps20|RGD1562259_predicted	1.77854				10842436	ribosomal protein L38 | similar to 60S ribosomal protein L38 (predicted) | 60S ribosomal protein L38 pseudogene	Rpl38|RGD1561636_predicted|LOC681221|LOC681502|LOC682793|LOC685963|LOC688248|LOC689671|LOC690468|LOC690833	1.89121
10838346	lin-7 homolog C (C. elegans)	Lin7c	1.77669				10904169	N-myc downstream regulated gene 1	Ndrg1	1.89094
10823733	programmed cell death 10	Pdcd10	1.77633				10843863	ribosomal protein S13 | similar to ribosomal protein S13	Rps13|LOC684988	1.89044
10836404	TRAF family member-associated Nf-kappa B activator	Tank	1.77513				10740558	similar to ribosomal protein L35a (predicted)	RGD1560900_predicted	1.89034
10787731	transcription elongation factor B (SIII), polypeptide 1 | similar to transcription elongation factor B (SIII), polypeptide 1 (predicted)	Tceb1|RGD1565815_predicted|LOC679663	1.77404				10722443			1.89014
10752098	similar to 60S ribosomal protein L12 (predicted)	RGD1563956_predicted|RGD1564883_predicted|LOC499782|Rpl12_predicted|LOC685320	1.77212				10707325	solute carrier family 17 (sodium-dependent inorganic phosphate cotransporter), member 6	Slc17a6	1.8899
10926070	Yamaguchi sarcoma viral (v-yes) oncogene homolog 1	Yes1	1.77088				10927352	lectin, mannose-binding 2-like (predicted)	Lman2l_predicted	1.88966
10738164		LOC680428	1.76951				10937103	synaptophysin	Syp	1.88766
10731138			1.76905				10813949	zinc finger protein 622	Zfp622	1.88655
10878270	translocase of outer mitochondrial membrane 7 homolog (yeast)	Tomm7	1.76857				10749886			1.88553
10818378	TAF13 RNA polymerase II, TATA box binding protein (TBP)-associated factor (predicted)	Taf13_predicted	1.76681				10921268			1.88509
10814521			1.76382				10844970	low density lipoprotein-related protein 1B (deleted in tumors) (predicted)	Lrp1b_predicted	1.88446
10838538	similar to formin (predicted)	RGD1306349_predicted	1.76347				10877935	myeloid/lymphoid or mixed lineage-leukemia translocation to 3 homolog (Drosophila)	Mllt3	1.88409
10712935	cathepsin F	Ctsf	1.7633				10808107			1.88254
10890238	ribosomal protein S29	Rps29	1.76241				10859641	sarcospan	Sspn	1.8825
10859772			1.76204				10812346	centrin 3	Cetn3	1.88242
10900136		LOC100125368	1.76197				10927468	similar to hypothetical protein MGC52110 (predicted)	RGD1565095_predicted	1.88187
10752811	amyloid beta (A4) precursor protein	App	1.76187				10886860			1.88159
10815919	protein phosphatase 1 (formerly 2C)-like (predicted)	Ppm1l_predicted	1.76137				10781564	similar to 40S ribosomal protein S29	LOC684806	1.8814
10710985	CDP-diacylglycerol--inositol 3-phosphatidyltransferase (phosphatidylinositol synthase)	Cdipt	1.75834				10836404	TRAF family member-associated Nf-kappa B activator	Tank	1.88063
10908521	low density lipoprotein receptor	Ldlr	1.75698				10908072	G protein-coupled receptor 83	Gpr83	1.88049
10876420	ribosomal protein S20 | similar to 40S ribosomal protein S20 (predicted)	Rps20|RGD1562259_predicted	1.75655				10881178	DnaJ (Hsp40) homolog, subfamily C, member 16	Dnajc16	1.8793
10881542	chloride channel 6 (predicted)	Clcn6_predicted	1.75516				10767058	translin	Tsn	1.87792
10794242	sema domain, immunoglobulin domain (Ig), transmembrane domain (TM) and short cytoplasmic domain, (semaphorin) 4D (predicted)	Sema4d_predicted	1.75411				10902333			1.87716
10794242	sema domain, immunoglobulin domain (Ig), transmembrane domain (TM) and short cytoplasmic domain, (semaphorin) 4D (predicted)	Sema4d_predicted	1.75411				10937382	transmembrane protein 164	Tmem164	1.8755
10854037	similar to H3 histone, family 3B	LOC685984	1.75345				10940380	ATPase, H+ transporting, lysosomal accessory protein 1	Atp6ap1	1.87419
10935962	plexin B3 (predicted)	Plxnb3_predicted	1.75245				10857826	cysteine-rich with EGF-like domains 1	Creld1	1.87344
10866408			1.75196				10878272	integrin beta 3 binding protein (beta3-endonexin)	Itgb3bp	1.87313
10893211	similar to prefoldin 1	LOC366789	1.75054				10833643	brix domain containing 1 (predicted)	Bxdc1_predicted	1.87267
10791202	transcription elongation factor B (SIII), polypeptide 1 | similar to transcription elongation factor B (SIII), polypeptide 1 (predicted)	Tceb1|RGD1565815_predicted|LOC679663	1.74906				10782314	coiled-coil-helix-coiled-coil-helix domain containing 1 (predicted)	Chchd1_predicted	1.87212
10851023	gamma-glutamyltransferase 7	Ggt7	1.74854				10895679	similar to RIKEN cDNA 1190005P17 (predicted)	RGD1308261_predicted	1.87208
10765683	coatomer protein complex subunit alpha	Copa	1.74769				10836734	glutamic acid decarboxylase 1	Gad1	1.87062
10817040	S100 calcium binding protein A13 (predicted)	S100a13_predicted	1.74665				10771548	progestin and adipoQ receptor family member III	Paqr3	1.87008
10840684	ectonucleoside triphosphate diphosphohydrolase 6	Entpd6	1.74616				10827916	discoidin domain receptor family, member 1 | Fas death domain-associated protein | UDP-Gal:betaGlcNAc beta 1,3-galactosyltransferase, polypeptide 4 | synaptic Ras GTPase activating protein 1 homolog (rat) | RT1 class Ib, locus Aw2 | RT1 class Ia, locus A1 | RT1 class Ia, locus A2 | RT1 class Ib, locus Cl | RT1 class II, locus DOa | RT1 class II, locus Ha | TAP binding protein | general transcript…	Ddr1|Daxx|B3galt4|Syngap1|RT1-Aw2|RT1-A1|RT1-A2|RT1-Cl|RT1-DOa|RT1-Ha|Tapbp|Gtf2h4|Col11a2|RT1-Ke4|Rab2l|Phf1|Zbtb9|Pou5f1|Vars2l|RT1-CE12|RT1-CE5|RT1-A3|Wdr46|Ke2|Zfp297|Ltb|Atp6v1g2|RT1-CE7|Tcf19|Hcr|Psors1c2|Cdsn|RT1-CE14|RT1-CE2|RT1-CE4|RT1-CE15|RT1-CE13|RT1-CE11|RT1-CE10|RT1-CE3|RT1-CE16|Lst1|LOC682408	1.86996
10928584	similar to CG4699-PA, isoform A	LOC367289	1.74394				10889649			1.86993
10940380	ATPase, H+ transporting, lysosomal accessory protein 1	Atp6ap1	1.74345				10875091			1.86962
10923294	solute carrier family 39 (zinc transporter), member 10 (predicted)	Slc39a10_predicted	1.74224				10778311	transmembrane emp24 protein transport domain containing 4 (predicted)	Tmed4_predicted	1.86952
10704571	PNMA-like 2	Pnmal2	1.74117				10715431	cartilage acidic protein 1	Crtac1	1.86899
10798900	similar to ribosomal protein S14	LOC364750	1.74103				10746789			1.86846
10875267	ribosomal protein S20 | similar to 40S ribosomal protein S20 (predicted)	Rps20|RGD1562259_predicted	1.74081				10755728	apoptosis-inducing factor, mitochondrion-associated 3	Aifm3	1.86842
10901999	mitochondrial ribosomal protein L42 (predicted)	Mrpl42_predicted	1.7407				10875936	zinc finger protein 292	Zfp292	1.86793
10722427			1.73932				10786359	similar to retinoblastoma-associated protein 140	LOC679469	1.86758
10893684	LSM7 homolog, U6 small nuclear RNA associated (S. cerevisiae) (predicted)	Lsm7_predicted	1.73878				10900136		LOC100125368	1.86756
10919076	ubiquitin-conjugating enzyme E2C binding protein	Ube2cbp	1.73739				10722507			1.86637
10918865			1.73739				10912305	progestin and adipoQ receptor family member IX (predicted)	Paqr9_predicted	1.86399
10706272	similar to RIKEN cDNA 2810426N06 (predicted)	RGD1562094_predicted	1.73657				10741112	RAB26, member RAS oncogene family	Rab26	1.86368
10923191	similar to expressed sequence AW212394 (predicted)	RGD1562317_predicted	1.73651				10822733			1.86331
10767605	contactin 2	Cntn2	1.73613				10734382	peripheral myelin protein 22	Pmp22	1.86277
10722681	leucine rich repeat containing 28 (predicted)	Lrrc28_predicted	1.73602				10918865			1.8616
10808107			1.73437				10871521	solute carrier family 2 (facilitated glucose transporter), member 1	Slc2a1	1.86109
10741918	RAN binding protein 17	Ranbp17	1.73388				10757810	CAP-GLY domain containing linker protein 2	Clip2	1.86024
10812363	cyclin H	Ccnh	1.73346				10894808	similar to cajalin 2 isoform a (predicted)	RGD1565556_predicted	1.86
10936480	similar to 60S ribosomal protein L12 (predicted)	RGD1564883_predicted|RGD1563956_predicted|LOC499782|Rpl12_predicted|LOC685320	1.73095				10829082	ATP-binding cassette, sub-family G (WHITE), member 1	Abcg1	1.85979
10757786	eukaryotic translation initiation factor 4H	Eif4h	1.72965				10838538	similar to formin (predicted)	RGD1306349_predicted	1.85911
10762140	ribosomal protein S20 | similar to 40S ribosomal protein S20 (predicted)	Rps20|RGD1562259_predicted	1.72874				10809100	N-myc downstream regulated gene 4	Ndrg4	1.85846
10776459	platelet derived growth factor receptor, alpha polypeptide	Pdgfra	1.72802				10913256	NCK interacting protein with SH3 domain (predicted)	Nckipsd_predicted	1.85806
10713608			1.72776				10792331			1.8562
10865531	ubiquitin specific peptidase 5 (isopeptidase T)	Usp5	1.72701				10873606	ATPase type 13A2 (predicted)	Atp13a2_predicted	1.85553
10921195	baculoviral IAP repeat-containing 4	Birc4	1.72591				10834967	solute carrier family 27 (fatty acid transporter), member 4	Slc27a4	1.8546
10921288	ribosomal protein S20 | similar to 40S ribosomal protein S20 (predicted)	Rps20|RGD1562259_predicted	1.72517				10835757	gelsolin	Gsn	1.85371
10881461	similar to casein kinase 1, gamma 3 isoform 2 | similar to Zinc finger protein 267 (Zinc finger protein HZF2)	LOC500584|LOC691257	1.72465				10862499	similar to ribosomal protein L27a (predicted)	RGD1565415_predicted	1.8536
10770022	potassium inwardly-rectifying channel, subfamily J, member 9	Kcnj9	1.72444				10921951	CD2-associated protein	Cd2ap	1.85355
10835975	ribosomal protein S20 | similar to 40S ribosomal protein S20 (predicted)	Rps20|RGD1562259_predicted	1.72427				10801687			1.85326
10795989	phosphofructokinase, platelet	Pfkp	1.7242				10844339	solute carrier family 25 (mitochondrial carrier, phosphate carrier), member 25	Slc25a25	1.85303
10919438			1.72365				10899839	v-erb-b2 erythroblastic leukemia viral oncogene homolog 3 (avian)	Erbb3	1.85296
10815763	TCDD-inducible poly(ADP-ribose) polymerase (predicted)	Tiparp_predicted	1.72364				10707338	growth arrest-specific 2	Gas2	1.85233
10842635	syntaxin 16 (predicted)	Stx16_predicted	1.72182				10894821	similar to cajalin 2 isoform a (predicted)	RGD1565556_predicted	1.85182
10808274	cadherin 13	Cdh13	1.72021				10896177			1.85033
10776807	mitochondrial carrier triple repeat 1	Mcart1	1.72001				10875089	similar to hypothetical protein FLJ22490 (predicted)	RGD1307055_predicted	1.84987
10734772	myosin, heavy polypeptide 10, non-muscle	Myh10	1.71519				10860801	similar to OEF2 (predicted)	RGD1563091_predicted	1.84905
10732253	mitochondrial ribosomal protein S34 (predicted)	Mrps34_predicted	1.71515				10722365			1.84894
10716373	pancreatic lipase	Pnlip	1.71471				10701699	low density lipoprotein receptor-related protein 11 (predicted)	Lrp11_predicted	1.84877
10703838			1.7144				10857916	solute carrier family 6 (neurotransmitter transporter, GABA), member 11	Slc6a11	1.84834
10873567	regulator of chromosome condensation 2 (predicted)	Rcc2_predicted	1.71426				10897734	synaptogyrin 1	Syngr1	1.84808
10798488	histone cluster 1, H2bl | histone cluster 1, H2bm (predicted) | histone cluster 1, H2bp (predicted) | similar to H2B histone family, member T | histone cluster 1, H2bh | histone cluster 1, H2bc | similar to Histone H2B 291B	Hist1h2bl|Hist1h2bm_predicted|Hist1h2bp_predicted|LOC680312|Hist1h2bh|Hist1h2bc|LOC682558|LOC684797|LOC682665	1.71327				10803995	NADH dehydrogenase (ubiquinone) 1 alpha subcomplex, 2 (predicted)	Ndufa2_predicted	1.84805
10776437	v-kit Hardy-Zuckerman 4 feline sarcoma viral oncogene homolog	Kit	1.71305				10704571	PNMA-like 2	Pnmal2	1.84802
10903246	serine/threonine kinase 3 (STE20 homolog, yeast)	Stk3	1.71299				10752811	amyloid beta (A4) precursor protein	App	1.84783
10888602	lysocardiolipin acyltransferase	Lycat	1.71277				10724947	similar to ferritin light chain (predicted)	RGD1566189_predicted	1.84705
10940313			1.7114				10935691			1.84686
10909616	sodium channel, voltage-gated, type II, beta	Scn2b	1.70999				10911765	ELOVL family member 5, elongation of long chain fatty acids (yeast)	Elovl5	1.8468
10878202	TM2 domain containing 1 (predicted)	Tm2d1_predicted	1.70955				10723639	transmembrane protein 126A	Tmem126a	1.84603
10884577	Rho GTPase activating protein 5	Arhgap5	1.70878				10774908			1.84597
10821237	Ndufa12-like	Ndufa12l	1.70738				10788685			1.84586
10759435			1.70735				10722409			1.84333
10871337	ribosomal protein S20 | similar to 40S ribosomal protein S20 (predicted)	Rps20|RGD1562259_predicted	1.70681				10868796			1.84243
10759445			1.70612				10903583			1.84205
10739947	solute carrier family 26, member 11 (predicted)	Slc26a11_predicted	1.70546				10845337	PRP40 pre-mRNA processing factor 40 homolog A (S. cerevisiae)	Prpf40a	1.84146
10885962	similar to CGI-35 protein (predicted)	RGD1310899_predicted	1.70442				10895027	ubiquitin-conjugating enzyme E2N	Ube2n	1.84035
10756268			1.70413				10742820	glycine receptor, alpha 1 subunit	Glra1	1.83868
10756270			1.70215				10812470	developmentally regulated protein TPO1	Tpo1	1.83729
10798497	histone cluster 1, H2bl | histone cluster 1, H2bm (predicted) | similar to H2B histone family, member T | histone cluster 1, H2bh | histone cluster 1, H2bc | similar to Histone H2B 291B	Hist1h2bl|Hist1h2bm_predicted|LOC680312|Hist1h2bh|Hist1h2bc|LOC682558|LOC684797|LOC682665	1.70183				10791080	similar to K11B4.2	LOC684626	1.83577
10862499	similar to ribosomal protein L27a (predicted)	RGD1565415_predicted	1.70175				10758663	aldehyde dehydrogenase 2, mitochondrial	Aldh2	1.83546
10756272			1.70174				10859655	mediator complex subunit 21	Med21	1.83425
10877573	deleted in bladder cancer 1	Dbc1	1.70085				10741918	RAN binding protein 17	Ranbp17	1.83404
10920994	small nuclear ribonucleoprotein E | small nuclear ribonucleoprotein E (predicted)	Snrpe|Snrpe_predicted	1.69871				10879963	hippocalcin	Hpca	1.83368
10911795	similar to 60S ribosomal protein L12 (predicted)	RGD1564883_predicted|RGD1563956_predicted|LOC499782|Rpl12_predicted|LOC685320	1.69695				10932677			1.83357
10827673	myelin oligodendrocyte glycoprotein | RT1 class Ib, locus M3 | olfactory receptor 1735 (predicted) | olfactory receptor 1742 (predicted) | olfactory receptor 1743 (predicted) | olfactory receptor 1744 (predicted) | olfactory receptor 1749 (predicted) | olfactory receptor 1750 (predicted) | RT1 class Ib, locus M5 | RT1 class I, M6, gene 2 | olfactory receptor 1748 (predicted) | olfactory receptor …	Mog|RT1-M3|Olr1735_predicted|Olr1742_predicted|Olr1743_predicted|Olr1744_predicted|Olr1749_predicted|Olr1750_predicted|RT1-M5|RT1-M6-2|Olr1748_predicted|Olr1746_predicted|Olr1739_predicted|Olr1736_predicted|Olr1737_predicted|Olr1740-ps|Olr1738_predicted|Tctex4|RT1-M6-1|RGD1560260_predicted	1.69672				10892265	creatine kinase, brain	Ckb	1.83305
10903998			1.69643				10815852			1.83253
10873786	ribosomal protein S20 | similar to 40S ribosomal protein S20 (predicted)	Rps20|RGD1562259_predicted	1.69549				10861358	G protein-coupled receptor 37	Gpr37	1.83233
10840332	proprotein convertase subtilisin/kexin type 2	Pcsk2	1.69546				10770410	similar to large subunit ribosomal protein L36a (predicted)	RGD1563431_predicted|Rpl36a_predicted|RGD1566235_predicted|LOC687717|LOC691991	1.83141
10782314	coiled-coil-helix-coiled-coil-helix domain containing 1 (predicted)	Chchd1_predicted	1.69485				10916232	sperm autoantigenic protein 17	Spa17	1.83003
10735415	WSC domain containing 1	Wscd1	1.69358				10856643	dynactin 1	Dctn1	1.82854
10829976	prosaposin	Psap	1.69338				10905664			1.82804
10838278	similar to CG9240-PA	LOC687395	1.69303				10741804	HMP19 protein | neuron specific gene family member 2 (predicted)	MGC125201|Nsg2_predicted	1.82793
10862675	similar to 60S ribosomal protein L12 (predicted)	RGD1564883_predicted|RGD1563956_predicted|LOC499782|Rpl12_predicted|LOC685320	1.69267				10744391	ribonuclease, RNase K	Rnasek	1.82771
10766253	transmembrane protein 63a (predicted)	Tmem63a_predicted	1.69266				10715452	arginine vasopressin-induced 1	Avpi1	1.82577
10855674	similar to 60S ribosomal protein L12 (predicted)	RGD1564883_predicted|RGD1563956_predicted|LOC499782|Rpl12_predicted|LOC685320	1.69243				10920787	similar to Zinc finger CW-type PWWP domain protein 1 homolog	LOC681381	1.82549
10843400	glutamate receptor, ionotropic, N-methyl D-aspartate 1	Grin1	1.69218				10788666	ribosomal protein S20 | similar to 40S ribosomal protein S20 (predicted)	Rps20|RGD1563636_predicted|RGD1562259_predicted	1.82332
10829290	phosphofructokinase, liver, B-type	Pfkl	1.69108				10824082	ribosomal protein S3a	Rps3a	1.82259
10741804	HMP19 protein | neuron specific gene family member 2 (predicted)	MGC125201|Nsg2_predicted	1.69025				10908944	signal recognition particle receptor ('docking protein')	Srpr	1.82186
10881917	similar to KIAA0833 protein	LOC362665	1.68893				10889455	ribosomal protein S7 | similar to ribosomal protein S7	Rps7|LOC497813	1.82118
10824349	synaptotagmin XI	Syt11	1.68859				10919637	transferrin | signal recognition particle receptor, B subunit	Trf|Srprb	1.8211
10822431			1.68725				10932652			1.82024
10826002	cadherin EGF LAG seven-pass G-type receptor 2	Celsr2	1.6871				10726812	Parkinson disease 7 domain containing 1 (predicted)	Pddc1_predicted	1.81966
10756597	transmembrane protein 130	Tmem130	1.68698				10702286	ribosomal protein S12	Rps12	1.81904
10907795	guanylate cyclase 1, soluble, alpha 2	Gucy1a2	1.68581				10917299	similar to RIKEN cDNA 1110032A03 (predicted) | similar to ribosomal protein L27a (predicted)	RGD1564937_predicted|RGD1565415_predicted	1.81845
10722409			1.68528				10890858	ribosomal protein L36 | hypothetical gene supported by NM_022504 (predicted)	Rpl36|RGD1563135_predicted	1.81628
10763737	LSM6 homolog, U6 small nuclear RNA associated (S. cerevisiae)	Lsm6	1.68487				10703838			1.81502
10898968	phosphofructokinase, muscle	Pfkm	1.68362				10821824	solute carrier family 1 (glial high affinity glutamate transporter), member 3	Slc1a3	1.81418
10767058	translin	Tsn	1.6832				10750473	tryptophan rich basic protein	Wrb	1.81409
10901251	ribosomal protein S20 | similar to 40S ribosomal protein S20 (predicted)	Rps20|RGD1562259_predicted	1.68296				10899263	methyltransferase like 7A	Mettl7a	1.81402
10741778	hemoglobin alpha, adult chain 2 | hemoglobin alpha 2 chain	Hba-a2|LOC360504	1.6823				10756308	NEDD4 binding protein 2-like 2	N4bp2l2	1.8138
10722816	similar to 60S ribosomal protein L26	LOC365287	1.68228				10773999	drebrin-like	Dbnl	1.81345
10853676	ACN9 homolog (S. cerevisiae)	Acn9	1.68117				10720813	myelin-associated glycoprotein	Mag	1.81146
10835692	heat shock protein 5	Hspa5	1.68064				10759129	SV2 related protein	Svop	1.81026
10940195	L1 cell adhesion molecule	L1cam	1.68059				10742507			1.8098
10798494	histone cluster 1, H2bn (predicted) | histone cluster 1, H2bl | histone cluster 1, H2bh | histone cluster 1, H2bc | similar to Histone H2B 291B	Hist1h2bn_predicted|Hist1h2bl|Hist1h2bh|Hist1h2bc|LOC682558|LOC684797	1.68018				10798488	histone cluster 1, H2bl | histone cluster 1, H2bm (predicted) | histone cluster 1, H2bp (predicted) | similar to H2B histone family, member T | histone cluster 1, H2bh | histone cluster 1, H2bc | similar to Histone H2B 291B	Hist1h2bl|Hist1h2bm_predicted|Hist1h2bp_predicted|LOC680312|Hist1h2bh|Hist1h2bc|LOC682558|LOC684797|LOC682665	1.80955
10742571	ribosomal protein L30 | similar to ribosomal protein L30 (predicted)	Rpl30|RGD1562397_predicted	1.6798				10746783	ribosomal protein L23	Rpl23	1.80877
10795262	histone cluster 1, H4b	Hist1h4b	1.67978				10820000			1.80719
10796416	similar to ribosomal protein L34	LOC680170|LOC684829	1.67951				10845051	low density lipoprotein-related protein 1B (deleted in tumors) (predicted)	Lrp1b_predicted	1.80671
10920981	chemokine (C-X3-C) receptor 1	Cx3cr1	1.67929				10840700	brain glycogen phosphorylase	Pygb	1.80533
10936582	ubiquitin-like modifier activating enzyme 1	Uba1	1.67879				10923191	similar to expressed sequence AW212394 (predicted)	RGD1562317_predicted	1.80492
10927826	BCL2/adenovirus E1B 19 kDa-interacting protein 3	Bnip3	1.67876				10824242	hyaluronan and proteoglycan link protein 2	Hapln2	1.80475
10876527	mitochondrial carrier triple repeat 1 | mitochondrial carrier triple repeat 2 (predicted) | similar to mitochondrial carrier triple repeat 1	Mcart1|Mcart2_predicted|LOC686727	1.67831				10772982	ribosomal protein L36 | hypothetical gene supported by NM_022504 (predicted)	Rpl36|RGD1563135_predicted	1.80422
10870481	phosphatidic acid phosphatase type 2B	Ppap2b	1.67792				10818801	deoxynucleotidyltransferase, terminal, interacting protein 2 (predicted)	Dnttip2_predicted	1.80397
10736332	similar to ubiquitin-like/S30 ribosomal fusion protein (predicted)	RGD1565317_predicted	1.67773				10922415	IMP4, U3 small nucleolar ribonucleoprotein, homolog (yeast)	Imp4	1.80224
10861576	transmembrane protein 209	Tmem209	1.67748				10893420	similar to zinc finger protein 709	LOC690419	1.80215
10830189	gap junction protein, alpha 1	Gja1	1.6766				10838346	lin-7 homolog C (C. elegans)	Lin7c	1.8017
10887144	dynein cytoplasmic 1 heavy chain 1	Dync1h1	1.67654				10834168	anaphase promoting complex subunit 2	Anapc2	1.80151
10778912	ChaC, cation transport regulator homolog 2 (E. coli)	Chac2	1.67651				10738530	glucose 6 phosphatase, catalytic, 3	G6pc3	1.80151
10836734	glutamic acid decarboxylase 1	Gad1	1.67599				10909883	translocase of inner mitochondrial membrane 8 homolog b (yeast)	Timm8b	1.8015
10719524	apolipoprotein C-I	Apoc1	1.67473				10800140	small nuclear ribonucleoprotein D1 (predicted)	Snrpd1_predicted	1.8002
10719728	ATPase, Na+/K+ transporting, alpha 3 polypeptide	Atp1a3	1.67473				10772984	ribosomal protein L36 | hypothetical gene supported by NM_022504 (predicted)	Rpl36|RGD1563135_predicted	1.79944
10927712	similar to hypothetical protein BC015148 (predicted)	RGD1309095_predicted	1.67315				10815763	TCDD-inducible poly(ADP-ribose) polymerase (predicted)	Tiparp_predicted	1.7994
10704198	similar to large subunit ribosomal protein L36a (predicted)	RGD1564617_predicted	1.67159				10814151	zinc finger protein 458	Zfp458	1.79771
10935204	phosphoribosyl pyrophosphate synthetase 1	Prps1	1.67147				10785933	ribosomal protein S7 | similar to ribosomal protein S7	Rps7|LOC497813	1.79678
10761253			1.67145				10821820			1.79527
10887746	protein tyrosine phosphatase, receptor type, N polypeptide 2	Ptprn2	1.67062				10805540	CNDP dipeptidase 2 (metallopeptidase M20 family)	Cndp2	1.79523
10832865	transcription elongation factor B (SIII), polypeptide 1	Tceb1	1.67044				10905625	RAN GTPase activating protein 1	Rangap1	1.79496
10774331	similar to small unique nuclear receptor co-repressor (predicted) | nuclear DNA binding protein	RGD1560600_predicted|C1d	1.67016				10886880			1.79431
10815778	leucine, glutamate and lysine rich 1	Lekr1	1.67005				10725832	aldolase A	Aldoa	1.79333
10733782	mitochondrial ribosomal protein L22 (predicted)	Mrpl22_predicted	1.67005				10766226	similar to hypothetical protein MGC30618	RGD1305572	1.79229
10929211	Eph receptor A4	Epha4	1.66925				10880683	ribosomal protein L36 | hypothetical gene supported by NM_022504 (predicted)	Rpl36|RGD1563135_predicted	1.79214
10834967	solute carrier family 27 (fatty acid transporter), member 4	Slc27a4	1.66728				10926503	Yip1 domain family, member 3	Yipf3	1.79203
10734318	ribosomal protein S27a | similar to thymosin, beta 4	Rps27a|LOC691768	1.66659				10869678	similar to hypothetical protein (predicted)	RGD1309931_predicted	1.79142
10792040	transmembrane protein 66	Tmem66	1.66554				10712867	pyruvate carboxylase	Pcx	1.79139
10862834	similar to Histidine triad nucleotide-binding protein 1 (Adenosine 5-monophosphoramidase) (Protein kinase C inhibitor 1) (Protein kinase C-interacting protein 1) (PKCI-1)	LOC690660	1.66421				10886958			1.79056
10829082	ATP-binding cassette, sub-family G (WHITE), member 1	Abcg1	1.6642				10791500	scrapie responsive gene 1	Scrg1	1.7904
10756054	claudin 5	Cldn5	1.66375				10811531	solute carrier family 7 (cationic amino acid transporter, y+ system), member 5	Slc7a5	1.78993
10803995	NADH dehydrogenase (ubiquinone) 1 alpha subcomplex, 2 (predicted)	Ndufa2_predicted	1.66368				10939147	choroidermia	Chm	1.78957
10876671	asparagine-linked glycosylation 2 homolog (yeast, alpha-1,3-mannosyltransferase)	Alg2	1.66249				10851056	transient receptor potential cation channel, subfamily C, member 4 associated protein	Trpc4ap	1.78893
10769075	BMP/retinoic acid-inducible neural-specific protein 2	Brinp2	1.66199				10811458	zinc finger, DHHC domain containing 7	Zdhhc7	1.78793
10730898	glycerol-3-phosphate acyltransferase, mitochondrial	Gpam	1.66137				10884701			1.78627
10779607	proteasome (prosome, macropain) 26S subunit, ATPase, 6	Psmc6	1.66121				10830630	reticulon 4 interacting protein 1	Rtn4ip1	1.78556
10787313	solute carrier family 27 (fatty acid transporter), member 1	Slc27a1	1.66111				10814703	telomerase RNA component	Terc	1.78539
10934530	similar to 60S ribosomal protein L38	LOC680353	1.66069				10754401	coiled-coil domain containing 58 (predicted)	Ccdc58_predicted	1.78502
10908944	signal recognition particle receptor ('docking protein')	Srpr	1.66047				10708338	SH3-domain GRB2-like 3	Sh3gl3	1.78492
10771204			1.65974				10823733	programmed cell death 10	Pdcd10	1.78491
10826814	DC2 protein	Dc2	1.65878				10853676	ACN9 homolog (S. cerevisiae)	Acn9	1.78306
10742684		LOC686506	1.65858				10921086	similar to RIKEN cDNA 1110059G10	RGD1311745	1.78271
10824550			1.65856				10850484	similar to CG5521-PA (predicted)	RGD1308023_predicted	1.78192
10785800	similar to 40S ribosomal protein S16	LOC691983	1.65847				10861986	insulin induced gene 1	Insig1	1.78155
10824596	ribosomal protein S27	Rps27	1.6581				10791318	transmembrane protein 192	Tmem192	1.78078
10899125	testis enhanced gene transcript	Tegt	1.65808				10802591	similar to 60S ribosomal protein L38	LOC678816|LOC680512	1.78051
10818801	deoxynucleotidyltransferase, terminal, interacting protein 2 (predicted)	Dnttip2_predicted	1.65797				10914882	contactin 5	Cntn5	1.77911
10845443	coiled-coil domain containing 148	Ccdc148	1.6571				10777744	Wolf-Hirschhorn syndrome candidate 1 (human)	Whsc1	1.77889
10785724	endothelin receptor type B	Ednrb	1.65702				10881922	ribosomal protein S7 | similar to ribosomal protein S7	Rps7|LOC497813	1.77879
10821824	solute carrier family 1 (glial high affinity glutamate transporter), member 3	Slc1a3	1.65693				10834462	similar to pancreatitis-induced protein 49	RGD1308600	1.77862
10722987	small nuclear ribonucleoprotein E (predicted)	Snrpe_predicted	1.65658				10704960	cell adhesion molecule 4	Cadm4	1.77838
10839174	Huntingtin interacting protein K	Hypk	1.65598				10931154	diazepam binding inhibitor	Dbi	1.77837
10888250	prolyl endopeptidase-like	Prepl	1.65577				10869695	similar to hypothetical protein FLJ20276 (predicted)	RGD1308101	1.77722
10795289	similar to histone 1, H2ai (predicted)	LOC682439	1.65555				10826002	cadherin EGF LAG seven-pass G-type receptor 2	Celsr2	1.7769
10893361	nucleophosmin 1	Npm1	1.65467				10914935	LOC363015 (predicted)	RGD1310444_predicted	1.77681
10851839	sulfatase 2	Sulf2	1.65412				10791631	ectonucleotide pyrophosphatase/phosphodiesterase 6 (predicted)	Enpp6_predicted	1.77673
10895527	protein tyrosine phosphatase, receptor type, B (predicted)	Ptprb_predicted	1.65318				10726824	solute carrier family 25 (mitochondrial carrier, glutamate), member 22	Slc25a22	1.77611
10834241	ATP-binding cassette, sub-family A (ABC1), member 2	Abca2	1.65277				10911431	regulatory factor X domain containing 2 homolog (human)	Rfxdc2	1.77519
10820835	microtubule-associated protein 1b	Map1b	1.65273				10823462	solute carrier family 33 (acetyl-CoA transporter), member 1	Slc33a1	1.77493
10931414	scaffold attachment factor B	Safb	1.65116				10746000	glycerophosphodiester phosphodiesterase domain containing 1 (predicted)	Gdpd1_predicted	1.77469
10857310	LSM3 homolog, U6 small nuclear RNA associated (S. cerevisiae) (predicted)	Lsm3_predicted	1.65066				10767075			1.77459
10916920	similar to CG6105-PA	MGC72942	1.6506				10803238		Cdig2	1.77436
10723902	solute carrier organic anion transporter family, member 2b1	Slco2b1	1.65054				10757599	tyrosine 3-monooxygenase/tryptophan 5-monooxygenase activation protein, gamma polypeptide	Ywhag	1.77427
10763969	protein phosphatase 1, regulatory (inhibitor) subunit 15b (predicted)	Ppp1r15b_predicted	1.65036				10840684	ectonucleoside triphosphate diphosphohydrolase 6	Entpd6	1.77345
10917183	neural cell adhesion molecule 1	Ncam1	1.65033				10879386	similar to hypothetical protein MGC47816 (predicted)	RGD1306880_predicted	1.77319
10767723	ATPase, Ca++ transporting, plasma membrane 4	Atp2b4	1.65016				10834225	neural proliferation, differentiation and control, 1	Npdc1	1.77317
10832228	cystatin B	Cstb	1.64938				10930711	beta galactoside alpha 2,6 sialyltransferase 2	St6gal2	1.77314
10803238		Cdig2	1.64909				10841602	ribophorin II	Rpn2	1.77255
10880683	ribosomal protein L36 | hypothetical gene supported by NM_022504 (predicted)	Rpl36|RGD1563135_predicted	1.64824				10851650	troponin C2, fast	Tnnc2	1.7724
10935038	brain expressed gene 4	Bex4	1.64796				10925933	similar to KIAA1913 (predicted)	RGD1561734_predicted	1.77205
10870983	similar to novel protein (predicted)	RGD1564161_predicted	1.64726				10743343	ubiquitin specific protease 22 (predicted)	Usp22_predicted	1.77039
10826818	ribosomal protein L34 (predicted) | similar to ribosomal protein L34	Rpl34_predicted|LOC680170|LOC684829	1.64699				10721486	TBC1 domain family, member 17 (predicted)	Tbc1d17_predicted	1.76954
10733938	histone cluster 3, H2ba (predicted)	Hist3h2ba_predicted	1.64697				10850199	thioredoxin domain containing 13	Txndc13	1.76822
10900106			1.64683				10855356	ATPase, H+ transporting, lysosomal V0 subunit E2	Atp6v0e2	1.76812
10902333			1.64645				10916920	similar to CG6105-PA	MGC72942	1.76688
10763931			1.64622				10843132	polymerase (RNA) III (DNA directed) polypeptide K	Polr3k	1.76642
10808249	c-Maf-inducing protein	Cmip	1.64576				10720097	phospholipase D family, member 3	Pld3	1.76594
10877921	solute carrier family 24 (sodium/potassium/calcium exchanger), member 2	Slc24a2	1.6453				10795262	histone cluster 1, H4b	Hist1h4b	1.76555
10937356	ribosomal protein S26 | similar to ribosomal protein S26	Rps26|LOC688948	1.64527				10868662	zinc finger, CCHC domain containing 7 (predicted)	Zcchc7_predicted	1.76552
10713873			1.64474				10702340			1.76543
10798459	histone cluster 1, H2bb | similar to Histone H2B 291B	Hist1h2bb|LOC684647	1.64462				10712560	7-dehydrocholesterol reductase	Dhcr7	1.76518
10935489	small nuclear ribonucleoprotein E (predicted)	Snrpe_predicted	1.64414				10931844	THO complex 2 (predicted)	Thoc2_predicted	1.76501
10872531	ribosomal protein S20 | similar to 40S ribosomal protein S20 (predicted)	Rps20|RGD1562259_predicted	1.64305				10747847	similar to hypothetical protein (predicted)	RGD1307966_predicted	1.7649
10797566	similar to Sphingosine 1-phosphate receptor Edg-3 (S1P receptor Edg-3) (Endothelial differentiation G-protein coupled receptor 3) (Sphingosine 1-phosphate receptor 3) (S1P3) (Lysophospholipid receptor B3)	LOC306792	1.64265				10930749	septin 10	2010-09-01	1.76477
10793909	sparc/osteonectin, cwcv and kazal-like domains proteoglycan 1	Spock1	1.64234				10735415	WSC domain containing 1	Wscd1	1.76353
10829660	similar to 40S ribosomal protein S28	LOC690732	1.64161				10757461	procollagen-lysine, 2-oxoglutarate 5-dioxygenase 3	Plod3	1.76342
10874923	transcription elongation factor B (SIII), polypeptide 1 | similar to transcription elongation factor B (SIII), polypeptide 1 (predicted)	Tceb1|RGD1565815_predicted|LOC679663	1.64149				10931017	sema domain, transmembrane domain (TM), and cytoplasmic domain, (semaphorin) 6B	Sema6b	1.76305
10701699	low density lipoprotein receptor-related protein 11 (predicted)	Lrp11_predicted	1.64111				10881499	mitofusin 2	Mfn2	1.76277
10720097	phospholipase D family, member 3	Pld3	1.64102				10903246	serine/threonine kinase 3 (STE20 homolog, yeast)	Stk3	1.76266
10823609	ATPase, H transporting, lysosomal V1 subunit A (predicted) | ATPase, H+ transporting, lysosomal V1 subunit A	Atp6v1a1_predicted	1.64091				10817751			1.76226
10720878	FXYD domain-containing ion transport regulator 1	Fxyd1	1.64026				10890238	ribosomal protein S29	Rps29	1.76171
10798331	glycosylphosphatidylinositol specific phospholipase D1	Gpld1	1.63988				10758094	solute carrier family 15, member 4	Slc15a4	1.76168
10840888	malignant T cell amplified sequence 2	Mcts2	1.63888				10800442	ring finger protein 138	Rnf138	1.76089
10764508	ubiquitin carboxyl-terminal esterase L5	Uchl5	1.63886				10912464	centrosomal protein 70	Cep70	1.75964
10764314	mitochondrial ribosomal protein L42 (predicted)	Mrpl42_predicted	1.63824				10865502	enolase 2, gamma, neuronal	Eno2	1.75954
10937103	synaptophysin	Syp	1.63811				10926965	ribosomal protein L10A	Rpl10a	1.7591
10831804			1.63788				10795477	mitochondrial ribosomal protein L32 (predicted)	Mrpl32_predicted	1.75811
10903216	ribosomal protein L30	Rpl30	1.63753				10742983	ring finger protein 187 (predicted)	Rnf187_predicted	1.75786
10861211			1.637				10802795	ST8 alpha-N-acetyl-neuraminide alpha-2,8-sialyltransferase 5	St8sia5	1.75659
10710541			1.63674				10752654	zinc finger protein 654 | similar to Zinc finger protein Rlf (Rearranged L-myc fusion gene protein) (Zn-15 related protein)	Zfp654|LOC679644|LOC682849	1.75589
10730021			1.63647				10865800	tetraspanin 9 (predicted)	Tspan9_predicted	1.75583
10710669	calcium channel, voltage-dependent, gamma subunit 3	Cacng3	1.63631				10726979	cathepsin D	Ctsd	1.75522
10864684	ATPase, Ca++ transporting, plasma membrane 2	Atp2b2	1.63621				10854037	similar to H3 histone, family 3B	LOC685984	1.75514
10844181	similar to 60S ribosomal protein L38	LOC686066	1.63605				10896225	ribosomal protein S29	Rps29	1.7531
10783863	neural precursor cell expressed, developmentally down-regulated gene 8	Nedd8	1.63587				10722818	solute carrier organic anion transporter family, member 3a1	Slco3a1	1.75299
10905192	myosin, heavy polypeptide 9, non-muscle	Myh9	1.63557				10798459	histone cluster 1, H2bb | similar to Histone H2B 291B	Hist1h2bb|LOC684647	1.75248
10776966	mitochondrial carrier triple repeat 1 | mitochondrial carrier triple repeat 2 (predicted) | similar to mitochondrial carrier triple repeat 1	Mcart1|Mcart2_predicted|LOC686727	1.63504				10939754	ferritin light chain 1 | similar to Ferritin light chain (Ferritin L subunit) (predicted) | similar to Ferritin light chain 2 (Ferritin L subunit 2) (Ferritin subunit LG)	Ftl1|RGD1560687_predicted|LOC680217|LOC682465	1.75202
10889728	ADP-ribosylation factor-like 4A	Arl4a	1.63502				10846821	thioredoxin-related transmembrane protein 2	Tmx2	1.7517
10715364	glutamate oxaloacetate transaminase 1, soluble	Got1	1.63437				10722431			1.75158
10879867	neurochondrin	Ncdn	1.6333				10855934	similar to KIAA1680 protein (predicted)	RGD1565731_predicted	1.75154
10746923	mediator complex subunit 24	Med24	1.63326				10733782	mitochondrial ribosomal protein L22 (predicted)	Mrpl22_predicted	1.75124
10795477	mitochondrial ribosomal protein L32 (predicted)	Mrpl32_predicted	1.63309				10895241	mannosyl (alpha-1,3-)-glycoprotein beta-1,4-N-acetylglucosaminyltransferase, isozyme C (putative)	Mgat4c	1.75109
10767371	ribosomal protein S26 | similar to ribosomal protein S26	Rps26|LOC688948	1.63207				10809216	G protein-coupled receptor 56	Gpr56	1.75029
10747371	ATP citrate lyase	Acly	1.63148				10889992	similar to RIKEN cDNA 2700097O09 (predicted)	RGD1304624_predicted	1.75006
10733676	similar to Histidine triad nucleotide-binding protein 1 (Adenosine 5-monophosphoramidase) (Protein kinase C inhibitor 1) (Protein kinase C-interacting protein 1) (PKCI-1)	LOC690660	1.63072				10841774	solute carrier family 32 (GABA vesicular transporter), member 1	Slc32a1	1.74995
10760813	gap junction membrane channel protein epsilon 1	Gje1	1.62997				10785800	similar to 40S ribosomal protein S16	LOC691983	1.74974
10713915	damage-specific DNA binding protein 1	Ddb1	1.62886				10763933	leucine rich repeat protein 2, neuronal (predicted)	Lrrn2_predicted	1.74926
10824082	ribosomal protein S3a	Rps3a	1.62841				10715222			1.74923
10925669	D-2-hydroxyglutarate dehydrogenase	D2hgdh	1.6284				10812363	cyclin H	Ccnh	1.74832
10743343	ubiquitin specific protease 22 (predicted)	Usp22_predicted	1.62831				10838683	dispatched homolog 2 (Drosophila) (predicted)	Disp2_predicted	1.74716
10770996	ATP synthase, H+ transporting, mitochondrial F0 complex, subunit e	Atp5i	1.62792				10795989	phosphofructokinase, platelet	Pfkp	1.74715
10812270	multiple C2 domains, transmembrane 1 (predicted)	Mctp1_predicted	1.62784				10812879	5-hydroxytryptamine (serotonin) receptor 1A	Htr1a	1.7464
10857080	coatomer protein complex, subunit gamma	Copg	1.62772				10757119	protein kinase, cAMP dependent regulatory, type I, beta	Prkar1b	1.74617
10911380	aldehyde dehydrogenase family 1, subfamily A2	Aldh1a2	1.62767				10881461	similar to casein kinase 1, gamma 3 isoform 2 | similar to Zinc finger protein 267 (Zinc finger protein HZF2)	LOC500584|LOC691257	1.74398
10840990	transmembrane 9 superfamily protein member 4	Tm9sf4	1.62732				10736119	seizure related gene 6	Sez6	1.74387
10899868	ribosomal protein S26 | similar to ribosomal protein S26	Rps26|LOC688948	1.62704				10764361			1.74328
10777658	adducin 1 (alpha)	Add1	1.62684				10827809	RT1 class Ib, locus S3 | RT1 class Ib gene, H2-TL-like, grc region (N3) | RT1 class Ib, locus H2-Q-like, grc region | RT1 class Ib, locus H2-TL-like (S2) | mitochondrial ribosomal protein S18B | DEAH (Asp-Glu-Ala-His) box polypeptide 16 | immediate early response 3 | RT1 class Ib gene, H2-TL-like, grc region(N2) | histocompatibility 2, T region locus 24 | similar to RIKEN cDNA 2610110G12 | RT1-14…	RT1-S3|RT1-N3|RT1-O|RT1-S2|Mrps18b|Dhx16|Ier3|RT1-N2|RT1-T24-1|RGD1303066|RT1-149	1.74287
10777378	collapsin response mediator protein 1	Crmp1	1.62684				10796991	similar to hypothetical protein FLJ14675	RGD1309592	1.74272
10923334	similar to UPF0197 protein C11orf10 homolog	LOC686092|LOC679583|LOC680191	1.62645				10798497	histone cluster 1, H2bl | histone cluster 1, H2bm (predicted) | similar to H2B histone family, member T | histone cluster 1, H2bh | histone cluster 1, H2bc | similar to Histone H2B 291B	Hist1h2bl|Hist1h2bm_predicted|LOC680312|Hist1h2bh|Hist1h2bc|LOC682558|LOC684797|LOC682665	1.74208
10806014	ribosomal protein L36 | hypothetical gene supported by NM_022504 (predicted)	Rpl36|RGD1563135_predicted	1.62533				10833147	eukaryotic translation initiation factor 4E binding protein 2	Eif4ebp2	1.74153
10873916	ribosomal protein L35a	Rpl35a	1.62521				10714204			1.74147
10734952	potassium voltage-gated channel, shaker-related subfamily, beta member 3	Kcnab3	1.62478				10795203	histone cluster 1, H1a (predicted)	Hist1h1a_predicted	1.74096
10901920	small nuclear ribonucleoprotein polypeptide F	Snrpf	1.62452				10886866			1.74063
10727462	ribosomal protein L35a	Rpl35a	1.62424				10776984			1.74039
10754694	ribosomal protein L35a	Rpl35a	1.62391				10766059	family with sequence similarity 36, member A	Fam36a	1.73982
10859627			1.62365				10757153			1.7395
10820546			1.62308				10878270	translocase of outer mitochondrial membrane 7 homolog (yeast)	Tomm7	1.73931
10727884	sorting nexin 32	Snx32	1.62251				10908111	solute carrier family 36 (proton/amino acid symporter), member 4 (predicted)	Slc36a4_predicted	1.73868
10809216	G protein-coupled receptor 56	Gpr56	1.62239				10812357			1.73796
10759852	similar to hypothetical protein CG003 (predicted)	RGD1307034_predicted	1.62226				10713915	damage-specific DNA binding protein 1	Ddb1	1.73714
10740567	ataxin 2 binding protein 1	A2bp1	1.62176				10770714	neuron derived neurotrophic factor	Nenf	1.73706
10856965	similar to small nuclear ribonucleoprotein polypeptide G	LOC680394|LOC680779|LOC681031|LOC687679	1.62135				10810278			1.73642
10749789		LOC619574	1.62099				10757357	actin-like 6B (predicted)	Actl6b_predicted	1.73637
10800840			1.61991				10744682	mediator of RNA polymerase II transcription, subunit 31 homolog (yeast) (predicted)	Med31_predicted	1.73619
10851056	transient receptor potential cation channel, subfamily C, member 4 associated protein	Trpc4ap	1.61991				10736693	similar to ribosomal protein L35a (predicted)	RGD1560900_predicted	1.73617
10785005	protein phosphatase 3, catalytic subunit, gamma isoform	Ppp3cc	1.61982				10733938	histone cluster 3, H2ba (predicted)	Hist3h2ba_predicted	1.73534
10738209	2',3'-cyclic nucleotide 3' phosphodiesterase	Cnp	1.61973				10781355	phytanoyl-CoA hydroxylase interacting protein	Phyhip	1.73488
10766059	family with sequence similarity 36, member A	Fam36a	1.61971				10729096	phosphoserine aminotransferase 1	Psat1	1.73475
10820502	ribosomal protein L36 | hypothetical gene supported by NM_022504 (predicted)	Rpl36|RGD1563135_predicted	1.61939				10731138			1.73455
10885205	ribosomal protein L35a	Rpl35a	1.61896				10712786	CDK2-associated protein 2 | similar to DOC-1 related protein	Cdk2ap2|LOC683786	1.73384
10797473	ribosomal protein L35a	Rpl35a	1.6183				10787973	similar to ubiquitin A-52 residue ribosomal protein fusion product 1 (predicted)	RGD1561098_predicted	1.73329
10787817	similar to actin (predicted)	RGD1563284_predicted	1.61816				10842130	phosphatidylinositol glycan anchor biosynthesis, class T	Pigt	1.73296
10734673	growth arrest specific 7	Gas7	1.61813				10891453	sel-1 suppressor of lin-12-like (C. elegans)	Sel1l	1.73248
10754931	3-hydroxybutyrate dehydrogenase, type 1	Bdh1	1.61761				10859627			1.73059
10934500	ribosomal protein S26 | similar to ribosomal protein S26	Rps26|LOC688948	1.61731				10724467	amyloid beta (A4) precursor protein-binding, family B, member 1	Apbb1	1.72889
10920313	WD repeat domain 6	Wdr6	1.6158				10890299	ribosomal protein L10A	Rpl10a	1.72886
10718134			1.61551				10914903			1.72872
10835757	gelsolin	Gsn	1.61545				10752109	chloride channel 2	Clcn2	1.7282
10767631	neurofascin	Nfasc	1.61528				10878833	similar to DNA segment, Chr 4, Brigham & Womens Genetics 0951 expressed (predicted)	RGD1566001_predicted	1.72816
10760018	ribosomal protein L35a	Rpl35a	1.61464				10905721	cytochrome P450, family 2, subfamily d, polypeptide 4	Cyp2d4v1	1.72784
10894821	similar to cajalin 2 isoform a (predicted)	RGD1565556_predicted	1.61374				10737609	speckle-type POZ protein	Spop	1.72775
10856643	dynactin 1	Dctn1	1.61314				10903013			1.72737
10883311	kinesin family member 3C	Kif3c	1.61312				10857140	G protein-coupled receptor 175	Gpr175	1.72695
10900127			1.6128				10886185	similar to CG33714-PB, isoform B	LOC688717	1.72665
10770714	neuron derived neurotrophic factor	Nenf	1.61266				10905970			1.72618
10741756	hemoglobin alpha, adult chain 2 | hemoglobin alpha 2 chain	Hba-a2|LOC360504	1.61245				10796900	similar to regulator of sex-limitation candidate 16 (predicted)	RGD1566325_predicted	1.72535
10844390	syntaxin binding protein 1	Stxbp1	1.61187				10724529	tripeptidyl peptidase I	Tpp1	1.72503
10812906	excision repaiross-complementing rodent repair deficiency, complementation group 8	Ercc8	1.61186				10741212	transducin (beta)-like 3	Tbl3	1.7249
10854338	muskelin 1, intracellular mediator containing kelch motifs	Mkln1	1.61179				10776566	OCIA domain containing 1	Ociad1	1.72433
10759662	patatin-like phospholipase domain containing 6	Pnpla6	1.6111				10727815	squamous cell carcinoma antigen recognized by T-cells 1	Sart1	1.7241
10939361	similar to zinc finger, matrin type 1 (predicted)	RGD1565344_predicted	1.61078				10797434	ADP-ribosylation factor-like 10	Arl10	1.72383
10869695	similar to hypothetical protein FLJ20276 (predicted)	RGD1308101	1.60972				10908089	Josephin domain containing 3	Josd3	1.72364
10812148			1.60946				10727178	cortactin	Cttn	1.72327
10757599	tyrosine 3-monooxygenase/tryptophan 5-monooxygenase activation protein, gamma polypeptide	Ywhag	1.60938				10934772	mannose-6-phosphate receptor, cation dependent	M6pr	1.72304
10931410	ribosomal protein L36 | hypothetical gene supported by NM_022504 (predicted)	Rpl36|RGD1563135_predicted	1.60918				10814156	zinc finger protein 455	Zfp455	1.72283
10866718	potassium inwardly-rectifying channel, subfamily J, member 8	Kcnj8	1.60902				10707019	nodal modulator 1	Nomo1	1.7219
10772805			1.60882				10784915	CHMP family, member 7 (predicted)	Chmp7_predicted	1.72164
10804560		LOC502171	1.60877				10865531	ubiquitin specific peptidase 5 (isopeptidase T)	Usp5	1.72136
10732821	ribosomal protein L32 | similar to 60S ribosomal protein L32	Rpl32|LOC688684	1.60816				10741765	globin, alpha	LOC287167	1.7209
10736914			1.60767				10910406	sema domain, immunoglobulin domain (Ig), and GPI membrane anchor, (semaphorin) 7A (predicted)	Sema7a_predicted	1.71947
10853710	similar to testhymin (predicted)	RGD1563612_predicted	1.6065				10749789		LOC619574	1.71941
10886886			1.60633				10828194	superkiller viralicidic activity 2-like | complement component 2 | complement component 4a | neuraminidase 1 | lymphocyte antigen 6 complex, locus G6C | complement factor B | RD RNA-binding protein | euchromatic histone lysine N-methyltransferase 2 | serine/threonine kinase 19 | Ng23 protein | LSM2 homolog, U6 small nuclear RNA associated (S. cerevisiae) | chloride intracellular channel 1 | lymph…	Skiv2l|C2|C4a|Neu1|Ly6g6c|Cfb|Rdbp|Ehmt2|Stk19|Ng23|Lsm2|Clic1|Ly6g6e|Bat4|LOC684148	1.71918
10718102	brain protein 44-like	Brp44l	1.60604				10885918	coenzyme Q6 homolog (yeast)	Coq6	1.71902
10796991	similar to hypothetical protein FLJ14675	RGD1309592	1.60533				10814452	helicase-like transcription factor	Hltf	1.71899
10881499	mitofusin 2	Mfn2	1.60496				10808249	c-Maf-inducing protein	Cmip	1.71884
10825472	ATPase, Na+/K+ transporting, alpha 1 polypeptide	Atp1a1	1.60429				10897327	kinesin family member C2	KIFC2	1.71821
10915105			1.60417				10920371	coiled-coil domain containing 72 | hypothetical protein LOC684976	Ccdc72|LOC684976	1.71799
10899317	sodium channel, voltage-gated, type 8, alpha subunit	Scn8a	1.60375				10772805			1.71747
10864572	RAD18 homolog (S. cerevisiae) (predicted)	Rad18_predicted	1.60363				10806363	similar to ribosomal protein S15a	LOC680996	1.71738
10861333	NADH dehydrogenase (ubiquinone) 1 alpha subcomplex 5	Ndufa5	1.60346				10903503	low density lipoprotein-related protein 12 (predicted)	Lrp12_predicted	1.71735
10812689	ectodermal-neural cortex 1	Enc1	1.60339				10764460	potassium channel, subfamily T, member 2	Kcnt2	1.71716
10859342	protein tyrosine phosphatase, receptor type, O	Ptpro	1.60335				10730297	zinc finger, FYVE domain containing 27	Zfyve27	1.71697
10794257	hypothetical protein LOC689165 | hypothetical protein LOC678955	LOC689165|LOC678955	1.60264				10867528	RAB2, member RAS oncogene family	Rab2	1.71679
10755357	proteasome (prosome, macropain) 26S subunit, non-ATPase, 2	Psmd2	1.60159				10910708	ceroid-lipofuscinosis, neuronal 6 (predicted)	Cln6_predicted	1.71593
10867848	cyclin C	Ccnc	1.60115				10730023			1.71562
10826607	UDP galactosyltransferase 8A	Ugt8a	1.60036				10804974	AFG3(ATPase family gene 3)-like 2 (yeast)	Afg3l2	1.71551
10772982	ribosomal protein L36 | hypothetical gene supported by NM_022504 (predicted)	Rpl36|RGD1563135_predicted	1.60016				10858487	mannose-6-phosphate receptor, cation dependent	M6pr	1.71551
10806946	Hedgehog-interacting protein	Hhip	1.59977				10726596	dopamine receptor D1 interacting protein	Drd1ip	1.71466
10735897	pre-mRNA processing factor 8	Prpf8	1.59911				10842117	similar to Protein SYS1 homolog	LOC685079	1.71458
10834168	anaphase promoting complex subunit 2	Anapc2	1.59908				10755357	proteasome (prosome, macropain) 26S subunit, non-ATPase, 2	Psmd2	1.71425
10806296			1.59904				10714616	solute carrier family 1 (neuronal/epithelial high affinity glutamate transporter, system Xag), member 1	Slc1a1	1.71339
10772984	ribosomal protein L36 | hypothetical gene supported by NM_022504 (predicted)	Rpl36|RGD1563135_predicted	1.5987				10853710	similar to testhymin (predicted)	RGD1563612_predicted	1.71305
10902292			1.59865				10935456			1.71287
10796908	zinc finger protein 748	Zfp748	1.59854				10740891	progestin and adipoQ receptor family member IV	Paqr4	1.71282
10787973	similar to ubiquitin A-52 residue ribosomal protein fusion product 1 (predicted)	RGD1561098_predicted	1.59843				10710051	male sterility domain containing 2	Mlstd2	1.71254
10932475	histone deacetylase 6 | similar to ES cell-expressed Ras	Hdac6|LOC679682	1.59825				10911395	similar to suppressor of hairy wing homolog 4 isoform 1 (predicted)	RGD1560796_predicted	1.71253
10791080	similar to K11B4.2	LOC684626	1.59815				10808274	cadherin 13	Cdh13	1.7115
10867010	similar to F-box protein FBL2	RGD1308119	1.59811				10710718	solute carrier family 5 (sodium/glucose cotransporter), member 11	Slc5a11	1.71147
10891352	protein-O-mannosyltransferase 2	Pomt2	1.59789				10820613	synaptic vesicle glycoprotein 2c	Sv2c	1.71099
10824788			1.59515				10820502	ribosomal protein L36 | hypothetical gene supported by NM_022504 (predicted)	Rpl36|RGD1563135_predicted	1.71091
10863690	similar to RIKEN cDNA 1700019G17 (predicted) | similar to Camello-like 2	RGD1563507_predicted|LOC681227	1.59509				10713706	alpha glucosidase 2 alpha neutral subunit (predicted)	Ganab_predicted	1.7105
10829244	similar to PWP2 periodic tryptophan protein homolog | PWP2 periodic tryptophan protein homolog (yeast)	LOC687601|Pwp2	1.59506				10907795	guanylate cyclase 1, soluble, alpha 2	Gucy1a2	1.71035
10872093	ribosomal protein L35a	Rpl35a	1.59457				10769301	similar to RIKEN cDNA 5630401D24 (predicted)	RGD1311526_predicted	1.70993
10769933	nicastrin	Ncstn	1.59444				10785005	protein phosphatase 3, catalytic subunit, gamma isoform	Ppp3cc	1.70924
10702592	similar to Cd99 antigen-like 2	LOC683872	1.59444				10718102	brain protein 44-like	Brp44l	1.709
10900109			1.59399				10918209	mitogen activated protein kinase kinase 1	Map2k1	1.70892
10767692	small nuclear ribonucleoprotein E | small nuclear ribonucleoprotein E (predicted)	Snrpe|Snrpe_predicted	1.5939				10840085	CDP-diacylglycerol synthase (phosphatidate cytidylyltransferase) 2	Cds2	1.70886
10769301	similar to RIKEN cDNA 5630401D24 (predicted)	RGD1311526_predicted	1.59389				10748922	fatty acid desaturase domain family, member 6 (predicted)	Fads6_predicted	1.70825
10818155	hypothetical LOC310764 (predicted)	RGD1306526_predicted	1.59342				10758896	phosphatidylethanolamine binding protein 1	Pebp1	1.70823
10818173	WD repeat domain 77	Wdr77	1.59342				10834213	ectonucleoside triphosphate diphosphohydrolase 2	Entpd2	1.70775
10923576	NADH dehydrogenase (ubiquinone) 1 beta subcomplex 3 (predicted)	Ndufb3_predicted	1.59284				10753344			1.70758
10755448	adaptor-related protein complex 2, mu 1 subunit	Ap2m1	1.59275				10875567	family with sequence similarity 92, member A1	Fam92a1	1.70739
10753344			1.59226				10763000	UDP-N-acetyl-alpha-D-galactosamine:polypeptide N-acetylgalactosaminyltransferase 9 (predicted)	Galnt9_predicted	1.7072
10890936	enhancer of rudimentary homolog (Drosophila)	Erh	1.59221				10835213	family with sequence similarity 73, member B	Fam73b	1.70718
10727178	cortactin	Cttn	1.59148				10844268			1.70706
10723810	phytoceramidase, alkaline	Phca	1.59039				10906079	megalencephalic leukoencephalopathy with subcortical cysts 1 homolog (human) (predicted)	Mlc1_predicted	1.70676
10856472	similar to leucine-rich repeat transmembrane neuronal 1	LOC679668	1.59026				10755448	adaptor-related protein complex 2, mu 1 subunit	Ap2m1	1.70667
10814151	zinc finger protein 458	Zfp458	1.5901				10782599	similar to HT021 (predicted)	RGD1306063_predicted	1.70655
10719086	zinc finger protein 329 (predicted)	Zfp329_predicted	1.5898				10939361	similar to zinc finger, matrin type 1 (predicted)	RGD1565344_predicted	1.70635
10774403	hypothetical LOC305552 (predicted)	RGD1309501_predicted	1.58962				10839197	cancer susceptibility candidate 4 (predicted)	Casc4_predicted	1.70618
10856289	vacuolar protein sorting 24 (yeast)	Vps24	1.58941				10863639	sideroflexin 5	Sfxn5	1.7057
10812470	developmentally regulated protein TPO1	Tpo1	1.58867				10916709	ATP-binding cassette, sub-family G (WHITE), member 4	Abcg4	1.70555
10926740	tumor necrosis factor receptor superfamily, member 21 (predicted)	Tnfrsf21_predicted	1.58858				10706134	solute carrier family 7 (cationic amino acid transporter, y+ system), member 10	Slc7a10	1.70481
10826249	vascular cell adhesion molecule 1	Vcam1	1.58836				10850758	ribosomal protein S29	Rps29	1.70451
10867821	gamma-glutamyl hydrolase	Ggh	1.58824				10806640	calreticulin	Calr	1.70436
10786359	similar to retinoblastoma-associated protein 140	LOC679469	1.58818				10770197	thymoma viral proto-oncogene 3	Akt3	1.70407
10764460	potassium channel, subfamily T, member 2	Kcnt2	1.58762				10828737	ribosomal protein L10A	Rpl10a	1.70404
10702714			1.58738				10931410	ribosomal protein L36 | hypothetical gene supported by NM_022504 (predicted)	Rpl36|RGD1563135_predicted	1.7036
10838683	dispatched homolog 2 (Drosophila) (predicted)	Disp2_predicted	1.58691				10930268	ankyrin repeat domain 12 (predicted)	Ankrd12_predicted	1.70356
10715346	COX15 homolog, cytochrome c oxidase assembly protein (yeast)	Cox15	1.58673				10935534	solute carrier family 9 (sodium/hydrogen exchanger), isoform 6	Slc9a6	1.70337
10845947	serine/threonine kinase 39, STE20/SPS1 homolog (yeast)	Stk39	1.58643				10775016	transmembrane protein 175	Tmem175	1.70336
10875420	pro-histogranin	LOC502940	1.58613				10881917	similar to KIAA0833 protein	LOC362665	1.70306
10708984	similar to Finkel-Biskis-Reilly murine sarcoma virusubiquitously expressed	LOC681191|LOC683241	1.5856				10760677	similar to RIKEN cDNA 1110007L15 (predicted)	RGD1311660_predicted	1.70226
10739864			1.58542				10851809			1.7022
10905625	RAN GTPase activating protein 1	Rangap1	1.58539				10875087	similar to hypothetical protein FLJ22490 (predicted)	RGD1307055_predicted	1.70217
10856187	similar to cDNA sequence BC005537	LOC498750	1.5852				10765811	ribosomal protein S29	Rps29	1.70119
10901158	RAB11B, member RAS oncogene family	Rab11b	1.5848				10892912	CWF19-like 2, cell cycle control (S. pombe) (predicted)	Cwf19l2_predicted	1.70094
10718421			1.58375				10870979	similar to novel protein (predicted)	RGD1564161_predicted	1.69978
10911482			1.58318				10731222			1.69938
10766226	similar to hypothetical protein MGC30618	RGD1305572	1.58269				10829976	prosaposin	Psap	1.69809
10857826	cysteine-rich with EGF-like domains 1	Creld1	1.58217				10742571	ribosomal protein L30 | similar to ribosomal protein L30 (predicted)	Rpl30|RGD1562397_predicted	1.69763
10927780	solute carrier family 39 (iron-regulated transporter), member 1	Slc40a1	1.58212				10826602			1.6972
10810685	glucose-fructose oxidoreductase domain containing 2	Gfod2	1.58153				10873580	peptidyl arginine deiminase, type II	Padi2	1.69669
10810985	splicing factor 3b, subunit 3 (predicted)	Sf3b3_predicted	1.58153				10777794	C-terminal binding protein 1	Ctbp1	1.6966
10717536	CLPTM1-like	Clptm1l	1.58074				10724785	nuclear receptor interacting protein 3 (predicted)	Nrip3_predicted	1.69659
10890535			1.58025				10895581	P55	LOC362855	1.69635
10881685	kinesin family member 1B | cortistatin	Kif1b|Cort	1.57922				10827673	myelin oligodendrocyte glycoprotein | RT1 class Ib, locus M3 | olfactory receptor 1735 (predicted) | olfactory receptor 1742 (predicted) | olfactory receptor 1743 (predicted) | olfactory receptor 1744 (predicted) | olfactory receptor 1749 (predicted) | olfactory receptor 1750 (predicted) | RT1 class Ib, locus M5 | RT1 class I, M6, gene 2 | olfactory receptor 1748 (predicted) | olfactory receptor …	Mog|RT1-M3|Olr1735_predicted|Olr1742_predicted|Olr1743_predicted|Olr1744_predicted|Olr1749_predicted|Olr1750_predicted|RT1-M5|RT1-M6-2|Olr1748_predicted|Olr1746_predicted|Olr1739_predicted|Olr1736_predicted|Olr1737_predicted|Olr1740-ps|Olr1738_predicted|Tctex4|RT1-M6-1|RGD1560260_predicted	1.69622
10791520			1.57913				10782898			1.69582
10903725	tumor necrosis factor receptor superfamily, member 11b (osteoprotegerin)	Tnfrsf11b	1.57844				10739864			1.69574
10703375	ribosomal protein L35a	Rpl35a	1.57757				10809328	homocysteine-inducible, endoplasmic reticulum stress-inducible, ubiquitin-like domain member 1	Herpud1	1.69411
10726457	BCL2/adenovirus E1B 19 kDa-interacting protein 3	Bnip3	1.57689				10911849			1.6935
10774045	oxoglutarate dehydrogenase (lipoamide)	Ogdh	1.57685				10747313	huntingtin-associated protein 1	Hap1	1.69328
10738530	glucose 6 phosphatase, catalytic, 3	G6pc3	1.57624				10702467	succinate dehydrogenase complex, subunit A, flavoprotein (Fp)	Sdha	1.69304
10908102			1.57561				10711566	HtrA serine peptidase 1	Htra1	1.69271
10869678	similar to hypothetical protein (predicted)	RGD1309931_predicted	1.57556				10907806	kelch repeat and BTB (POZ) domain containing 3 (predicted)	Kbtbd3_predicted	1.69255
10884934	kelch domain containing 1 (predicted)	Klhdc1_predicted	1.57464				10856965	similar to small nuclear ribonucleoprotein polypeptide G	LOC680394|LOC680779|LOC681031|LOC687679	1.69229
10870567	24-dehydrocholesterol reductase	Dhcr24	1.57426				10709575	sphingomyelin phosphodiesterase 1, acid lysosomal	Smpd1	1.69196
10773922	adaptor protein complex AP-1, beta 1 subunit	Ap1b1	1.57423				10725114	phosphatidylinositol 3-kinase, C2 domain containing, alpha polypeptide (predicted)	Pik3c2a_predicted	1.69182
10902232	synaptotagmin I	Syt1	1.57411				10880552	low density lipoprotein receptor adaptor protein 1	Ldlrap1	1.69166
10801506	YTH domain containing 2	Ythdc2	1.57381				10810536	progesterone receptor membrane component 1	Pgrmc1	1.69159
10743606			1.57326				10871479	similar to Elongation of very long chain fatty acids protein 1	LOC679532	1.69126
10910910			1.57303				10932410	phenylalkylamine Ca2+ antagonist (emopamil) binding protein	Ebp	1.69077
10877935	myeloid/lymphoid or mixed lineage-leukemia translocation to 3 homolog (Drosophila)	Mllt3	1.57257				10864684	ATPase, Ca++ transporting, plasma membrane 2	Atp2b2	1.68988
10757448	fission 1 (mitochondrial outer membrane) homolog (yeast)	Fis1	1.57246				10759018	similar to Hypothetical protein KIAA0152	RGD1307736	1.68983
10895705	glucosamine (N-acetyl)-6-sulfatase	Gns	1.57182				10866819	branched chain aminotransferase 1, cytosolic	Bcat1	1.68921
10841327	dynein light chain roadblock-type 1	Dynlrb1	1.57177				10759179	squamous cell carcinoma antigen recognized by T-cells 3 (predicted)	Sart3_predicted	1.68788
10805905			1.57176				10734952	potassium voltage-gated channel, shaker-related subfamily, beta member 3	Kcnab3	1.68754
10809571	fat mass and obesity associated	Fto	1.5716				10834241	ATP-binding cassette, sub-family A (ABC1), member 2	Abca2	1.6873
10759459			1.57125				10712340	CD151 antigen (Raph blood group)	Cd151	1.68727
10870974	similar to novel protein (predicted)	RGD1564161_predicted	1.57114				10927712	similar to hypothetical protein BC015148 (predicted)	RGD1309095_predicted	1.68618
10787841	sterol-C4-methyl oxidase-like	Sc4mol	1.57084				10903216	ribosomal protein L30	Rpl30	1.68609
10911765	ELOVL family member 5, elongation of long chain fatty acids (yeast)	Elovl5	1.57064				10876420	ribosomal protein S20 | similar to 40S ribosomal protein S20 (predicted)	Rps20|RGD1562259_predicted	1.68606
10820666	3-hydroxy-3-methylglutaryl-Coenzyme A reductase	Hmgcr	1.57027				10828384	RT1 class I, locus Ke4 | Fas death domain-associated protein | UDP-Gal:betaGlcNAc beta 1,3-galactosyltransferase, polypeptide 4 | synaptic Ras GTPase activating protein 1 homolog (rat) | RT1 class Ib, locus Aw2 | RT1 class Ia, locus A1 | RT1 class Ia, locus A2 | RT1 class Ib, locus Cl | RT1 class II, locus DOa | RT1 class II, locus Ha | TAP binding protein | discoidin domain receptor family, memb…	RT1-Ke4|Daxx|B3galt4|Syngap1|RT1-Aw2|RT1-A1|RT1-A2|RT1-Cl|RT1-DOa|RT1-Ha|Tapbp|Ddr1|Gtf2h4|Col11a2|Rab2l|Phf1|Zbtb9|Pou5f1|Vars2l|RT1-CE12|RT1-CE5|RT1-A3|Wdr46|Ke2|Zfp297|Ltb|Atp6v1g2|RT1-CE7|Tcf19|Hcr|Psors1c2|Cdsn|RT1-CE14|RT1-CE2|RT1-CE4|RT1-CE15|RT1-CE13|RT1-CE11|RT1-CE10|RT1-CE3|RT1-CE16|Lst1|LOC682408	1.68602
10710846	ribosomal protein L36 | hypothetical gene supported by NM_022504 (predicted)	Rpl36|RGD1563135_predicted	1.57001				10930534	ribosomal protein L5 | similar to 60S ribosomal protein L5 (predicted)	Rpl5|RGD1564051_predicted	1.6859
10921951	CD2-associated protein	Cd2ap	1.56987				10778605	ARP2 actin-related protein 2 homolog (yeast)	Actr2	1.68398
10778311	transmembrane emp24 protein transport domain containing 4 (predicted)	Tmed4_predicted	1.56986				10894498	P55	LOC362855	1.68361
10759024			1.56979				10854338	muskelin 1, intracellular mediator containing kelch motifs	Mkln1	1.68334
10810341	similar to TBC1 domain family, member 8 (with GRAM domain); vascular Rab-GAP/TBC-containing (predicted)	RGD1308221_predicted	1.56965				10722816	similar to 60S ribosomal protein L26	LOC365287	1.68333
10894722	coiled-coil domain containing 53 (predicted)	Ccdc53_predicted	1.56909				10898091	sterol regulatory element binding factor 2 (predicted)	Srebf2	1.68259
10775260	hypothetical protein LOC690395 | hypothetical gene supported by BC082068 (predicted)	LOC690395|RGD1564998_predicted	1.5689				10801778			1.68257
10850440	similar to ribosomal protein L21 (predicted)	RGD1562680_predicted	1.56874				10824305	sema domain, immunoglobulin domain (Ig), transmembrane domain (TM) and short cytoplasmic domain, (semaphorin) 4A	Sema4a	1.68244
10839168			1.56774				10901413	thioredoxin reductase 1	Txnrd1	1.68244
10932568			1.56765				10798331	glycosylphosphatidylinositol specific phospholipase D1	Gpld1	1.68221
10903267	cytochrome c oxidase, subunit VIc	Cox6c	1.56731				10826403	sorting nexin 7	Snx7	1.68192
10824689	S100 calcium binding protein A1	S100a1	1.56665				10852740	ribosomal protein L10A	Rpl10a	1.681
10764947	tenascin R	Tnr	1.56656				10879697	similar to Gene model 50 (predicted)	RGD1563973_predicted	1.68099
10872069			1.56622				10819066	3'-phosphoadenosine 5'-phosphosulfate synthase 1 (predicted)	Papss1_predicted	1.68071
10883397	adenylate cyclase 3	Adcy3	1.56605				10928890	angio-associated migratory protein (predicted)	Aamp_predicted	1.68064
10856259	lysine-rich coiled-coil 1	Krcc1	1.56601				10927413	ARP1 actin-related protein 1 homolog B (yeast)	Actr1b	1.68042
10730206	slit homolog 1 (Drosophila)	Slit1	1.56566				10842635	syntaxin 16 (predicted)	Stx16_predicted	1.68016
10935643			1.5655				10817429	cathepsin S	Ctss	1.68002
10742601	ubiquinol-cytochrome c reductase, complex III subunit VII	Uqcrq	1.5652				10890572	ribosomal protein L23a | similar to 60S ribosomal protein L23a (predicted)	Rpl23a|RGD1565170_predicted	1.67992
10716480	G protein-coupled receptor kinase 5	Grk5	1.56472				10812903			1.67941
10936341	progesterone receptor membrane component 1	Pgrmc1	1.5647				10777748	fibroblast growth factor receptor 3	Fgfr3	1.67883
10717459	tubulin polymerization promoting protein	Tppp	1.56469				10775862	castration induced prostatic apoptosis-related protein 1	Cipar1	1.67862
10806640	calreticulin	Calr	1.56436				10784679	dihydropyrimidinase-like 2	Dpysl2	1.67839
10735429	thioredoxin domain containing 17	Txndc17	1.56374				10721563	carnitine palmitoyltransferase 1c	Cpt1c	1.67792
10874334	chromodomain helicase DNA binding protein 5	Chd5	1.56373				10892116			1.67753
10850783	neurensin 2	Nrsn2	1.5637				10909616	sodium channel, voltage-gated, type II, beta	Scn2b	1.6772
10722918	retinaldehyde binding protein 1 (predicted)	Rlbp1_predicted	1.56244				10920322	hypoxia-inducible factor prolyl 4-hydroxylase	Ph-4	1.67634
10862666	glycyl-tRNA synthetase	Gars	1.56211				10747741	transmembrane protein 101	Tmem101	1.67623
10750290			1.56169				10785176	similar to dolichyl-phosphate mannosyltransferase polypeptide 3 (Dolichol-phosphate mannose synthase subunit 3) (predicted) | similar to Dolichol-phosphate mannosyltransferase subunit 3 (Dolichol-phosphate mannose synthase subunit 3) (Dolichyl-phosphate beta-D-mannosyltransferase subunit 3) (Mannose-P-dolichol synthase subunit 3) (MPD synthase subunit 3) (DPM synthase com...	RGD1561807_predicted|rCG_63436	1.67578
10709575	sphingomyelin phosphodiesterase 1, acid lysosomal	Smpd1	1.56168				10822025	ferritin light chain 1 | similar to Ferritin light chain (Ferritin L subunit) (predicted) | similar to Ferritin light chain 2 (Ferritin L subunit 2) (Ferritin subunit LG)	Ftl1|RGD1560687_predicted|LOC680217|LOC682465	1.67577
10870211	cache domain containing 1 (predicted)	Cachd1_predicted	1.56061				10835777	similar to 40S ribosomal protein S16 (predicted)	RGD1564343_predicted|RGD1561137_predicted|LOC691983	1.67552
10774908			1.56036				10884505	sec1 family domain containing 1	Scfd1	1.67507
10707019	nodal modulator 1	Nomo1	1.56033				10838704	isovaleryl coenzyme A dehydrogenase	Ivd	1.67505
10722487			1.56015				10901158	RAB11B, member RAS oncogene family	Rab11b	1.67501
10876630	gamma-aminobutyric acid (GABA) B receptor 2	Gabbr2	1.55935				10722519			1.67488
10878910	ribosomal protein S26 | similar to ribosomal protein S26	Rps26|LOC688948	1.55934				10894660	similar to CG1814-PA, isoform A	LOC687698|LOC691922	1.67475
10870163	EF-hand calcium binding domain 7	Efcab7	1.55905				10849635	cytosolic iron-sulfur protein assembly 1 homolog (S. cerevisiae)	Ciao1	1.67422
10937745	angiotensin I converting enzyme (peptidyl-dipeptidase A) 2	Ace2	1.55884				10813214	3-hydroxy-3-methylglutaryl-Coenzyme A synthase 1	Hmgcs1	1.67363
10703983	hsp70-interacting protein	Hspbp1	1.55857				10816766	similar to dolichyl-phosphate mannosyltransferase polypeptide 3 (Dolichol-phosphate mannose synthase subunit 3) (predicted) | similar to Dolichol-phosphate mannosyltransferase subunit 3 (Dolichol-phosphate mannose synthase subunit 3) (Dolichyl-phosphate beta-D-mannosyltransferase subunit 3) (Mannose-P-dolichol synthase subunit 3) (MPD synthase subunit 3) (DPM synthase com...	RGD1561807_predicted|rCG_63436	1.67223
10739353	potassium inwardly-rectifying channel, subfamily J, member 2	Kcnj2	1.55822				10856764	zinc finger, matrin-like (predicted)	Zfml_predicted	1.67219
10815852			1.55818				10924653	sphingosine-1-phosphate phosphotase 2	Sgpp2	1.67187
10833558			1.55803				10908576	protein kinase C substrate 80K-H (predicted)	Prkcsh_predicted	1.67168
10893586	mitochondrial ribosomal protein L54 (predicted)	Mrpl54_predicted	1.55776				10744485	solute carrier family 25 (mitochondrial carrier; oxoglutarate carrier), member 11	Slc25a11	1.67089
10877571	similar to ribosomal protein L31 (predicted)	RGD1561195_predicted	1.55771				10825094	similar to High mobility group protein 2 (HMG-2)	LOC690012	1.6702
10910406	sema domain, immunoglobulin domain (Ig), and GPI membrane anchor, (semaphorin) 7A (predicted)	Sema7a_predicted	1.55698				10835054	alpha-spectrin 2	Spna2	1.67014
10810493	LSM6 homolog, U6 small nuclear RNA associated (S. cerevisiae)	Lsm6	1.55651				10717459	tubulin polymerization promoting protein	Tppp	1.66988
10903082	low density lipoprotein receptor-related protein 1	Lrp1	1.556				10722681	leucine rich repeat containing 28 (predicted)	Lrrc28_predicted	1.66928
10802189			1.55598				10727588	synaptotagmin XII	Syt12	1.66804
10842203	protective protein for beta-galactosidase	Ppgb	1.55589				10771556	CCR4-NOT transcription complex, subunit 6-like (predicted)	Cnot6l_predicted	1.66795
10778605	ARP2 actin-related protein 2 homolog (yeast)	Actr2	1.55549				10907529	SPRY domain containing 3	Spryd3	1.66768
10831150			1.55532				10829653	glutathione S-transferase, theta 2	Gstt2	1.66696
10709274	nuclear mitotic apparatus protein 1	Numa1	1.55513				10789074	adaptor-related protein complex 3, mu 2 subunit	Ap3m2	1.66684
10899157	amiloride-sensitive cation channel 2, neuronal	Accn2	1.55505				10791561			1.6667
10714616	solute carrier family 1 (neuronal/epithelial high affinity glutamate transporter, system Xag), member 1	Slc1a1	1.55499				10821237	Ndufa12-like	Ndufa12l	1.6665
10764918	astrotactin 1	Astn1	1.5543				10865578	G protein-coupled receptor 162 (predicted)	Gpr162_predicted	1.66624
10773999	drebrin-like	Dbnl	1.55423				10810295	DnaJ (Hsp40) homolog, subfamily B, member 1 (predicted)	Dnajb1_predicted	1.66517
10835530	protein-O-mannosyltransferase 1	Pomt1	1.55419				10809770	lon peptidase 2, peroxisomal	Lonp2	1.66516
10822368	proteasome (prosome, macropain) subunit, beta type 6	Psmb6	1.55405				10710965	seizure related 6 homolog like 2	Sez6l2	1.66506
10740529	4-aminobutyrate aminotransferase	Abat	1.55332				10807464	lysophospholipase 3	Lypla3	1.66491
10739282	coiled-coil domain containing 46	Ccdc46	1.55328				10714963	polycomb group ring finger 5	Pcgf5	1.66483
10840460	N-acetyltransferase 5 (ARD1 homolog, S. cerevisiae) (predicted)	Nat5_predicted	1.55325				10851599	syndecan 4	Sdc4	1.66392
10741268	mitogen-activated protein kinase 8 interacting protein 3	Mapk8ip3	1.55277				10765683	coatomer protein complex subunit alpha	Copa	1.66386
10912464	centrosomal protein 70	Cep70	1.55262				10805905			1.6633
10924576	amiloride-sensitive cation channel 4, pituitary	Accn4	1.55253				10850478	similar to CG5521-PA (predicted)	RGD1308023_predicted	1.66299
10839400	ribosomal protein L32 | similar to 60S ribosomal protein L32	Rpl32|LOC688684	1.5521				10843400	glutamate receptor, ionotropic, N-methyl D-aspartate 1	Grin1	1.66276
10935058	transcription elongation factor A (SII)-like 1	Tceal1	1.55191				10873838	dehydrogenase/reductase (SDR family) member 3	Dhrs3	1.66213
10721563	carnitine palmitoyltransferase 1c	Cpt1c	1.55141				10750489	UDP-Gal:betaGlcNAc beta 1,3-galactosyltransferase, polypeptide 5 (predicted)	B3galt5_predicted	1.66175
10870644	similar to RIKEN cDNA 1110001M20 (predicted)	RGD1310313_predicted	1.55108				10746594	sorting nexin 11	Snx11	1.66133
10938579	ribosomal protein L27 | similar to ribosomal protein L27	Rpl27|LOC688784	1.55091				10722511			1.66123
10889339	a disintegrin and metallopeptidase domain 17	Adam17	1.54969				10887665	similar to Brix domain containing 1 (predicted)	RGD1560842_predicted	1.66121
10901190	similar to putative pheromone receptor (predicted)	RGD1559561_predicted	1.54966				10719728	ATPase, Na+/K+ transporting, alpha 3 polypeptide	Atp1a3	1.66063
10878428	similar to 60S ribosomal protein L32	LOC688684|LOC680959	1.54957				10762442	F-box protein 21	Fbxo21	1.66019
10731075	glial cell line derived neurotrophic factor family receptor alpha 1	Gfra1	1.54953				10898951	similar to RIKEN cDNA 4930570C03	LOC300191	1.66008
10747910	ribosomal protein L36	Rpl36	1.54934				10837744	C1q and tumor necrosis factor related protein 4 (predicted)	C1qtnf4_predicted	1.6597
10797226	transmembrane emp24 protein transport domain containing 9	Tmed9	1.54858				10835530	protein-O-mannosyltransferase 1	Pomt1	1.6597
10844165	dolichol kinase	Dolk	1.54832				10829196	ribosomal RNA processing 1 homolog (S. cerevisiae)	Rrp1	1.65867
10828913	similar to RIKEN cDNA 1300018I05	RGD1307801	1.54827				10747371	ATP citrate lyase	Acly	1.65863
10769894			1.54785				10869590	jumonji domain containing 2C (predicted)	Jmjd2c_predicted	1.6586
10935534	solute carrier family 9 (sodium/hydrogen exchanger), isoform 6	Slc9a6	1.54729				10798494	histone cluster 1, H2bn (predicted) | histone cluster 1, H2bl | histone cluster 1, H2bh | histone cluster 1, H2bc | similar to Histone H2B 291B	Hist1h2bn_predicted|Hist1h2bl|Hist1h2bh|Hist1h2bc|LOC682558|LOC684797	1.65833
10937540	guanine nucleotide binding protein-like 3 (nucleolar)-like	Gnl3l	1.54725				10761152	malate dehydrogenase 2, NAD (mitochondrial)	Mdh2	1.65782
10762442	F-box protein 21	Fbxo21	1.54724				10789678			1.65769
10742820	glycine receptor, alpha 1 subunit	Glra1	1.54652				10915538	cell division cycle 37 homolog (S. cerevisiae)	Cdc37	1.65769
10803017	cytochrome b-5	Cyb5	1.5459				10702880	similar to OTTHUMP00000040081 (predicted)	RGD1566403_predicted	1.6563
10782695	abhydrolase domain containing 6	Abhd6	1.54558				10938635	solute carrier family 7 (cationic amino acid transporter, y+ system), member 3	Slc7a3	1.65623
10940429	G protein-coupled receptor associated sorting protein 1	Gprasp1	1.54529				10913066	CaM kinase-like vesicle-associated	Camkv	1.65589
10758555	ATPase, Ca++ transporting, cardiac muscle, slow twitch 2	Atp2a2	1.54498				10720572	similar to Amyloid beta (A4) precursor-like protein 1 (predicted)	RGD1561211_predicted	1.6558
10727815	squamous cell carcinoma antigen recognized by T-cells 1	Sart1	1.54473				10854284			1.65571
10919637	transferrin | signal recognition particle receptor, B subunit	Trf|Srprb	1.54421				10806014	ribosomal protein L36 | hypothetical gene supported by NM_022504 (predicted)	Rpl36|RGD1563135_predicted	1.65508
10732058	ribonucleic acid binding protein S1	Rnps1	1.54413				10900606	serine/threonine kinase 11 (predicted)	Stk11_predicted	1.65478
10869644			1.544				10904756	siah binding protein 1; FBP interacting repressor; pyrimidine tract binding splicing factor; Ro ribonucleoprotein-binding protein 1	Siahbp1	1.65442
10776809	ribosomal protein, large P2 | similar to 60S acidic ribosomal protein P2	Rplp2|LOC498555	1.54397				10742334			1.65399
10889462	tetratricopeptide repeat domain 15	Ttc15	1.54389				10900886	ilvB (bacterial acetolactate synthase)-like (predicted)	Ilvbl_predicted	1.65383
10853401	six transmembrane epithelial antigen of the prostate 2	Steap2	1.54335				10770154	opsin 3	Opn3	1.65382
10897952	l(3)mbt-like 2 (Drosophila)	L3mbtl2	1.54326				10704198	similar to large subunit ribosomal protein L36a (predicted)	RGD1564617_predicted	1.65344
10884200	LOC362727 (predicted)	RGD1307943_predicted	1.54313				10741268	mitogen-activated protein kinase 8 interacting protein 3	Mapk8ip3	1.65316
10759477			1.54249				10915778			1.65285
10896515	mediator complex subunit 30 (predicted)	Med30_predicted	1.54244				10931010	similar to lymphocyte antigen 6 complex, locus E ligand	LOC501282	1.65282
10913066	CaM kinase-like vesicle-associated	Camkv	1.54206				10929153	regulated endocrine-specific protein 18	Resp18	1.65271
10726824	solute carrier family 25 (mitochondrial carrier, glutamate), member 22	Slc25a22	1.54148				10813353			1.65268
10823309	stress-associated endoplasmic reticulum protein 1	Serp1	1.54136				10893213	silver homolog (mouse)	Silv	1.65167
10753257	phosphatidylinositol glycan anchor biosynthesis, class P	Pigp	1.54126				10910450	stomatin-like 1	Stoml1	1.65136
10814105	carboxymethylenebutenolidase homolog (Pseudomonas)	Cmbl	1.54096				10739399	tweety homolog 2 (Drosophila)	Ttyh2	1.65133
10835552	golgi autoantigen, golgin subfamily a, 2	Golga2	1.54014				10764983	mitochondrial ribosomal protein S14 (predicted)	Mrps14_predicted	1.65077
10708587			1.53989				10881671	cortistatin	Cort	1.65034
10905577	solute carrier family 25 (mitochondrial carrier, peroxisomal membrane protein), member 17 (predicted)	Slc25a17_predicted	1.53982				10778043	SEC14-like 2 (S. cerevisiae)	Sec14l2	1.65017
10758094	solute carrier family 15, member 4	Slc15a4	1.53905				10719863	branched chain ketoacid dehydrogenase E1, alpha polypeptide	Bckdha	1.65011
10875091			1.53888				10907634	ATP synthase, H+ transporting, mitochondrial F0 complex, subunit c (subunit 9), isoform 2	Atp5g2	1.6487
10912757	phosphoinositide-3-kinase, regulatory subunit 4, p150 (predicted)	Pik3r4_predicted	1.5388				10811861	ATP-binding cassette, sub-family B (MDR/TAP), member 10	Abcb10	1.6486
10915538	cell division cycle 37 homolog (S. cerevisiae)	Cdc37	1.53872				10792325	TM2 domain containing 2	Tm2d2	1.64828
10840318			1.53854				10862867	growth arrest and DNA-damage-inducible 45 alpha	Gadd45a	1.64826
10817751			1.53805				10803017	cytochrome b-5	Cyb5	1.64797
10843084	opioid receptor-like 1	Oprl1	1.538				10852258	histamine receptor H3	Hrh3	1.64792
10836249			1.53794				10780990	cathepsin B	Ctsb	1.6479
10918415	similar to talin 2 (predicted)	RGD1565416_predicted	1.53711				10702424	ring finger protein 146	Rnf146	1.64735
10751404	solute carrier family 15 (H+/peptide transporter), member 2	Slc15a2	1.53669				10887746	protein tyrosine phosphatase, receptor type, N polypeptide 2	Ptprn2	1.64717
10884732	somatostatin receptor 1	Sstr1	1.53614				10911380	aldehyde dehydrogenase family 1, subfamily A2	Aldh1a2	1.64612
10808094			1.5351				10795289	similar to histone 1, H2ai (predicted)	LOC682439	1.64601
10863218	vesicle-associated membrane protein 8	Vamp8	1.53461				10829209	1-acylglycerol-3-phosphate O-acyltransferase 3 (predicted)	Agpat3_predicted	1.64549
10746093	similar to ribosomal protein L27a	LOC688118|LOC689935	1.53418				10790725	similar to zinc finger protein 617	LOC684006	1.64459
10721486	TBC1 domain family, member 17 (predicted)	Tbc1d17_predicted	1.53415				10900106			1.64407
10737422	similar to ribosomal protein L36	LOC497977	1.53404				10810441	anaphase promoting complex subunit 10 (predicted)	Anapc10_predicted	1.64381
10709200	phosphodiesterase 2A, cGMP-stimulated	Pde2a	1.53386				10727701			1.64351
10824548			1.53374				10913991			1.64333
10926965	ribosomal protein L10A	Rpl10a	1.5336				10705739	Yip1 interacting factor homolog B (S. cerevisiae)	Yif1b	1.64294
10738313	contactin associated protein 1	Cntnap1	1.53344				10900399	ornithine decarboxylase antizyme 1	Oaz1	1.64288
10824017	tripartite motif protein 2	Trim2	1.53294				10801833	multiple EGF-like domains 10	Megf10	1.64266
10935043	WW domain binding protein 5	Wbp5	1.53274				10938893			1.64243
10924853	integral membrane protein 2C	Itm2c	1.53272				10920994	small nuclear ribonucleoprotein E | small nuclear ribonucleoprotein E (predicted)	Snrpe|Snrpe_predicted	1.6422
10900841	gonadotropin inducible ovarian transcription factor 1 | zinc finger protein 347	Giot1|Zfp347	1.53254				10923576	NADH dehydrogenase (ubiquinone) 1 beta subcomplex 3 (predicted)	Ndufb3_predicted	1.64217
10870948	Fas-associated factor 1	Faf1	1.53141				10703983	hsp70-interacting protein	Hspbp1	1.64138
10845508	CD302 antigen	Cd302	1.53054				10762140	ribosomal protein S20 | similar to 40S ribosomal protein S20 (predicted)	Rps20|RGD1562259_predicted	1.64131
10804974	AFG3(ATPase family gene 3)-like 2 (yeast)	Afg3l2	1.53053				10807900	hydrocephalus inducing	Hydin	1.64122
10736693	similar to ribosomal protein L35a (predicted)	RGD1560900_predicted	1.53032				10854718	single-stranded DNA binding protein 1	Ssbp1	1.64091
10827512			1.53024				10742684		LOC686506	1.64084
10769509	TIP41, TOR signalling pathway regulator-like (S. cerevisiae) (predicted)	Tiprl_predicted	1.53005				10799888	similar to ribosomal protein L21 (predicted)	RGD1564552_predicted	1.64078
10806363	similar to ribosomal protein S15a	LOC680996	1.52999				10773205	WD repeat domain 1	Wdr1	1.64071
10831267	valyl-tRNA synthetase 2	Vars2	1.52994				10844181	similar to 60S ribosomal protein L38	LOC686066	1.64066
10807464	lysophospholipase 3	Lypla3	1.52955				10749017	cask-interacting protein 2 (predicted)	Caskin2_predicted	1.63968
10751767	ribosomal protein S26 | similar to 40S ribosomal protein S26 (predicted) | similar to ribosomal protein S26	Rps26|RGD1562415_predicted|LOC688948	1.52927				10937688			1.63959
10908919	kin of IRRE like 3 (Drosophila) (predicted)	Kirrel3_predicted	1.52897				10838881	TYRO3 protein tyrosine kinase 3	Tyro3	1.63952
10702340			1.52867				10902047	neurotensin	Nts	1.63917
10844970	low density lipoprotein-related protein 1B (deleted in tumors) (predicted)	Lrp1b_predicted	1.52861				10719722	Rab acceptor 1 (prenylated)	Rabac1	1.63908
10848733	EH-domain containing 4	Ehd4	1.52829				10877921	solute carrier family 24 (sodium/potassium/calcium exchanger), member 2	Slc24a2	1.63876
10848503	family with sequence similarity 82, member C	Fam82c	1.52829				10867444			1.63871
10892097	similar to 2410024A21Rik protein	RGD1304878	1.52825				10810378	inositol polyphosphate-4-phosphatase, type II	Inpp4b	1.63834
10842433			1.52804				10745081	phosphatidylinositol glycan anchor biosynthesis, class S	Pigs	1.63805
10760455	ribosomal protein L36 | hypothetical gene supported by NM_022504 (predicted)	Rpl36|RGD1563135_predicted	1.52804				10777658	adducin 1 (alpha)	Add1	1.63786
10833659	S-adenosylmethionine decarboxylase 1	Amd1	1.52776				10731668	similar to RIKEN cDNA 3930401K13	RGD1309459	1.63769
10718001	1-acylglycerol-3-phosphate O-acyltransferase 4 (lysophosphatidic acid acyltransferase, delta)	Agpat4	1.52759				10921168	vacuolar protein sorting 26 homolog B (S. pombe)	Vps26b	1.63752
10809411	2-oxoglutarate and iron-dependent oxygenase domain containing 1	Ogfod1	1.52736				10850440	similar to ribosomal protein L21 (predicted)	RGD1562680_predicted	1.6372
10755279	similar to eukaryotic translation initiation factor 4, gamma 1 isoform a	LOC679630	1.52688				10705422			1.63679
10906428	ATP-binding cassette, sub-family D (ALD), member 2	Abcd2	1.52656				10920222			1.63661
10778268	calcium/calmodulin-dependent protein kinase II, beta	Camk2b	1.52634				10936240	malignant T cell amplified sequence 1	Mcts1	1.6366
10820223	myocyte enhancer factor 2C	Mef2c	1.52582				10823609	ATPase, H transporting, lysosomal V1 subunit A (predicted) | ATPase, H+ transporting, lysosomal V1 subunit A	Atp6v1a1_predicted	1.6361
10931644	chromobox homolog 4 (Drosophila Pc class)	Cbx4	1.52582				10929177	chondroitin polymerizing factor	Chpf	1.63601
10815210			1.52571				10821955			1.63544
10770197	thymoma viral proto-oncogene 3	Akt3	1.52558				10755171	DnaJ (Hsp40) homolog, subfamily B, member 11	Dnajb11	1.6354
10832879	TAF9 RNA polymerase II, TATA box binding protein (TBP)-associated factor | TAF9 RNA polymerase II, TATA box binding protein (TBP)-associated factor pseudogene	Taf9|Taf9_ps	1.52497				10875267	ribosomal protein S20 | similar to 40S ribosomal protein S20 (predicted)	Rps20|RGD1562259_predicted	1.63537
10844339	solute carrier family 25 (mitochondrial carrier, phosphate carrier), member 25	Slc25a25	1.52491				10883219			1.63412
10729096	phosphoserine aminotransferase 1	Psat1	1.52466				10895705	glucosamine (N-acetyl)-6-sulfatase	Gns	1.634
10933957	ribosomal protein L32 | similar to 60S ribosomal protein L32	Rpl32|LOC680959|LOC688684	1.52459				10719538	translocase of outer mitochondrial membrane 40 homolog (yeast)	Tomm40	1.63376
10702467	succinate dehydrogenase complex, subunit A, flavoprotein (Fp)	Sdha	1.52451				10740263	fructosamine-3-kinase-related protein	Fn3krp	1.63323
10892702	ribosomal protein L32 | similar to 60S ribosomal protein L32	Rpl32|LOC688684|LOC680959	1.52442				10765491	ferritin light chain 1 | similar to Ferritin light chain (Ferritin L subunit) (predicted) | similar to Ferritin light chain 2 (Ferritin L subunit 2) (Ferritin subunit LG)	Ftl1|RGD1560687_predicted|LOC680217|LOC682465	1.63264
10732265			1.5244				10940313			1.63236
10929086	autophagy-related 9A (yeast)	Atg9a	1.52333				10858827	nucleolar protein 1 (predicted)	Nol1_predicted	1.63174
10919328	carbohydrate sulfotransferase 2 (predicted)	Chst2_predicted	1.52301				10728578	asparaginase like 1	Asrgl1	1.63114
10884896	similar to ubiquitin-like/S30 ribosomal fusion protein (predicted) | similar to Finkel-Biskis-Reilly murine sarcoma virusubiquitously expressed	RGD1565317_predicted|LOC681191|LOC683241	1.52268				10859282	similar to hypothetical protein DKFZp761D0211 (predicted)	RGD1306151_predicted	1.63086
10778829			1.52236				10823611	ATPase, H transporting, lysosomal V1 subunit A (predicted) | ATPase, H+ transporting, lysosomal V1 subunit A	Atp6v1a1_predicted	1.63022
10727701			1.52226				10917692	tetraspanin 3	Tspan3	1.63019
10714963	polycomb group ring finger 5	Pcgf5	1.52221				10887082			1.63018
10831747	WD repeat domain 46 | Fas death domain-associated protein | UDP-Gal:betaGlcNAc beta 1,3-galactosyltransferase, polypeptide 4 | synaptic Ras GTPase activating protein 1 homolog (rat) | RT1 class Ib, locus Aw2 | RT1 class Ia, locus A1 | RT1 class Ia, locus A2 | RT1 class Ib, locus Cl | RT1 class II, locus DOa | RT1 class II, locus Ha | TAP binding protein | discoidin domain receptor family, member …	Wdr46|Daxx|B3galt4|Syngap1|RT1-Aw2|RT1-A1|RT1-A2|RT1-Cl|RT1-DOa|RT1-Ha|Tapbp|Ddr1|Gtf2h4|Col11a2|RT1-Ke4|Rab2l|Phf1|Zbtb9|Pou5f1|Vars2l|RT1-CE12|RT1-CE5|RT1-A3|Ke2|Zfp297|Ltb|Atp6v1g2|RT1-CE7|Tcf19|Hcr|Psors1c2|Cdsn|RT1-CE14|RT1-CE2|RT1-CE4|RT1-CE15|RT1-CE13|RT1-CE11|RT1-CE10|RT1-CE3|RT1-CE16|Lst1|LOC682408	1.52182				10873790			1.62986
10823611	ATPase, H transporting, lysosomal V1 subunit A (predicted) | ATPase, H+ transporting, lysosomal V1 subunit A	Atp6v1a1_predicted	1.52133				10928030			1.62971
10810441	anaphase promoting complex subunit 10 (predicted)	Anapc10_predicted	1.52115				10770443	calpain 2	Capn2	1.62965
10888779			1.5211				10749975			1.6293
10807625	nuclear import 7 homolog (S. cerevisiae)	Nip7	1.52023				10902401	transmembrane protein 19	Tmem19	1.62814
10844302	dynamin 1	Dnm1	1.52017				10865613	COP9 (constitutive photomorphogenic) homolog, subunit 7a (Arabidopsis thaliana) (predicted)	Cops7a_predicted	1.62693
10864769			1.52007				10857310	LSM3 homolog, U6 small nuclear RNA associated (S. cerevisiae) (predicted)	Lsm3_predicted	1.62671
10702424	ring finger protein 146	Rnf146	1.51978				10921195	baculoviral IAP repeat-containing 4	Birc4	1.6267
10834310	endothelial differentiation-related factor 1 (predicted)	Edf1_predicted	1.51967				10919034	elongation of very long chain fatty acids (FEN1/Elo2, SUR4/Elo3, yeast)-like 4 (predicted)	Elovl4_predicted	1.62607
10835396	exosome component 2 (predicted)	Exosc2_predicted	1.51925				10763969	protein phosphatase 1, regulatory (inhibitor) subunit 15b (predicted)	Ppp1r15b_predicted	1.62548
10752650	similar to 4930453N24Rik protein	MGC95208	1.51814				10740529	4-aminobutyrate aminotransferase	Abat	1.62482
10835406	c-abl oncogene 1, receptor tyrosine kinase	Abl1	1.51783				10909691	beta-site APP cleaving enzyme 1	Bace1	1.62455
10930711	beta galactoside alpha 2,6 sialyltransferase 2	St6gal2	1.51767				10924853	integral membrane protein 2C	Itm2c	1.62452
10842493	molybdenum cofactor synthesis 3 (predicted)	Mocs3_predicted	1.51754				10786774	oxoglutarate dehydrogenase-like (predicted)	Ogdhl_predicted	1.62412
10713176	Finkel-Biskis-Reilly murine sarcoma virus (FBR-MuSV) ubiquitously expressed (fox derived) protein | similar to ubiquitin-like/S30 ribosomal fusion protein (predicted) | similar to Finkel-Biskis-Reilly murine sarcoma virusubiquitously expressed	Fau|RGD1565317_predicted|LOC687780|LOC681191|LOC683241	1.5174				10769509	TIP41, TOR signalling pathway regulator-like (S. cerevisiae) (predicted)	Tiprl_predicted	1.62378
10802151	5-hydroxytryptamine (serotonin) receptor 4	Htr4	1.51736				10765912	formin 2 (predicted)	Fmn2_predicted	1.62344
10853267	glutamate receptor, metabotropic 3	Grm3	1.51718				10856259	lysine-rich coiled-coil 1	Krcc1	1.62341
10757119	protein kinase, cAMP dependent regulatory, type I, beta	Prkar1b	1.5171				10779607	proteasome (prosome, macropain) 26S subunit, ATPase, 6	Psmc6	1.62301
10751834	ATPase type 13A5	Atp13a5	1.51692				10924446	family with sequence similarity 134, member A	Fam134a	1.62299
10874223	DnaJ (Hsp40) homolog, subfamily C, member 11 (predicted)	Dnajc11_predicted	1.51679				10896250	brain and acute leukemia, cytoplasmic	Baalc	1.62224
10826403	sorting nexin 7	Snx7	1.51651				10915910	junctional adhesion molecule 3	Jam3	1.62215
10850084			1.5163				10835975	ribosomal protein S20 | similar to 40S ribosomal protein S20 (predicted)	Rps20|RGD1562259_predicted	1.62198
10923345	heat shock 10 kDa protein 1 (chaperonin 10) | heat shock protein 1 (chaperonin)	Hspe1|Hspd1	1.51595				10921288	ribosomal protein S20 | similar to 40S ribosomal protein S20 (predicted)	Rps20|RGD1562259_predicted	1.62174
10913256	NCK interacting protein with SH3 domain (predicted)	Nckipsd_predicted	1.51581				10777309			1.62152
10827452			1.51561				10794084	RAB24, member RAS oncogene family	Rab24	1.62148
10775862	castration induced prostatic apoptosis-related protein 1	Cipar1	1.51538				10918027	ribosomal protein, large, P1 | similar to 60S acidic ribosomal protein P1 (predicted)	Rplp1|RGD1565054_predicted	1.62145
10881482			1.51518				10800456	similar to KIAA1713 protein (predicted)	RGD1305869_predicted	1.62144
10822631	claudin 11	Cldn11	1.51471				10930531	timeless interacting protein | timeless-interacting protein	Tipin|MGC114381	1.62135
10822754			1.51471				10886478	chromogranin A	Chga	1.62109
10702187			1.51468				10893528	fizzy/cell division cycle 20 related 1 (Drosophila) (predicted)	Fzr1_predicted	1.62059
10814452	helicase-like transcription factor	Hltf	1.51448				10800098	THO complex 1 | hypothetical LOC302729	Thoc1|Da2-19	1.62034
10918258	similar to Butyrate-induced transcript 1 (predicted)	RGD1565496_predicted	1.51437				10836244	ADP-ribosylation factor-like 6 interacting protein 6	Arl6ip6	1.6203
10754824	Tctex1 domain containing 2	Tctex1d2	1.51407				10883175	solute carrier family 5 (sodium-dependent vitamin transporter), member 6	Slc5a6	1.62016
10806359	similar to 60S ribosomal protein L29 (P23) (predicted)	RGD1566397_predicted	1.51376				10800973	pleckstrin and Sec7 domain containing 2 (predicted)	Psd2_predicted	1.61961
10835777	similar to 40S ribosomal protein S16 (predicted)	RGD1564343_predicted|RGD1561137_predicted|LOC691983	1.51365				10822269	leucine rich repeat and coiled-coil domain containing 1	Lrrcc1	1.61958
10728538	polymerase (RNA) II (DNA directed) polypeptide G	Polr2g	1.51364				10859581	cytidine monophospho-N-acetylneuraminic acid synthetase	Cmas	1.61953
10939958			1.513				10782450	NFKB inhibitor interacting Ras-like protein 1 (predicted)	Nkiras1_predicted	1.61907
10930534	ribosomal protein L5 | similar to 60S ribosomal protein L5 (predicted)	Rpl5|RGD1564051_predicted	1.5128				10827512			1.619
10801960			1.51267				10931414	scaffold attachment factor B	Safb	1.61896
10912003	trophoblast glycoprotein	Tpbg	1.51236				10897868	small G protein signaling modulator 3	Sgsm3	1.61886
10781775	ribosomal protein, large P2 | similar to 60S acidic ribosomal protein P2	Rplp2|LOC498555	1.51205				10742327	sarcoglycan, delta (dystrophin-associated glycoprotein)	Sgcd	1.61883
10810536	progesterone receptor membrane component 1	Pgrmc1	1.512				10812270	multiple C2 domains, transmembrane 1 (predicted)	Mctp1_predicted	1.61856
10891203	similar to mKIAA0317 protein (predicted)	RGD1307597_predicted	1.51196				10899157	amiloride-sensitive cation channel 2, neuronal	Accn2	1.61796
10892074	similar to 2410024A21Rik protein	RGD1304878	1.51172				10781810	progesterone immunomodulatory binding factor 1	Pibf1	1.61788
10884924	similar to Glutathione S-transferase 8 (GST 8-8) (Chain 8) (GST class-alpha) (predicted)	RGD1563185_predicted	1.51163				10743855			1.61761
10712309	ribosomal protein, large P2 | similar to 60S acidic ribosomal protein P2	Rplp2|LOC498555	1.5114				10761162	P450 (cytochrome) oxidoreductase	Por	1.61756
10733888	olfactory receptor 1448 (predicted)	Olr1448_predicted	1.511				10897741	mitogen-activated protein kinase kinase kinase 7 interacting protein 1 (predicted)	Map3k7ip1_predicted	1.61736
10870995	similar to novel protein (predicted) | similar to CG31019-PA	RGD1564161_predicted|LOC689771	1.50983				10749005	growth factor receptor bound protein 2	Grb2	1.61718
10805540	CNDP dipeptidase 2 (metallopeptidase M20 family)	Cndp2	1.50957				10839896	vacuolar protein sorting 16 (yeast)	Vps16	1.61698
10852964	translocase of outer mitochondrial membrane 7 homolog (yeast)	Tomm7	1.50857				10832330	protein O-fucosyltransferase 2 (predicted)	Pofut2_predicted	1.61678
10900041			1.50836				10918258	similar to Butyrate-induced transcript 1 (predicted)	RGD1565496_predicted	1.61675
10760068			1.50757				10713983	PRP19/PSO4 pre-mRNA processing factor 19 homolog (S. cerevisiae)	Prpf19	1.61624
10879110	jumonji domain containing 2A (predicted)	Jmjd2a_predicted	1.50752				10718436	zinc finger protein 40	Zfp40	1.61567
10894999	transmembrane and coiled coil domains 3	Tmcc3	1.50745				10900122			1.61493
10831300	neuraminidase 1	Neu1	1.50741				10743171	folliculin	Flcn	1.61488
10871479	similar to Elongation of very long chain fatty acids protein 1	LOC679532	1.50738				10858038	intraflagellar transport 122 homolog (Chlamydomonas)	Ift122	1.61471
10929288	serine (or cysteine) peptidase inhibitor, clade E, member 2	Serpine2	1.50707				10773481	tetracycline transporter-like protein	Tetran	1.61449
10908072	G protein-coupled receptor 83	Gpr83	1.50674				10871337	ribosomal protein S20 | similar to 40S ribosomal protein S20 (predicted)	Rps20|RGD1562259_predicted	1.61406
10759018	similar to Hypothetical protein KIAA0152	RGD1307736	1.50666				10834432	peptidase (mitochondrial processing) alpha	Pmpca	1.61406
10836956	enolase 1, alpha non-neuron	Eno1	1.50651				10708322	family with sequence similarity 103, member A1	Fam103a1	1.61383
10858487	mannose-6-phosphate receptor, cation dependent	M6pr	1.50632				10747910	ribosomal protein L36	Rpl36	1.6137
10915968	ribosomal protein L32 | similar to 60S ribosomal protein L32 (predicted)	Rpl32|RGD1563958_predicted	1.50625				10931079			1.61368
10916264	similar to Discs, large homolog 5 (Placenta and prostate DLG) (predicted) | similar to Discs large homolog 5 (Placenta and prostate DLG) (Discs large protein P-dlg) | similar to spermatogenesis associated glutamate (E)-rich protein 4b	RGD1563738_predicted|LOC686038|LOC681283|LOC685965	1.50625				10900296	death-associated protein kinase 3	Dapk3	1.61358
10868255	aconitase 1	Aco1	1.50596				10931176			1.6132
10902401	transmembrane protein 19	Tmem19	1.50592				10911999	ribosomal protein S20 | similar to 40S ribosomal protein S20 (predicted)	Rps20|RGD1562259_predicted	1.61313
10884917	glutathione S-transferase, alpha 4 | similar to Glutathione S-transferase 8 (GST 8-8) (Chain 8) (GST class-alpha) (predicted)	Gsta4|RGD1564906_predicted	1.50542				10889812	striatin, calmodulin binding protein 3	Strn3	1.61312
10866760	ATP-binding cassette, sub-family C (CFTR/MRP), member 9	Abcc9	1.50537				10824357	misato homolog 1 (Drosophila) (predicted)	Msto1_predicted	1.61271
10773571	leucine zipper-EF-hand containing transmembrane protein 1	Letm1	1.50517				10840460	N-acetyltransferase 5 (ARD1 homolog, S. cerevisiae) (predicted)	Nat5_predicted	1.61261
10821072	microtubule associated serine/threonine kinase family member 4	Mast4	1.50441				10805794	glutamate oxaloacetate transaminase 2, mitochondrial	Got2	1.61179
10809100	N-myc downstream regulated gene 4	Ndrg4	1.50371				10897752	mannoside acetyl glucosaminyltransferase 3	Mgat3	1.61176
10725427	component of oligomeric golgi complex 7	Cog7	1.50362				10883801	hippocalcin-like 1	Hpcal1	1.61111
10871931	similar to hypothetical protein (predicted)	RGD1310440_predicted	1.50323				10797169	ribosomal protein, large, P1 | similar to 60S acidic ribosomal protein P1 (predicted)	Rplp1|RGD1565054_predicted	1.61099
10906907	DEAD (Asp-Glu-Ala-Asp) box polypeptide 23 (predicted)	Ddx23_predicted	1.50298				10828762	mitogen activated protein kinase 14	Mapk14	1.61088
10875532	protein phosphatase 2C, magnesium dependent, catalytic subunit	Ppm2c	1.50288				10834300	F-box and WD-40 domain protein 5	Fbxw5	1.61003
10908111	solute carrier family 36 (proton/amino acid symporter), member 4 (predicted)	Slc36a4_predicted	1.50249				10889777			1.60999
10750460	E26 avian leukemia oncogene 2, 3' domain	Ets2	1.5024				10768569	ribosomal protein L23a	Rpl23a	1.60982
10883927	kinase D-interacting substrate of 220 kDa	Kidins220	1.50232				10886856			1.60978
10705511	ribosomal protein S16	Rps16	1.50188				10839751	RNA polymerase 1-2	Rpo1-2	1.60881
10741907	nucleophosmin 1	Npm1	1.50188				10814781			1.60837
10915923	neurotrimin	Hnt	1.50168				10893906	downstream of Stk11 (predicted)	Dos_predicted	1.60689
10860801	similar to OEF2 (predicted)	RGD1563091_predicted	1.50168				10703495			1.60657
10860806	sterile alpha motif domain containing 9-like	Samd9l	1.50168				10767692	small nuclear ribonucleoprotein E | small nuclear ribonucleoprotein E (predicted)	Snrpe|Snrpe_predicted	1.60654
10860809	sterile alpha motif domain containing 9-like | similar to mKIAA2005 protein (predicted) | similar to sterile alpha motif domain containing 9-like	Samd9l|RGD1561472_predicted|LOC500013	1.50147				10762985	DEAD (Asp-Glu-Ala-Asp) box polypeptide 51 (predicted)	Ddx51_predicted	1.60619
10731668	similar to RIKEN cDNA 3930401K13	RGD1309459	1.50132				10867821	gamma-glutamyl hydrolase	Ggh	1.60583
10932836	guanylate cyclase 2f | similar to 40S ribosomal protein S9 (predicted)	Gucy2f|RGD1566136_predicted	1.50094				10918806	f-box protein 9	Fbxo9	1.60527
10738237	ATPase, H+ transporting, lysosomal V0 subunit A1	Atp6v0a1	1.50091				10810045	phenylalanyl-tRNA synthetase, alpha subunit	Farsa	1.60463
10874080	leucine zipper and CTNNBIP1 domain containing	Lzic	1.50055				10934113	similar to ribosomal protein L34 (predicted)	RGD1561086_predicted	1.60431
10735319	ring finger protein 167	Rnf167	1.50012				10872473	fatty acid binding protein 3, muscle and heart	Fabp3	1.60423
							10767767	B-cell translocation gene 2, anti-proliferative	Btg2	1.60416
Transcripts Cluster Id	genedescription	genesymbol	15dContra vs 90dContra				10727418	NADH dehydrogenase (ubiquinone) flavoprotein 1	Ndufv1	1.60383
10722387			2.85731				10761285			1.60375
10722417			2.16				10710846	ribosomal protein L36 | hypothetical gene supported by NM_022504 (predicted)	Rpl36|RGD1563135_predicted	1.60373
10722365			2.034				10749523	neuronal pentraxin 1	Nptx1	1.60366
10920628			2.012				10775719	mitochondrial ribosomal protein L1 (predicted)	Mrpl1_predicted	1.60359
10722367			2.006				10717935	superoxide dismutase 2, mitochondrial	Sod2	1.60352
10875307			1.76697				10898968	phosphofructokinase, muscle	Pfkm	1.60312
10867444			1.727				10727725	transmembrane protein 151A	Tmem151a	1.60293
10790615			1.687				10749533	similar to apoptosis-associated tyrosine kinase	LOC688299|Aatk	1.60248
10722381			1.67879				10933899	ribosomal protein L5 | similar to 60S ribosomal protein L5 (predicted)	Rpl5|RGD1564051_predicted	1.60243
10722419			1.65782				10818218	transmembrane protein 77	Tmem77	1.60196
10909621	sodium channel, type IV, beta	Scn4b	1.636				10833013	unc-5 homolog B (C. elegans)	Unc5b	1.60164
10842971	regulator of telomere elongation helicase 1	Rtel1	1.60029				10734772	myosin, heavy polypeptide 10, non-muscle	Myh10	1.60149
10776984			1.6				10742230	U7 snRNP-specific Sm-like protein LSM11	Lsm11	1.60085
10722405			1.59408				10817910	suppressor of IKK epsilon	Sike	1.60071
10754133			1.59				10889412			1.59999
10886930			1.581				10810286	GIPC PDZ domain containing family, member 1	Gipc1	1.59943
10886852			1.578				10760189		G10	1.59882
10722407			1.57631				10929211	Eph receptor A4	Epha4	1.59878
10931930	family with sequence similarity 70, member A	Fam70a	1.57168				10727740	kinesin light chain 2 (predicted)	Klc2_predicted	1.59877
10862453			1.57024				10863430	hexokinase 2	Hk2	1.59872
10742334			1.56				10740159	solute carrier family 25 (mitochondrial carrier; dicarboxylate transporter), member 10	Slc25a10	1.59864
10707643			1.554				10857423	kelch repeat and BTB (POZ) domain containing 8	Kbtbd8	1.59792
10722369			1.54989				10860691	KRIT1, ankyrin repeat containing (predicted)	Krit1_predicted	1.59788
10848113	olfactory receptor 769 (predicted)	Olr769_predicted	1.5376				10886994			1.59778
10743357	related RAS viral (r-ras) oncogene homolog 2	Rras2	1.535				10924576	amiloride-sensitive cation channel 4, pituitary	Accn4	1.5975
10722415			1.53207				10756334	hypothetical protein LOC688249 | similar to GTPase activating protein testicular GAP1	LOC688249|LOC688241	1.59724
10934118	androgen receptor	Ar	1.53091				10898606	mitogen-activated protein kinase 8 interacting protein 2	Mapk8ip2	1.59686
10926683	phospholipase A2, group VII (platelet-activating factor acetylhydrolase, plasma)	Pla2g7	1.5297				10863724		LOC684976	1.59676
10813353			1.525				10937570			1.59675
10914882	contactin 5	Cntn5	1.515				10883865	TATA box binding protein (Tbp)-associated factor, RNA polymerase I, B	Taf1b	1.5963
10707641			1.51487				10936582	ubiquitin-like modifier activating enzyme 1	Uba1	1.59546
10722515			1.50722				10818892	translocation associated membrane protein 1-like 1 (predicted)	Tram1l1_predicted	1.59509
10797811	CD83 antigen (predicted)	Cd83_predicted	1.506				10932475	histone deacetylase 6 | similar to ES cell-expressed Ras	Hdac6|LOC679682	1.59507
							10883311	kinesin family member 3C	Kif3c	1.59504
Transcripts Cluster Id	genedescription	genesymbol	C vs 90dIpsi				10802956	PQ loop repeat containing 1	Pqlc1	1.595
10930555			4.90578				10749888	chromatin modifying protein 6 (predicted)	Chmp6_predicted	1.59488
10838282			4.48532				10929086	autophagy-related 9A (yeast)	Atg9a	1.59448
10924172			4.48356				10938291	interleukin 1 receptor accessory protein-like 1	Il1rapl1	1.59355
10728563			4.43401				10736240			1.59333
10728561			4.42672				10851839	sulfatase 2	Sulf2	1.593
10932228			4.39195				10830189	gap junction protein, alpha 1	Gja1	1.59269
10797013			4.386				10850970	eukaryotic translation initiation factor 2, subunit 2 (beta)	Eif2s2	1.59246
10871769			4.24473				10722918	retinaldehyde binding protein 1 (predicted)	Rlbp1_predicted	1.59242
10721698			4.23548				10783080	RNA component of mitochondrial RNAase P	Rmrp	1.59223
10846928			4.09722				10903082	low density lipoprotein receptor-related protein 1	Lrp1	1.59221
10918270			3.90147				10865740	NADH dehydrogenase (ubiquinone) 1 alpha subcomplex, 9	Ndufa9	1.59217
10894268			3.86583				10893961	membralin	Mbrl	1.59214
10830454			3.84742				10900478	secretory carrier membrane protein 4	Scamp4	1.59209
10930602			3.72634				10847572	CD82 antigen	Cd82	1.59204
10834602			3.59597				10776807	mitochondrial carrier triple repeat 1	Mcart1	1.59179
10758033			3.29144				10821255	GC-rich promoter binding protein 1	Gpbp1	1.59173
10930612			3.25612				10722517			1.59155
10723896			3.22442				10804560		LOC502171	1.59059
10709825			3.0008				10826300	similar to hypothetical protein FLJ10287	MGC124992	1.59051
10839872			2.9558				10907958			1.59034
10862359			2.93678				10812146	ribosomal protein L17 | hypothetical gene supported by X60212 (predicted)	Rpl17|RGD1563903_predicted	1.59032
10758031			2.92345				10767771	adenosine A1 receptor	Adora1	1.59007
10878965			2.8574				10838278	similar to CG9240-PA	LOC687395	1.58984
10871771			2.80995				10825940	adenosine monophosphate deaminase 2 (isoform L)	Ampd2	1.58965
10855946			2.79005				10782210	voltage-dependent anion channel 2	Vdac2	1.58962
10702293			2.70947				10844441	solute carrier family 2, (facilitated glucose transporter) member 8	Slc2a8	1.58925
10855185			2.67543				10894722	coiled-coil domain containing 53 (predicted)	Ccdc53_predicted	1.58909
10721694			2.63464				10801506	YTH domain containing 2	Ythdc2	1.589
10930606			2.58246				10857080	coatomer protein complex, subunit gamma	Copg	1.58878
10864425	eukaryotic translation initiation factor 4E member 3	Eif4e3	2.57049				10884264	ankyrin repeat and MYND domain containing 2 (predicted)	Ankmy2_predicted	1.58844
10892067			2.55082				10794242	sema domain, immunoglobulin domain (Ig), transmembrane domain (TM) and short cytoplasmic domain, (semaphorin) 4D (predicted)	Sema4d_predicted	1.5884
10930595			2.49467				10886029			1.58813
10894810	similar to cajalin 2 isoform a (predicted)	RGD1565556_predicted	2.48378				10774045	oxoglutarate dehydrogenase (lipoamide)	Ogdh	1.58807
10737203			2.47138				10921680	canopy 3 homolog (zebrafish)	Cnpy3	1.58792
10737201			2.47067				10848503	family with sequence similarity 82, member C	Fam82c	1.58777
10737194			2.46817				10715497	conserved helix-loop-helix ubiquitous kinase (predicted)	Chuk_predicted	1.58767
10709784			2.4658				10802065	colony stimulating factor 1 receptor	Csf1r	1.58728
10778472	zona pellucida binding protein	Zpbp	2.46162				10935962	plexin B3 (predicted)	Plxnb3_predicted	1.58716
10805744			2.45249				10754133			1.5869
10802574			2.44916				10782583	similar to putative nucleic acid binding protein RY-1	LOC685367	1.5867
10814540	similar to MEGF6 (predicted)	RGD1307225_predicted	2.42094				10759488			1.58654
10817539	histone cluster 2, H2bb	Hist2h2bb	2.40716				10754824	Tctex1 domain containing 2	Tctex1d2	1.58613
10778080			2.38686				10773961	X-box binding protein 1	Xbp1	1.58595
10918383			2.36613				10772640	amyloid beta (A4) precursor protein-binding, family B, member 2	Apbb2	1.58484
10859108	similar to osteoclast inhibitory lectin (predicted)	RGD1563148_predicted	2.36238				10766672	transmembrane protein 14C	Tmem14c	1.58465
10819998			2.34556				10812986			1.58437
10702697			2.34199				10822431			1.58435
10842805	ribosomal protein S21	Rps21	2.32453				10812922	ELOVL family member 7, elongation of long chain fatty acids (yeast) (predicted)	Elovl7_predicted	1.58421
10930604			2.32003				10766884	similar to contactin associated protein-like 5 isoform 1	LOC304725	1.58416
10938962	ribosomal protein S21	Rps21	2.30713				10850645	acyl-CoA synthetase short-chain family member 1 (predicted) | visual system homeobox 1 homolog (zebrafish) (predicted)	Acss1_predicted|Vsx1_predicted	1.58413
10909758	ribosomal protein S21	Rps21	2.30586				10739223			1.58404
10722084	secretion regulating guanine nucleotide exchange factor	Sergef	2.29088				10726860	chitinase domain containing 1	Chid1	1.58399
10882920	mediator of cell motility 1	Memo1	2.29047				10918368	anterior pharynx defective 1b homolog (C. elegans)	Aph1b	1.58395
10813854			2.28895				10887036			1.58389
10815804			2.28722				10760290	neuronal pentraxin 2	Nptx2	1.58386
10714346			2.28333				10905116	similar to Peroxidasin CG12002-PA (predicted)	RGD1308720_predicted	1.58376
10921286			2.28154				10780179	abhydrolase domain containing 4 (predicted)	Abhd4_predicted	1.58366
10905668			2.27667				10913134	inositol hexaphosphate kinase 1	Ihpk1	1.58352
10795280			2.27105				10851157	nitrogen fixation gene 1 (S. cerevisiae)	Nfs1	1.58334
10817527	similar to histone H2A	LOC690102	2.25252				10873786	ribosomal protein S20 | similar to 40S ribosomal protein S20 (predicted)	Rps20|RGD1562259_predicted	1.58309
10734828			2.23155				10887040			1.58302
10828077			2.21985				10926093			1.58297
10814650	ribosomal protein L22 like 1 (predicted)	Rpl22l1_predicted	2.21849				10887028			1.58283
10803536	similar to KIAA1328 protein (predicted)	RGD1562608_predicted	2.216				10887024			1.58276
10877567			2.20771				10803138	similar to RNA binding motif, single stranded interacting protein 2	LOC498816	1.5827
10930608			2.20716				10887016			1.58229
10798467			2.20349				10887032			1.58214
10856024	PR domain containing 5	Prdm5	2.18168				10887020			1.58209
10911811			2.17462				10805324		LOC684973	1.582
10798461			2.16766				10844165	dolichol kinase	Dolk	1.58197
10861658			2.16575				10782007	G protein-coupled receptor 180	Gpr180	1.58192
10795297			2.16529				10876185	opioid receptor, sigma 1	Oprs1	1.58113
10894814	similar to cajalin 2 isoform a (predicted)	RGD1565556_predicted	2.15972				10791520			1.58074
10861395			2.15862				10752352	similar to Proline oxidase, mitochondrial precursor (Proline dehydrogenase)	LOC680409	1.58049
10798499			2.15388				10762593	RAB35, member RAS oncogene family	Rab35	1.58048
10798490			2.14678				10796917	similar to Sprouty homolog 3 (Spry-3) (predicted)	RGD1564382_predicted	1.57955
10822989	sodium channel and clathrin linker 1	Sclt1	2.14661				10836642	Sjogren syndrome antigen B	Ssb	1.57952
10765495			2.1231				10810685	glucose-fructose oxidoreductase domain containing 2	Gfod2	1.57918
10838559	similar to CDNA sequence BC052040 (predicted)	RGD1563680_predicted	2.1097				10768857	quiescin Q6 sulfhydryl oxidase 1	Qsox1	1.57886
10891765	tandem C2 domains, nuclear	Tc2n	2.10704				10873928	F-box protein 2	Fbxo2	1.57874
10805225			2.08982				10864572	RAD18 homolog (S. cerevisiae) (predicted)	Rad18_predicted	1.5786
10824788			2.08653				10901103			1.57854
10873649	ribosomal protein S21	Rps21	2.08154				10733697	solute carrier family 36 (proton/amino acid symporter), member 1	Slc36a1	1.57841
10752515			2.07075				10897272			1.57799
10767044			2.06524				10705511	ribosomal protein S16	Rps16	1.57766
10774265			2.06473				10818314	adhesion molecule with Ig like domain 1	Amigo1	1.57749
10832137			2.06464				10888602	lysocardiolipin acyltransferase	Lycat	1.57743
10914314			2.06273				10845947	serine/threonine kinase 39, STE20/SPS1 homolog (yeast)	Stk39	1.57734
10798442	similar to germinal histone H4 gene	LOC679840	2.05861				10875578	similar to 60S ribosomal protein L29 (P23) (predicted)	RGD1559749_predicted	1.57729
10930622			2.05455				10852539	ADP-ribosylation factor related protein 1	Arfrp1	1.57648
10802013	CD74 antigen (invariant polypeptide of major histocompatibility complex, class II antigen-associated)	Cd74	2.04689				10752650	similar to 4930453N24Rik protein	MGC95208	1.57626
10795546	ribosomal protein S19	Rps19	2.03831				10838806	vacuolar protein sorting 18 (yeast) (predicted)	Vps18_predicted	1.57569
10822420			2.03582				10767268	transmembrane protein 163	Tmem163	1.57566
10803602	G protein-coupled receptor 17	Gpr17	2.01726				10818155	hypothetical LOC310764 (predicted)	RGD1306526_predicted	1.57453
10760559	similar to sidekick 1 (predicted)	RGD1560686_predicted	2.01509				10897173	GPI anchor attachment protein 1	Gpaa1	1.57443
10800832			2.00535				10789442	growth arrest specific 6	Gas6	1.57407
10798465			1.98808				10729693	N-acylsphingosine amidohydrolase 2	Asah2	1.57407
10791631	ectonucleotide pyrophosphatase/phosphodiesterase 6 (predicted)	Enpp6_predicted	1.98398				10702996	insulin-like growth factor 2 receptor	Igf2r	1.57391
10927668			1.98273				10885482			1.57385
10799987	ribosomal protein S19	Rps19	1.97789				10788553	leptin receptor overlapping transcript-like 1	Leprotl1	1.57378
10852719			1.97753				10842667	ribosomal protein L24	Rpl24	1.57375
10894812	similar to cajalin 2 isoform a (predicted)	RGD1565556_predicted	1.97428				10812214			1.5736
10783353	ribosomal protein S19	Rps19	1.96695				10893688	similar to leucine rich repeat neuronal 6C	LOC690755|LOC686868	1.57356
10840479			1.96129				10722315			1.57341
10930560			1.9612				10860058	ATP-binding cassette, sub-family B (MDR/TAP), member 8	Abcb8	1.57339
10930564			1.95216				10796965	similar to putative repair and recombination helicase RAD26L (predicted)	RGD1561537_predicted	1.57331
10840477			1.94903				10740567	ataxin 2 binding protein 1	A2bp1	1.57317
10740379	ribosomal protein S19	Rps19	1.94531				10893127	citrate synthase	Cs	1.57307
10705058	ribosomal protein S19	Rps19	1.94385				10722987	small nuclear ribonucleoprotein E (predicted)	Snrpe_predicted	1.57272
10904227	ribosomal protein S19	Rps19	1.93841				10872489	lysosomal-associated protein transmembrane 5	Laptm5	1.57215
10901178	ribosomal protein S28 | similar to 40S ribosomal protein S28	Rps28|LOC690732	1.934				10792676	ceroid-lipofuscinosis, neuronal 8	Cln8	1.57155
10914312			1.91858				10815888	structural maintenance of chromosomes 4	Smc4	1.57149
10775084	coiled-coil domain containing 18	Ccdc18	1.914				10907092	microspherule protein 1	Mcrs1	1.57147
10712560	7-dehydrocholesterol reductase	Dhcr7	1.90999				10769016	Ral GEF with PH domain and SH3 binding motif 2	Ralgps2	1.57083
10892171			1.90467				10935489	small nuclear ribonucleoprotein E (predicted)	Snrpe_predicted	1.57062
10892937	ribosomal protein S19	Rps19	1.89912				10877573	deleted in bladder cancer 1	Dbc1	1.57054
10826602			1.8955				10916476		Sts-1	1.57002
10767075			1.89546				10869666	small nuclear RNA activating complex, polypeptide 3	Snapc3	1.56969
10704411	ribosomal protein S19	Rps19	1.89158				10781995			1.56957
10884701			1.88558				10863926	ankyrin repeat and BTB (POZ) domain containing 1	Abtb1	1.56933
10813214	3-hydroxy-3-methylglutaryl-Coenzyme A synthase 1	Hmgcs1	1.88502				10862834	similar to Histidine triad nucleotide-binding protein 1 (Adenosine 5-monophosphoramidase) (Protein kinase C inhibitor 1) (Protein kinase C-interacting protein 1) (PKCI-1)	LOC690660	1.56879
10783533			1.88103				10781958			1.5687
10736053	ribosomal protein L37 | similar to ribosomal protein L37 (predicted)	Rpl37|RGD1561310_predicted|RGD1560186_predicted|LOC690840|LOC679570|LOC683675	1.88052				10727520	ankyrin repeat domain 13 family, member D (predicted)	Ankrd13d_predicted	1.56866
10774372	ribosomal protein S28 | similar to 40S ribosomal protein S28	Rps28|LOC689805|LOC690732	1.87503				10730287	similar to DNA segment, Chr 19, ERATO Doi 386, expressed (predicted)	RGD1307934_predicted	1.56802
10731729	ribosomal protein L37a | similar to 60S ribosomal protein L37a	Rpl37a|LOC679823|LOC687187	1.87367				10940195	L1 cell adhesion molecule	L1cam	1.56772
10813330	ribosomal protein L37 | similar to ribosomal protein L37 (predicted)	Rpl37|RGD1561310_predicted|RGD1560186_predicted|LOC690840|LOC679570|LOC683675	1.8735				10875093			1.56759
10762981	replication protein A3 (predicted)	Rpa3_predicted	1.86773				10773571	leucine zipper-EF-hand containing transmembrane protein 1	Letm1	1.56754
10914935	LOC363015 (predicted)	RGD1310444_predicted	1.86703				10938579	ribosomal protein L27 | similar to ribosomal protein L27	Rpl27|LOC688784	1.56747
10908131			1.8654				10910910			1.5673
10746246	ribosomal protein S24	Rps24	1.85682				10864481	contactin 3	Cntn3	1.5671
10715250			1.85341				10793175	ubiquitin specific peptidase 19	Usp19	1.567
10869925	intraflagellar transport 74 homolog (Chlamydomonas)	Ift74	1.85217				10935640			1.56694
10923855	ribosomal protein L37 | similar to ribosomal protein L37 (predicted)	Rpl37|RGD1561310_predicted|RGD1560186_predicted|LOC690840|LOC679570|LOC683675	1.84704				10758830	mannose-6-phosphate protein p76	P76	1.56692
10812779	similar to Erbb2 interacting protein isoform 2 (predicted)	RGD1562952_predicted	1.84429				10759511	poly A binding protein, cytoplasmic 4	Pabpc4	1.56682
10799896			1.83938				10745335	oligodendrocyte-myelin glycoprotein	Omg	1.56676
10871444	solute carrier family 6 (neurotransmitter transporter, glycine), member 9	Slc6a9	1.83885				10751488	disrupted in renal carcinoma 2	Dirc2	1.5667
10710089	phosphodiesterase 3B, cGMP-inhibited	Pde3b	1.83453				10778829			1.56641
10725159	ribosomal protein S15a | similar to ribosomal protein S15a	Rps15a|LOC680996|LOC684609|LOC690495	1.83217				10759459			1.56605
10744682	mediator of RNA polymerase II transcription, subunit 31 homolog (yeast) (predicted)	Med31_predicted	1.83175				10808922	potassium channel, subfamily K, member 1	Kcnk1	1.56604
10934579	cytochrome c oxidase subunit VIIb	Cox7b	1.83161				10734967	similar to RIKEN cDNA A030009H04 (predicted)	RGD1563441_predicted	1.56587
10785724	endothelin receptor type B	Ednrb	1.83125				10821072	microtubule associated serine/threonine kinase family member 4	Mast4	1.56567
10750426	tetratricopeptide repeat domain 3 (predicted)	Ttc3_predicted	1.82418				10830088	karyopherin alpha 5 (importin alpha 6)	Kpna5	1.5655
10826249	vascular cell adhesion molecule 1	Vcam1	1.81834				10759556	similar to ecotropic viral integration site 5-like (predicted)	RGD1561962_predicted	1.56537
10920122	solute carrier family 38, member 3	Slc38a3	1.80334				10794576	TBC1 domain family, member 7 (predicted)	Tbc1d7_predicted	1.56527
10874691	ribosomal protein S15a | similar to ribosomal protein S15a	Rps15a|LOC684609|LOC690495	1.80243				10887084			1.56503
10766253	transmembrane protein 63a (predicted)	Tmem63a_predicted	1.80208				10804714	prenylcysteine oxidase 1 like	Pcyox1l	1.56479
10720813	myelin-associated glycoprotein	Mag	1.79902				10711928	dihydropyrimidinase-like 4	Dpysl4	1.56478
10774100			1.79204				10802427	slowmo homolog 1 (Drosophila) | similar to chromosome 18 open reading frame 43	Slmo1|LOC683645	1.56464
10866486	histone cluster 1, H4m (predicted) | histone cluster 2, H4 (predicted) | histone H4 variant H4-v.1 (predicted) | similar to germinal histone H4 gene (predicted) | histone cluster 1, H4b	Hist1h4m_predicted|Hist2h4_predicted|RGD1562378_predicted|RGD1565073_predicted|Hist1h4b|LOC679983|LOC680097|LOC680430|LOC682518|LOC684621|LOC684686|LOC684745|LOC684887	1.78756				10905465	unc-84 homolog B (C. elegans)	Unc84b	1.56452
10866503	histone cluster 1, H4m (predicted) | histone cluster 2, H4 (predicted) | histone H4 variant H4-v.1 (predicted) | similar to germinal histone H4 gene (predicted) | histone cluster 1, H4b	Hist1h4m_predicted|Hist2h4_predicted|RGD1562378_predicted|RGD1565073_predicted|Hist1h4b|LOC679983|LOC680097|LOC680430|LOC682518|LOC684621|LOC684686|LOC684745|LOC684887	1.78676				10872585	WD and tetratricopeptide repeats 1 (predicted)	Wdtc1_predicted	1.56444
10786132	ribosomal protein S24	Rps24	1.78664				10739282	coiled-coil domain containing 46	Ccdc46	1.56427
10752146	ribosomal protein S15a | similar to ribosomal protein S15a	Rps15a|LOC680996|LOC684609|LOC690495	1.78622				10840332	proprotein convertase subtilisin/kexin type 2	Pcsk2	1.56423
10884706	similar to mirror-image polydactyly 1	LOC687620	1.78552				10937540	guanine nucleotide binding protein-like 3 (nucleolar)-like	Gnl3l	1.56378
10798218	ribosomal protein L37 | similar to ribosomal protein L37 (predicted)	Rpl37|RGD1561310_predicted|RGD1560186_predicted|LOC690840|LOC679570|LOC683675	1.78287				10802853	ATP synthase, H+ transporting, mitochondrial F1 complex, alpha subunit, isoform 1	Atp5a1	1.56346
10795105	ribosomal protein L37 | similar to ribosomal protein L37 (predicted)	Rpl37|RGD1561310_predicted|RGD1560186_predicted|LOC690840|LOC679570|LOC683675	1.78269				10790774	abhydrolase domain containing 8 (predicted)	Abhd8_predicted	1.56338
10748118	N-ethylmaleimide sensitive fusion protein	Nsf	1.78215				10829244	similar to PWP2 periodic tryptophan protein homolog | PWP2 periodic tryptophan protein homolog (yeast)	LOC687601|Pwp2	1.56333
10861576	transmembrane protein 209	Tmem209	1.781				10723956	protein phosphatase methylesterase 1	Ppme1	1.56328
10767013	establishment of cohesion 1 homolog 1 (S. cerevisiae) | similar to N-acetyltransferase ESCO1 (Establishment of cohesion 1 homolog 1) (ECO1 homolog 1)	Esco1|LOC682499	1.77933				10932394	porcupine homolog (Drosophila)	Porcn	1.56263
10791318	transmembrane protein 192	Tmem192	1.77904				10812156	ribosomal protein L17 | hypothetical gene supported by X60212 (predicted)	Rpl17|RGD1563903_predicted	1.56262
10821695	ribosomal protein S15a | similar to ribosomal protein S15a	Rps15a|LOC684609|LOC690495	1.77694				10817578	peroxisomal biogenesis factor 11b	Pex11b	1.5626
10860801	similar to OEF2 (predicted)	RGD1563091_predicted	1.77603				10930779	solute carrier family 25 (mitochondrial carrier; phosphate carrier), member 23	Slc25a23	1.56242
10778918	ribosomal protein S19	Rps19	1.77578				10913186	inosine 5'-phosphate dehydrogenase 2	Impdh2	1.5623
10870981	similar to novel protein (predicted)	RGD1564161_predicted	1.77512				10934530	similar to 60S ribosomal protein L38	LOC680353	1.56223
10733782	mitochondrial ribosomal protein L22 (predicted)	Mrpl22_predicted	1.77361				10778268	calcium/calmodulin-dependent protein kinase II, beta	Camk2b	1.56183
10739277	coiled-coil domain containing 46	Ccdc46	1.77315				10749973			1.56178
10939899			1.76968				10893211	similar to prefoldin 1	LOC366789	1.56175
10860939	split hand/foot malformation (ectrodactyly) type 1	Shfm1	1.76845				10763459	similar to contactin associated protein-like 5 isoform 1 (predicted)	RGD1559812_predicted|LOC682909	1.56172
10853663	ribosomal protein L31 | similar to ribosomal protein L31 (predicted)	Rpl31|RGD1564839_predicted|LOC680384	1.76716				10822752			1.56153
10746789			1.76474				10818482	similar to mitochondrial ribosomal protein S17	LOC691167	1.56148
10796677	ribosomal protein L37 | similar to ribosomal protein L37 (predicted)	Rpl37|RGD1561310_predicted|LOC690840|LOC679570|LOC683675	1.7642				10818378	TAF13 RNA polymerase II, TATA box binding protein (TBP)-associated factor (predicted)	Taf13_predicted	1.56116
10906546	NEL-like 2 (chicken)	Nell2	1.76315				10920797	similar to RIKEN cDNA 2010110K16 (predicted)	RGD1305283_predicted	1.56114
10934940	similar to large subunit ribosomal protein L36a (predicted)	RGD1563431_predicted|Rpl36a_predicted|RGD1566235_predicted|LOC687717|LOC691991	1.76244				10835261	torsin family 1, member B	Tor1b	1.56113
10836067	ribosomal protein L37 | similar to ribosomal protein L37 (predicted)	Rpl37|RGD1561310_predicted|LOC690840|LOC679570|LOC683675	1.75475				10832551	D-dopachrome tautomerase	Ddt	1.56089
10923161	postmeiotic segregation increased 1 (S. cerevisiae)	Pms1	1.75128				10762857	ubiquitin specific peptidase 30	Usp30	1.56086
10935038	brain expressed gene 4	Bex4	1.751				10812587	ATP synthase, H+ transporting, mitochondrial F0 complex, subunit c (subunit 9), isoform 2	Atp5g2	1.55984
10803025	F-box protein 15 (predicted)	Fbxo15_predicted	1.74932				10914621			1.5598
10830189	gap junction protein, alpha 1	Gja1	1.749				10824349	synaptotagmin XI	Syt11	1.55936
10828344	RT1 class II, locus Da | transporter 1, ATP-binding cassette, sub-family B (MDR/TAP) | transporter 2, ATP-binding cassette, sub-family B (MDR/TAP) | proteosome (prosome, macropain) subunit, beta type 9 | similar to butyrophilin-like 8 (predicted) | RT1 class II, locus Db1 | major histocompatibility complex, class II, DM beta | major histocompatibility complex, class II, DM alpha | RT1 class II, l…	RT1-Da|Tap1|Tap2|Psmb9|RGD1562488_predicted|RT1-Db1|Hla-dmb|Hla-dma|RT1-Ba|RT1-Bb|RT1-DOb|Btnl4|Btnl5|Btnl3|Tesb	1.74532				10772072	ubiquitin-activating enzyme E1-like 2	Ube1l2	1.55916
10756521	similar to Cell division protein kinase 8 (Protein kinase K35) (predicted)	RGD1560888_predicted	1.74249				10853683	tachykinin 1	Tac1	1.55891
10864572	RAD18 homolog (S. cerevisiae) (predicted)	Rad18_predicted	1.74098				10727884	sorting nexin 32	Snx32	1.55887
10879392	ribosomal protein S27a	Rps27a	1.7402				10857931	solute carrier family 6 (neurotransmitter transporter, GABA), member 1	Slc6a1	1.55846
10889575	G protein-coupled receptor 22 (predicted)	Gpr22_predicted	1.739				10722499			1.55785
10813128			1.7373				10903663	similar to CUB and Sushi multiple domains 3 isoform 1	LOC314942	1.55762
10891830			1.73567				10758854	ring finger protein, transmembrane 2	Rnft2	1.55757
10794609	elongation of very long chain fatty acids (FEN1/Elo2, SUR4/Elo3, yeast)-like 2 (predicted) | similar to Elongation of very long chain fatty acids protein 2	Elovl2_predicted|LOC682492	1.73358				10802700	ribosomal protein L17 | hypothetical gene supported by X60212 (predicted)	Rpl17|RGD1563903_predicted	1.55677
10851839	sulfatase 2	Sulf2	1.72982				10835037	GLE1 RNA export mediator (yeast)	Gle1	1.55667
10861358	G protein-coupled receptor 37	Gpr37	1.72736				10935475	hypoxanthine guanine phosphoribosyl transferase 1	Hprt1	1.5564
10876147	similar to KIAA1161 protein (predicted)	RGD1309821_predicted	1.7266				10790640	similar to RIKEN cDNA 5730469M10	RGD1309676	1.55599
10914316			1.72446				10910547	pyruvate kinase, muscle	Pkm2	1.55597
10787841	sterol-C4-methyl oxidase-like	Sc4mol	1.72192				10906296	similar to shippo 1 (predicted)	RGD1564322_predicted	1.55595
10733063	ribosomal protein L31 | similar to ribosomal protein L31 (predicted)	Rpl31|RGD1564839_predicted|RGD1563551_predicted|LOC680384	1.72084				10790966	myo-inositol 1-phosphate synthase A1	Isyna1	1.55531
10814703	telomerase RNA component	Terc	1.72025				10911268			1.55494
10830320			1.72019				10917568	acyl-CoA synthetase bubblegum family member 1	Acsbg1	1.55479
10735315	similar to large subunit ribosomal protein L36a (predicted)	RGD1563431_predicted|Rpl36a_predicted|RGD1566235_predicted|LOC687717|LOC691991	1.71885				10777950	ring finger protein 185	Rnf185	1.55457
10879915	ribosomal protein L37a | similar to 60S ribosomal protein L37a	Rpl37a|LOC679823|LOC687187	1.71848				10734155	lethal giant larvae homolog 1 (Drosophila)	Llgl1	1.55455
10817383	LAG1 homolog, ceramide synthase 2	Lass2	1.71447				10708439	mesoderm development candidate 2	Mesdc2	1.55446
10746000	glycerophosphodiester phosphodiesterase domain containing 1 (predicted)	Gdpd1_predicted	1.71175				10812297	similar to KIAA0825 protein (predicted)	RGD1560883_predicted	1.55434
10778853	ribosomal protein S27a	Rps27a	1.70752				10738307	tubulin, gamma 2	Tubg2	1.55356
10774894	ribosomal protein L41	Rpl41	1.70643				10902003	nudix (nucleoside diphosphate linked moiety X)-type motif 4	Nudt4	1.55327
10780735	similar to 60S ribosomal protein L26	LOC364390	1.70355				10796416	similar to ribosomal protein L34	LOC680170|LOC684829	1.55297
10863469			1.70176				10884200	LOC362727 (predicted)	RGD1307943_predicted	1.55283
10702201	A kinase (PRKA) anchor protein 7	Akap7	1.6994				10750373	microrchidia 3 (predicted)	Morc3_predicted	1.5527
10840321	U2 small nuclear ribonucleoprotein B (predicted)	Snrpb2_predicted	1.6967				10763654	R3H domain 1 (binds single-stranded nucleic acids)	R3hdm1	1.55261
10812823	centromere protein K	Cenpk	1.69263				10885628	UDP-N-acetyl-alpha-D-galactosamine:polypeptide N-acetylgalactosaminyltransferase-like 1	Galntl1	1.5524
10760811	ribosomal protein L31 | similar to ribosomal protein L31 (predicted)	Rpl31|RGD1564839_predicted	1.69249				10867010	similar to F-box protein FBL2	RGD1308119	1.5522
10820277			1.69193				10901251	ribosomal protein S20 | similar to 40S ribosomal protein S20 (predicted)	Rps20|RGD1562259_predicted	1.55212
10778620	solute carrier family 1 (glutamate/neutral amino acid transporter), member 4	Slc1a4	1.69078				10849290	glycine amidinotransferase (L-arginine:glycine amidinotransferase)	Gatm	1.55177
10881643			1.69028				10753574	coproporphyrinogen oxidase	Cpox	1.5517
10791507			1.68935				10920711	glycerol-3-phosphate dehydrogenase 1-like	Gpd1l	1.55169
10710669	calcium channel, voltage-dependent, gamma subunit 3	Cacng3	1.68607				10907086	tubulin, alpha 1A	Tuba1a	1.55166
10764814	acyl-Coenzyme A binding domain containing 6	Acbd6	1.68399				10783863	neural precursor cell expressed, developmentally down-regulated gene 8	Nedd8	1.55163
10826607	UDP galactosyltransferase 8A	Ugt8a	1.67495				10863218	vesicle-associated membrane protein 8	Vamp8	1.55148
10911999	ribosomal protein S20 | similar to 40S ribosomal protein S20 (predicted)	Rps20|RGD1562259_predicted	1.67222				10903223			1.55125
10908521	low density lipoprotein receptor	Ldlr	1.67192				10756931	tweety homolog 3 (Drosophila) (predicted)	Ttyh3_predicted	1.55112
10920787	similar to Zinc finger CW-type PWWP domain protein 1 homolog	LOC681381	1.67184				10889027	similar to putative protein, with at least 9 transmembrane domains, of eukaryotic origin (43.9 kD) (2G415)	RGD1309228	1.551
10881468	similar to Zinc finger protein 267 (Zinc finger protein HZF2)	LOC691257	1.66918				10743510	A kinase (PRKA) anchor protein 10 (predicted)	Akap10_predicted	1.55073
10792049	similar to 40S ribosomal protein S17	LOC364609	1.66824				10938155	proline rich Gla (G-carboxyglutamic acid) 1	Prrg1	1.55053
10903522	similar to ribosomal protein L31 (predicted)	RGD1562427_predicted	1.66637				10915968	ribosomal protein L32 | similar to 60S ribosomal protein L32 (predicted)	Rpl32|RGD1563958_predicted	1.55051
10861115			1.66619				10754931	3-hydroxybutyrate dehydrogenase, type 1	Bdh1	1.55038
10802189			1.66483				10865077	leucine-rich repeats and transmembrane domains 2	Lrtm2	1.55014
10803194	establishment of cohesion 1 homolog 1 (S. cerevisiae) | similar to N-acetyltransferase ESCO1 (Establishment of cohesion 1 homolog 1) (ECO1 homolog 1)	Esco1|LOC682499	1.66373				10800840			1.55014
10708654	coiled-coil domain containing 90B	Ccdc90b	1.66188				10923000			1.55001
10841716			1.66165				10789275	pyruvate kinase, muscle	Pkm2	1.55
10814194	RGD1565641 (predicted)	RGD1565641_predicted	1.66132				10864176	prickle-like 2 (Drosophila) (predicted)	Prickle2_predicted	1.54944
10913010	hyaluronoglucosaminidase 1	Hyal1	1.65752				10739353	potassium inwardly-rectifying channel, subfamily J, member 2	Kcnj2	1.54937
10812734	small EDRK-rich factor 1	Serf1	1.65665				10740907	FLYWCH-type zinc finger 1	Flywch1	1.54917
10770410	similar to large subunit ribosomal protein L36a (predicted)	RGD1563431_predicted|Rpl36a_predicted|RGD1566235_predicted|LOC687717|LOC691991	1.65345				10723898			1.54808
10716085	ribosomal protein S12	Rps12	1.65182				10898573	non-SMC condensin II complex, subunit H2	Ncaph2	1.54804
10787962	similar to GalNAc transferase 10 isoform a (predicted)	RGD1564773_predicted	1.65085				10753257	phosphatidylinositol glycan anchor biosynthesis, class P	Pigp	1.54794
10876291	thymosin, beta 4, X chromosome	Tmsb4x	1.64994				10808094			1.54779
10873880	similar to reduced expression 2	LOC691261	1.64853				10917040	SID1 transmembrane family, member 2 (predicted)	Sidt2_predicted	1.54767
10870644	similar to RIKEN cDNA 1110001M20 (predicted)	RGD1310313_predicted	1.64838				10759024			1.54731
10765090	actin, gamma, cytoplasmic 1 | similar to actin, gamma 2, smooth muscle, enteric	Actg1|LOC360902	1.64714				10850857	TSPY-like 3	Tspyl3	1.54683
10878272	integrin beta 3 binding protein (beta3-endonexin)	Itgb3bp	1.64565				10844390	syntaxin binding protein 1	Stxbp1	1.54682
10930749	septin 10	2010-09-01	1.64486				10758208	coiled-coil domain containing 92	Ccdc92	1.54649
10708322	family with sequence similarity 103, member A1	Fam103a1	1.64448				10722483			1.54631
10853691	core 1 synthase, glycoprotein-N-acetylgalactosamine 3-beta-galactosyltransferase, 1	C1galt1	1.64374				10920261	acylpeptide hydrolase	Apeh	1.54627
10778673			1.64151				10903808	mitochondrial ribosomal protein L13	Mrpl13	1.54612
10881178	DnaJ (Hsp40) homolog, subfamily C, member 16	Dnajc16	1.64087				10705835	CAP-GLY domain containing linker protein 3	Clip3	1.54608
10775532	mitochondrial ribosomal protein S18C (predicted)	Mrps18c_predicted	1.64068				10846255			1.54596
10702286	ribosomal protein S12	Rps12	1.64035				10765542	UDP-Gal:betaGlcNAc beta 1,4-galactosyltransferase, polypeptide 3	B4galt3	1.54576
10865420	calsyntenin 3	Clstn3	1.64018				10752433	solute carrier family 7 (cationic amino acid transporter, y+ system), member 4 (predicted)	Slc7a4_predicted	1.54569
10739351	potassium inwardly-rectifying channel, subfamily J, member 16	Kcnj16	1.63935				10788451			1.54567
10803676	ribosomal protein S27a	Rps27a	1.63868				10847584	exostoses (multiple) 2 (predicted)	Ext2_predicted	1.5454
10722681	leucine rich repeat containing 28 (predicted)	Lrrc28_predicted	1.63833				10840345			1.54527
10909482	hypoxia up-regulated 1	Hyou1	1.63833				10930896	lon peptidase 1, mitochondrial	Lonp1	1.54525
10911346			1.63824				10854542			1.54501
10713382	muscle glycogen phosphorylase	Pygm	1.63761				10832677	pyruvate kinase, muscle	Pkm2	1.54457
10876420	ribosomal protein S20 | similar to 40S ribosomal protein S20 (predicted)	Rps20|RGD1562259_predicted	1.63678				10770831	CD46 antigen, complement regulatory protein	Cd46	1.54427
10919076	ubiquitin-conjugating enzyme E2C binding protein	Ube2cbp	1.6367				10926740	tumor necrosis factor receptor superfamily, member 21 (predicted)	Tnfrsf21_predicted	1.54417
10931991	NADH dehydrogenase (ubiquinone) 1 alpha subcomplex, 1 (predicted)	Ndufa1_predicted	1.63564				10739541			1.54411
10918865			1.63367				10878642	PRP38 pre-mRNA processing factor 38 (yeast) domain containing A (predicted)	Prpf38a_predicted	1.54408
10792331			1.6315				10733676	similar to Histidine triad nucleotide-binding protein 1 (Adenosine 5-monophosphoramidase) (Protein kinase C inhibitor 1) (Protein kinase C-interacting protein 1) (PKCI-1)	LOC690660	1.54401
10787313	solute carrier family 27 (fatty acid transporter), member 1	Slc27a1	1.62864				10839511	activating signal cointegrator 1 complex subunit 3-like 1	Ascc3l1	1.54396
10838278	similar to CG9240-PA	LOC687395	1.62831				10732442	RNA pseudouridylate synthase domain containing 1 (predicted)	Rpusd1_predicted	1.54385
10919375	ribosomal protein L31 | similar to ribosomal protein L31 (predicted)	Rpl31|RGD1564839_predicted|LOC680384	1.62818				10869104			1.5438
10921268			1.62685				10761526	acetoacetyl-CoA synthetase	Aacs	1.54371
10762140	ribosomal protein S20 | similar to 40S ribosomal protein S20 (predicted)	Rps20|RGD1562259_predicted	1.62666				10722515			1.54333
10817040	S100 calcium binding protein A13 (predicted)	S100a13_predicted	1.62666				10759846			1.54318
10924217	ribosomal protein L37a (predicted)	Rpl37a_predicted	1.62647				10798728	proteasome (prosome, macropain) subunit, alpha type 2	Psma2	1.54313
10764316	ribosomal protein L31 | similar to ribosomal protein L31 (predicted)	Rpl31|RGD1564839_predicted|LOC680384|LOC681338|LOC678892|LOC681356	1.62573				10833823	similar to RIKEN cDNA 5330439J01 (predicted)	RGD1560479_predicted	1.5431
10735959	solute carrier family 43, member 2 (predicted)	Slc43a2_predicted	1.62398				10760444	zinc finger protein 12	Zfp12	1.54301
10782695	abhydrolase domain containing 6	Abhd6	1.62265				10704133	leukocyte-associated Ig-like receptor-1	Lair1	1.54245
10795203	histone cluster 1, H1a (predicted)	Hist1h1a_predicted	1.62258				10888125			1.54238
10725105	ribosomal protein S13 | similar to ribosomal protein S13	Rps13|LOC684988	1.6181				10723810	phytoceramidase, alkaline	Phca	1.54204
10871337	ribosomal protein S20 | similar to 40S ribosomal protein S20 (predicted)	Rps20|RGD1562259_predicted	1.61378				10831747	WD repeat domain 46 | Fas death domain-associated protein | UDP-Gal:betaGlcNAc beta 1,3-galactosyltransferase, polypeptide 4 | synaptic Ras GTPase activating protein 1 homolog (rat) | RT1 class Ib, locus Aw2 | RT1 class Ia, locus A1 | RT1 class Ia, locus A2 | RT1 class Ib, locus Cl | RT1 class II, locus DOa | RT1 class II, locus Ha | TAP binding protein | discoidin domain receptor family, member …	Wdr46|Daxx|B3galt4|Syngap1|RT1-Aw2|RT1-A1|RT1-A2|RT1-Cl|RT1-DOa|RT1-Ha|Tapbp|Ddr1|Gtf2h4|Col11a2|RT1-Ke4|Rab2l|Phf1|Zbtb9|Pou5f1|Vars2l|RT1-CE12|RT1-CE5|RT1-A3|Ke2|Zfp297|Ltb|Atp6v1g2|RT1-CE7|Tcf19|Hcr|Psors1c2|Cdsn|RT1-CE14|RT1-CE2|RT1-CE4|RT1-CE15|RT1-CE13|RT1-CE11|RT1-CE10|RT1-CE3|RT1-CE16|Lst1|LOC682408	1.54167
10826442	transmembrane protein 56 (predicted)	Tmem56_predicted	1.61363				10798501	histone cluster 1, H2bm (predicted) | similar to Histone H2B 291B	Hist1h2bm_predicted|LOC682355	1.54152
10729852	similar to ribosomal protein S27a	LOC681260	1.61239				10742852	similar to RIKEN cDNA 9030624B09 (predicted)	RGD1305362_predicted	1.54126
10835975	ribosomal protein S20 | similar to 40S ribosomal protein S20 (predicted)	Rps20|RGD1562259_predicted	1.61007				10939989			1.54121
10921288	ribosomal protein S20 | similar to 40S ribosomal protein S20 (predicted)	Rps20|RGD1562259_predicted	1.60948				10715984	hypothetical LOC294030	RGD1305481	1.54104
10937382	transmembrane protein 164	Tmem164	1.60928				10919548	non-catalytic region of tyrosine kinase adaptor protein 1 (predicted)	Nck1_predicted	1.54104
10903246	serine/threonine kinase 3 (STE20 homolog, yeast)	Stk3	1.60891				10939617	suppressor of hairy wing homolog 3 (Drosophila) (predicted)	Suhw3_predicted	1.54094
10815927	NMD3 homolog (S. cerevisiae) (predicted)	Nmd3_predicted	1.60836				10740585	asparagine-linked glycosylation 1 homolog (yeast, beta-1,4-mannosyltransferase) (predicted)	Alg1_predicted	1.54088
10877446	ribosomal protein L31	Rpl31	1.60695				10774701	coiled coil domain containing 88A	Ccdc88a	1.54088
10707325	solute carrier family 17 (sodium-dependent inorganic phosphate cotransporter), member 6	Slc17a6	1.60563				10877571	similar to ribosomal protein L31 (predicted)	RGD1561195_predicted	1.54021
10861211			1.60554				10861452	inosine 5'-phosphate dehydrogenase 1	Impdh1	1.54005
10859655	mediator complex subunit 21	Med21	1.60397				10940429	G protein-coupled receptor associated sorting protein 1	Gprasp1	1.54002
10909521	ribosomal protein s25 | similar to 40S ribosomal protein S25	Rps25|LOC685085	1.60258				10861327	IQ motif and ubiquitin domain containing	Iqub	1.53953
10875267	ribosomal protein S20 | similar to 40S ribosomal protein S20 (predicted)	Rps20|RGD1562259_predicted	1.60109				10794206	serine palmitoyltransferase, long chain base subunit 1 (predicted)	Sptlc1_predicted	1.53925
10863900	ribosomal protein s25 | similar to 40S ribosomal protein S25	Rps25|LOC685085	1.60095				10933589	pyruvate dehydrogenase E1 alpha 1	Pdha1	1.53849
10909446	melanoma cell adhesion molecule	Mcam	1.60092				10933370	oral-facial-digital syndrome 1 gene homolog (human)	Ofd1	1.53825
10818155	hypothetical LOC310764 (predicted)	RGD1306526_predicted	1.60059				10872291	tyrosyl-tRNA synthetase	Yars	1.53741
10881451			1.59923				10732803			1.53684
10843863	ribosomal protein S13 | similar to ribosomal protein S13	Rps13|LOC684988	1.59684				10921677	peroxisomal biogenesis factor 6	Pex6	1.5366
10815778	leucine, glutamate and lysine rich 1	Lekr1	1.59679				10823119	NHL repeat containing 3	Nhlrc3	1.53563
10723464			1.59439				10802567	methyl-CpG binding domain protein 2	Mbd2	1.53543
10901251	ribosomal protein S20 | similar to 40S ribosomal protein S20 (predicted)	Rps20|RGD1562259_predicted	1.59419				10853292	solute carrier family 25, member 40	Slc25a40	1.53523
10736693	similar to ribosomal protein L35a (predicted)	RGD1560900_predicted	1.59289				10934367	neuroligin 3	Nlgn3	1.53522
10859772			1.59213				10900793	hyperpolarization activated cyclic nucleotide-gated potassium channel 2	Hcn2	1.53517
10815852			1.59097				10718643	DCN1, defective in cullin neddylation 1, domain containing 3 (S. cerevisiae)	Dcun1d3	1.53495
10751404	solute carrier family 15 (H+/peptide transporter), member 2	Slc15a2	1.59048				10780979	ribosomal protein L23a | similar to 60S ribosomal protein L23a (predicted)	Rpl23a|RGD1565170_predicted	1.53454
10725043	similar to Finkel-Biskis-Reilly murine sarcoma virusubiquitously expressed	LOC687439	1.58932				10711268	integrin alpha M	Itgam	1.53443
10873786	ribosomal protein S20 | similar to 40S ribosomal protein S20 (predicted)	Rps20|RGD1562259_predicted	1.58865				10744687	solute carrier family 13 (sodium-dependent citrate transporter), member 5	Slc13a5	1.53334
10870177	phosphoglucomutase 1	Pgm1	1.58819				10937989	similar to chromosome X open reading frame 23 (predicted)	RGD1562161_predicted	1.53327
10841487			1.58776				10862666	glycyl-tRNA synthetase	Gars	1.53326
10718433			1.58641				10909091	sialic acid acetylesterase (predicted)	Siae_predicted	1.53313
10829965	sparc/osteonectin, cwcv and kazal-like domains proteoglycan 2 (predicted)	Spock2_predicted	1.58564				10804522	aldehyde dehydrogenase family 7, member A1	Aldh7a1	1.53306
10911765	ELOVL family member 5, elongation of long chain fatty acids (yeast)	Elovl5	1.58547				10908182	similar to zinc finger protein 75 (predicted)	RGD1565419_predicted	1.53297
10808274	cadherin 13	Cdh13	1.58446				10752726			1.53296
10873395	similar to KIAA0090 protein (predicted)	RGD1310427_predicted	1.58359				10920395	DEAH (Asp-Glu-Ala-His) box polypeptide 30	Dhx30	1.53281
10919226			1.58296				10709237	ClpB caseinolytic peptidase B homolog (E. coli)	Clpb	1.53281
10882450			1.58186				10833535	GRIP and coiled-coil domain containing 2	Gcc2	1.53256
10881474			1.58062				10775260	hypothetical protein LOC690395 | hypothetical gene supported by BC082068 (predicted)	LOC690395|RGD1564998_predicted	1.53252
10719524	apolipoprotein C-I	Apoc1	1.58023				10812899	ribosomal protein L23a	Rpl23a	1.53244
10900533	ribosomal protein S15	Rps15	1.58009				10770924			1.53226
10915968	ribosomal protein L32 | similar to 60S ribosomal protein L32 (predicted)	Rpl32|RGD1563958_predicted	1.57957				10925783	mannosidase 2, alpha 1	Man2a1	1.53222
10841602	ribophorin II	Rpn2	1.57825				10911016	casein kinase 1, gamma 1	Csnk1g1	1.5321
10870481	phosphatidic acid phosphatase type 2B	Ppap2b	1.57573				10723697	similar to ribosomal protein L21 (predicted)	RGD1561957_predicted	1.53201
10928584	similar to CG4699-PA, isoform A	LOC367289	1.57573				10738313	contactin associated protein 1	Cntnap1	1.53199
10808107			1.57529				10706941	carbonic anhydrase 11	Car11	1.53169
10715721	nucleolar and coiled-body phosphoprotein 1	Nolc1	1.57473				10899537	melanocyte proliferating gene 1	Myg1	1.53137
10703583	similar to hypothetical protein FLJ14345 (predicted)	RGD1566248_predicted	1.57388				10804117	protocadherin 1	Pcdh1	1.53111
10853471	cytochrome P450, subfamily 51	Cyp51	1.573				10739086	WD repeat domain 68 (predicted)	Wdr68_predicted	1.53096
10778912	ChaC, cation transport regulator homolog 2 (E. coli)	Chac2	1.57269				10844149	cysteine conjugate-beta lyase 1	Ccbl1	1.53089
10829660	similar to 40S ribosomal protein S28	LOC690732	1.57252				10940391	tafazzin	Taz	1.53068
10803653	actin, gamma, cytoplasmic 1 | similar to actin, gamma 2, smooth muscle, enteric	Actg1|LOC360902	1.57047				10836613	peptidylprolyl isomerase G	Ppig	1.53065
10770888	similar to actin, gamma 2, smooth muscle, enteric	LOC360902	1.5698				10777176			1.53051
10794242	sema domain, immunoglobulin domain (Ig), transmembrane domain (TM) and short cytoplasmic domain, (semaphorin) 4D (predicted)	Sema4d_predicted	1.56885				10857267	histone deacetylase 11 (predicted)	Hdac11_predicted	1.53048
10786680	calpain 7	Capn7	1.56608				10826818	ribosomal protein L34 (predicted) | similar to ribosomal protein L34	Rpl34_predicted|LOC680170|LOC684829	1.52986
10859195			1.56598				10934662	riboflavin kinase | similar to riboflavin kinase (predicted) | similar to RIKEN cDNA 0610038L10 gene (predicted)	Rfk|RGD1563242_predicted|RGD1560961_predicted	1.52973
10853816	caveolin, caveolae protein 1 | wingless-related MMTV integration site 2 | ankyrin repeat, SAM and basic leucine zipper domain containing 1 | met proto-oncogene | cortactin binding protein 2 | suppression of tumorigenicity 7 | caveolin 2	Cav1|Wnt2|Asz1|Met|Cttnbp2|ST7|Cav2	1.56442				10863714	prenylcysteine oxidase 1	Pcyox1	1.52954
10741831	similar to adult retina protein (predicted)	RGD1310862_predicted	1.5643				10721421	nuclear receptor subfamily 1, group H, member 2	Nr1h2	1.52943
10714323	aldehyde dehydrogenase 1 family, member A1 | aldehyde dehydrogenase family 1, subfamily A7	Aldh1a1|Aldh1a7	1.56415				10894560	adaptor protein, phosphotyrosine interaction, PH domain and leucine zipper containing 2	Appl2	1.52941
10837537	actin, gamma, cytoplasmic 1 | similar to actin, gamma 2, smooth muscle, enteric	Actg1|LOC360902	1.56409				10867944	hormone-regulated proliferation associated protein 20	Hrpap20	1.52883
10721849	nucleobindin 1	Nucb1	1.56307				10738603	a disintegrin and metallopeptidase domain 11 (predicted)	Adam11_predicted	1.52846
10704198	similar to large subunit ribosomal protein L36a (predicted)	RGD1564617_predicted	1.56295				10936341	progesterone receptor membrane component 1	Pgrmc1	1.5284
10835530	protein-O-mannosyltransferase 1	Pomt1	1.56294				10934502	cysteine-rich hydrophobic domain 1	Chic1	1.52839
10898968	phosphofructokinase, muscle	Pfkm	1.56268				10739832	similar to hypothetical protein ET (predicted)	RGD1307394_predicted	1.52758
10823733	programmed cell death 10	Pdcd10	1.56265				10897524	pyridoxal (pyridoxine, vitamin B6) phosphatase	Pdxp	1.52756
10811126	fatty acid 2-hydroxylase (predicted) | WD repeat domain 59	Fa2h_predicted|Wdr59	1.56227				10825472	ATPase, Na+/K+ transporting, alpha 1 polypeptide	Atp1a1	1.52702
10767912	G protein-coupled receptor 37-like 1	Gpr37l1	1.56161				10787121	solute carrier family 35, member E1	Slc35e1	1.52652
10872531	ribosomal protein S20 | similar to 40S ribosomal protein S20 (predicted)	Rps20|RGD1562259_predicted	1.56073				10863904	Sec61 alpha 1 subunit (S. cerevisiae)	Sec61a1	1.52628
10757448	fission 1 (mitochondrial outer membrane) homolog (yeast)	Fis1	1.56008				10730206	slit homolog 1 (Drosophila)	Slit1	1.52589
10889992	similar to RIKEN cDNA 2700097O09 (predicted)	RGD1304624_predicted	1.55891				10923036	GULP, engulfment adaptor PTB domain containing 1	Gulp1	1.52547
10928032	similar to ribosomal protein L31	LOC681338	1.55884				10862308	similar to mKIAA0738 protein (predicted)	RGD1565474_predicted	1.5252
10746093	similar to ribosomal protein L27a	LOC688118|LOC689935	1.5585				10870948	Fas-associated factor 1	Faf1	1.52511
10749612	actin, gamma, cytoplasmic 1	Actg1	1.55774				10938895	ribosomal protein L19 | similar to ribosomal protein L19 (predicted)	Rpl19|RGD1560099_predicted	1.52511
10784679	dihydropyrimidinase-like 2	Dpysl2	1.55705				10748853	similar to CG1841-PA, isoform A (predicted)	RGD1563331_predicted	1.52468
10893361	nucleophosmin 1	Npm1	1.55602				10831267	valyl-tRNA synthetase 2	Vars2	1.5243
10773047	similar to Mblk1-related protein-1 (predicted)	RGD1561241_predicted	1.55524				10831060	flotillin 1	Flot1	1.52424
10705872	actin, gamma, cytoplasmic 1 | similar to actin, gamma 2, smooth muscle, enteric	Actg1|LOC360902	1.55505				10874979			1.52358
10917568	acyl-CoA synthetase bubblegum family member 1	Acsbg1	1.55495				10868416	similar to mKIAA1045 protein (predicted)	RGD1559864_predicted	1.52339
10878270	translocase of outer mitochondrial membrane 7 homolog (yeast)	Tomm7	1.55344				10919897	aminoacylase 1	Acy1	1.52306
10794257	hypothetical protein LOC689165 | hypothetical protein LOC678955	LOC689165|LOC678955	1.55315				10917205			1.52291
10800840			1.5515				10841033	similar to mKIAA0978 protein (predicted)	RGD1561878_predicted	1.52286
10907795	guanylate cyclase 1, soluble, alpha 2	Gucy1a2	1.55109				10831728	vacuolar protein sorting 52 (yeast)	Vps52	1.52284
10795989	phosphofructokinase, platelet	Pfkp	1.55052				10881590	F-box protein 44	Fbxo44	1.52222
10739947	solute carrier family 26, member 11 (predicted)	Slc26a11_predicted	1.54725				10776237	ribosomal protein L23a	Rpl23a	1.52219
10777658	adducin 1 (alpha)	Add1	1.54645				10820934	general transcription factor II H, polypeptide 2 (predicted)	Gtf2h2_predicted	1.52202
10881461	similar to casein kinase 1, gamma 3 isoform 2 | similar to Zinc finger protein 267 (Zinc finger protein HZF2)	LOC500584|LOC691257	1.54645				10740094	brain-specific angiogenesis inhibitor 1-associated protein 2	Baiap2	1.52157
10920981	chemokine (C-X3-C) receptor 1	Cx3cr1	1.54622				10875656	receptor (TNFRSF)-interacting serine-threonine kinase 2	Ripk2	1.52149
10824349	synaptotagmin XI	Syt11	1.54613				10880056	KH domain containing, RNA binding, signal transduction associated 1	Khdrbs1	1.52141
10717459	tubulin polymerization promoting protein	Tppp	1.54468				10758863	F-box and WD-40 domain protein 8 (predicted)	Fbxw8_predicted	1.52099
10779818	nucleoside phosphorylase	Np	1.54415				10705539	glia maturation factor, gamma	Gmfg	1.5207
10918776	similar to Protein C6orf142 homolog	LOC681849	1.5436				10879001			1.52065
10833422			1.5434				10747564	family with sequence similarity 134, member C	Fam134c	1.5204
10779018	adaptor-related protein complex 3, mu 1 subunit	Ap3m1	1.54221				10826216	similar to RNA-binding region (RNP1, RRM) containing 3	LOC686263|LOC691538	1.52021
10752061			1.5412				10760210	transformation/transcription domain-associated protein (predicted)	Trrap_predicted	1.52021
10864769			1.54111				10893590	ataxia, cerebellar, Cayman type	Atcay	1.52007
10805227			1.54076				10729027	zinc finger protein 91	Zfp91	1.51959
10714818	3'-phosphoadenosine 5'-phosphosulfate synthase 2 (predicted)	Papss2_predicted	1.54058				10769297			1.5194
10718134			1.54024				10899125	testis enhanced gene transcript	Tegt	1.51931
10734772	myosin, heavy polypeptide 10, non-muscle	Myh10	1.53989				10900710	WD repeat domain 18	Wdr18	1.51924
10821824	solute carrier family 1 (glial high affinity glutamate transporter), member 3	Slc1a3	1.53912				10835268	ubiquitin specific peptidase 20	Usp20	1.51911
10702592	similar to Cd99 antigen-like 2	LOC683872	1.53911				10820835	microtubule-associated protein 1b	Map1b	1.51857
10854338	muskelin 1, intracellular mediator containing kelch motifs	Mkln1	1.53727				10794749			1.51829
10888602	lysocardiolipin acyltransferase	Lycat	1.5368				10731095	heat shock 70kDa protein 12A (predicted)	Hspa12a_predicted	1.51821
10741918	RAN binding protein 17	Ranbp17	1.53678				10767951	transmembrane protein 58 (predicted)	Tmem58_predicted	1.51813
10803238		Cdig2	1.53587				10790096	nischarin	Nisch	1.51812
10822631	claudin 11	Cldn11	1.53283				10726620	shadow of prion protein	Sprn	1.51805
10850084			1.53276				10934610	phosphoglycerate kinase 1	Pgk1	1.518
10842964	similar to RIKEN cDNA 2700038C09	RGD1310660	1.53214				10731075	glial cell line derived neurotrophic factor family receptor alpha 1	Gfra1	1.51788
10708338	SH3-domain GRB2-like 3	Sh3gl3	1.53209				10808034	ST3 beta-galactoside alpha-2,3-sialyltransferase 2	St3gal2	1.51788
10708984	similar to Finkel-Biskis-Reilly murine sarcoma virusubiquitously expressed	LOC681191|LOC683241	1.53202				10923294	solute carrier family 39 (zinc transporter), member 10 (predicted)	Slc39a10_predicted	1.5176
10707338	growth arrest-specific 2	Gas2	1.5318				10871792	Ras-related GTP binding C (predicted)	Rragc_predicted	1.51758
10820108	ankyrin repeat domain 32 (predicted)	Ankrd32_predicted	1.53103				10914898			1.51748
10891120	aldehyde dehydrogenase family 6, subfamily A1	Aldh6a1	1.52964				10823196		LOC690333	1.51743
10911380	aldehyde dehydrogenase family 1, subfamily A2	Aldh1a2	1.52926				10805603			1.51722
10826403	sorting nexin 7	Snx7	1.52918				10891324	zinc finger, DHHC-type containing 22	Zdhhc22	1.51675
10838346	lin-7 homolog C (C. elegans)	Lin7c	1.52881				10728558	similar to Protein UNQ655/PRO1286 homolog precursor	LOC686324	1.51667
10791204	transcription elongation factor B (SIII), polypeptide 1 | similar to transcription elongation factor B (SIII), polypeptide 1 (predicted)	Tceb1|RGD1565815_predicted|LOC679663	1.52809				10785897	similar to UDP-glucose:glycoprotein glucosyltransferase 2 (predicted)	RGD1562426_predicted	1.51665
10812270	multiple C2 domains, transmembrane 1 (predicted)	Mctp1_predicted	1.52752				10820478	PAP associated domain containing 4	Papd4	1.51639
10935204	phosphoribosyl pyrophosphate synthetase 1	Prps1	1.5274				10733958	similar to RIKEN cDNA 2310033P09	RGD1304587	1.51616
10784120	gap junction membrane channel protein beta 6	Gjb6	1.52722				10838324			1.51601
10774045	oxoglutarate dehydrogenase (lipoamide)	Ogdh	1.52708				10749689	phosphate cytidylyltransferase 2, ethanolamine	Pcyt2	1.51592
10752098	similar to 60S ribosomal protein L12 (predicted)	RGD1563956_predicted|RGD1564883_predicted|LOC499782|Rpl12_predicted|LOC685320	1.52696				10721536	adaptor protein complex AP-2, alpha 1 subunit (predicted)	Ap2a1_predicted	1.51567
10835757	gelsolin	Gsn	1.52682				10702405	similar to DnaJ (Hsp40) homolog, subfamily A, member 4	LOC498996	1.51553
10781361	leucine-rich repeat LGI family, member 3 (predicted)	Lgi3_predicted	1.52618				10815150	similar to RIKEN cDNA 1700108L22	RGD1307509	1.51525
10859511	solute carrier organic anion transporter family, member 1c1	Slco1c1	1.52482				10824300	solute carrier family 25, member 44	Slc25a44	1.51507
10901158	RAB11B, member RAS oncogene family	Rab11b	1.52448				10799532	UPF2 regulator of nonsense transcripts homolog (yeast) (predicted)	Upf2_predicted	1.51473
10852087	cerebellin 4	Cbln4	1.52431				10876527	mitochondrial carrier triple repeat 1 | mitochondrial carrier triple repeat 2 (predicted) | similar to mitochondrial carrier triple repeat 1	Mcart1|Mcart2_predicted|LOC686727	1.51473
10765683	coatomer protein complex subunit alpha	Copa	1.52422				10869530	tripartite motif protein 32	Trim32	1.51464
10820666	3-hydroxy-3-methylglutaryl-Coenzyme A reductase	Hmgcr	1.52422				10741907	nucleophosmin 1	Npm1	1.51433
10939118	similar to chromosome X open reading frame 43 (predicted)	RGD1563666_predicted	1.52249				10933015	similar to 4930453N24Rik protein	MGC95208	1.51401
10873567	regulator of chromosome condensation 2 (predicted)	Rcc2_predicted	1.52243				10791511	similar to Phosphatidylethanolamine-binding protein (PEBP) (HCNPpp)	LOC680299	1.51349
10770430	degenerative spermatocyte homolog 1 (Drosophila)	Degs1	1.52239				10879242	similar to KIAA0467 protein (predicted)	RGD1308616_predicted	1.51318
10891453	sel-1 suppressor of lin-12-like (C. elegans)	Sel1l	1.52128				10738576	granulin	Grn	1.51314
10783080	RNA component of mitochondrial RNAase P	Rmrp	1.51712				10806106	target of myb1 homolog (chicken)	Tom1	1.51309
10712657	carnitine palmitoyltransferase 1a, liver	Cpt1a	1.51709				10811947	exocyst complex component 8	Exoc8	1.51288
10753344			1.51689				10924354	BCS1-like (yeast)	Bcs1l	1.51281
10920994	small nuclear ribonucleoprotein E | small nuclear ribonucleoprotein E (predicted)	Snrpe|Snrpe_predicted	1.51681				10829828			1.51267
10899187	glycerol-3-phosphate dehydrogenase 1 (soluble)	Gpd1	1.51636				10772953	similar to CG14868-PA	LOC688939	1.51222
10765634	CD48 antigen	Cd48	1.51626				10923338	coenzyme Q10 homolog B (S. cerevisiae)	Coq10b	1.51197
10929482	delta/notch-like EGF-related receptor	Dner	1.51621				10906907	DEAD (Asp-Glu-Ala-Asp) box polypeptide 23 (predicted)	Ddx23_predicted	1.51158
10796991	similar to hypothetical protein FLJ14675	RGD1309592	1.51506				10714078			1.51138
10909616	sodium channel, voltage-gated, type II, beta	Scn2b	1.51483				10940102	centrin 2	Cetn2	1.51129
10702187			1.51339				10747716	membrane protein, palmitoylated 2 (MAGUK p55 subfamily member 2)	Mpp2	1.51112
10918027	ribosomal protein, large, P1 | similar to 60S acidic ribosomal protein P1 (predicted)	Rplp1|RGD1565054_predicted	1.51291				10892859	protein disulfide isomerase associated 6	Pdia6	1.51091
10865349	solute carrier family 2 (facilitated glucose transporter), member 3	Slc2a3	1.51272				10782607	similar to RNA polymerase II transcriptional coactivator (predicted)	RGD1563478_predicted	1.51089
10713706	alpha glucosidase 2 alpha neutral subunit (predicted)	Ganab_predicted	1.51146				10761491	similar to frizzled 10	LOC363913	1.51059
10730428	F-box and WD-40 domain protein 4 (predicted)	Fbxw4_predicted	1.51116				10707275	NEL-like 1 (chicken)	Nell1	1.51057
10917183	neural cell adhesion molecule 1	Ncam1	1.51108				10828913	similar to RIKEN cDNA 1300018I05	RGD1307801	1.51046
10827512			1.51075				10778912	ChaC, cation transport regulator homolog 2 (E. coli)	Chac2	1.51044
10840460	N-acetyltransferase 5 (ARD1 homolog, S. cerevisiae) (predicted)	Nat5_predicted	1.50967				10916768	vacuolar protein sorting 11 (yeast) (predicted)	Vps11_predicted	1.51041
10737426	transmembrane protein 100	Tmem100	1.50883				10890017			1.51006
10822368	proteasome (prosome, macropain) subunit, beta type 6	Psmb6	1.5084				10935058	transcription elongation factor A (SII)-like 1	Tceal1	1.50971
10730633	upregulated during skeletal muscle growth 5	Usmg5	1.50757				10924621	solute carrier family 4 (anion exchanger), member 3	Slc4a3	1.50969
10908944	signal recognition particle receptor ('docking protein')	Srpr	1.50738				10773922	adaptor protein complex AP-1, beta 1 subunit	Ap1b1	1.50955
10889263	tribbles homolog 2 (Drosophila)	Trib2	1.5059				10728676	diacylglycerol lipase, alpha	Dagla	1.50948
10916920	similar to CG6105-PA	MGC72942	1.50554				10806016	Bardet-Biedl syndrome 2 homolog (human)	Bbs2	1.50946
10806946	Hedgehog-interacting protein	Hhip	1.50537				10836114	kinesin family member 5C (predicted)	Kif5c_predicted	1.50936
10722315			1.50504				10855664	similar to B230212L03Rik protein	MGC95152	1.50909
10717536	CLPTM1-like	Clptm1l	1.50482				10803158	Rho-associated coiled-coil containing protein kinase 1	Rock1	1.50908
10863218	vesicle-associated membrane protein 8	Vamp8	1.50452				10828581	protein kinase C and casein kinase substrate in neurons 1	Pacsin1	1.50903
10851497	similar to dJ881L22.2 (novel protein) (predicted)	RGD1307696_predicted	1.50434				10902232	synaptotagmin I	Syt1	1.50902
10871521	solute carrier family 2 (facilitated glucose transporter), member 1	Slc2a1	1.50409				10914424	hedgehog acyltransferase-like	Hhatl	1.50897
10776751	NOL1/NOP2/Sun domain family, member 7	Nsun7	1.50318				10803264	similar to ankyrin repeat domain 29	LOC686160	1.50849
10839400	ribosomal protein L32 | similar to 60S ribosomal protein L32	Rpl32|LOC688684	1.50237				10860577			1.50849
10730898	glycerol-3-phosphate acyltransferase, mitochondrial	Gpam	1.50065				10891293	transmembrane emp24-like trafficking protein 10 (yeast)	Tmed10	1.5083
10878428	similar to 60S ribosomal protein L32	LOC688684|LOC680959	1.50065				10795384	ependymin related protein 1 (zebrafish)	Epdr1	1.50807
							10877907	adipose differentiation related protein	Adfp	1.50799
Transcripts Cluster Id	genedescription	genesymbol	C vs 90dContra				10916237	transforming growth factor beta regulated gene 1	Tbrg1	1.50793
10930616	ATPase subunit 8 | cytochrome c oxidase subunit 3	ATP8|COX3	4.55666				10733773	CCR4-NOT transcription complex, subunit 8	Cnot8	1.50754
10791650			3.23254				10750505	Purkinje cell protein 4	Pcp4	1.50747
10892309	hypothetical LOC314472 (predicted)	RGD1310269_predicted	3.0624				10906092	tubulin, gamma complex associated protein 6 (predicted)	Tubgcp6_predicted	1.50732
10891487			3.03145				10854601	similar to RIKEN cDNA D130059P03 gene (predicted)	RGD1310722_predicted	1.5073
10780173			2.83577				10836986			1.50728
10937658	hypothetical protein LOC686031 | hypothetical protein LOC684412	LOC686031|LOC684412	2.74603				10785216	retinoblastoma 1	Rb1	1.50723
10924441			2.67005				10741555	ras homolog gene family, member T2	Rhot2	1.5068
10791500	scrapie responsive gene 1	Scrg1	2.14118				10810493	LSM6 homolog, U6 small nuclear RNA associated (S. cerevisiae)	Lsm6	1.50674
10918480			2.13508				10874561	peroxisome biogenesis factor 10	Pex10	1.50663
10722449			2.08759				10747368	kelch-like 11 (Drosophila) (predicted)	Klhl11_predicted	1.50641
10741203	synaptogyrin 3 (predicted)	Syngr3_predicted	2.08595				10860179	lipoma HMGIC fusion partner-like 3	Lhfpl3	1.50628
10930604			1.99052				10843357	tubulin, beta 2c	Tubb2c	1.50609
10851484			1.97509				10939725	heparan sulfate 6-O-sulfotransferase 2	Hs6st2	1.50608
10822792	DCN1, defective in cullin neddylation 1, domain containing 1 (S. cerevisiae) (predicted)	Dcun1d1_predicted	1.9084				10812906	excision repaiross-complementing rodent repair deficiency, complementation group 8	Ercc8	1.50599
10871775	rhomboid, veinlet-like 2 (Drosophila) (predicted)	Rhbdl2_predicted	1.88412				10906339	arylsulfatase A	Arsa	1.50589
10722427			1.88213				10753458	transmembrane protease, serine 2	Tmprss2	1.50587
10722417			1.87735				10779081	ubiquitin specific peptidase 54	Usp54	1.50585
10842117	similar to Protein SYS1 homolog	LOC685079	1.86906				10839135	microtubule-associated protein 1 A	Mtap1a	1.50567
10722391			1.86357				10803205	similar to ATP synthase, H+ transporting, mitochondrial F0 complex, subunit G	LOC682513	1.50565
10722429			1.82083				10746894			1.50536
10722465			1.8203				10891352	protein-O-mannosyltransferase 2	Pomt2	1.50516
10907634	ATP synthase, H+ transporting, mitochondrial F0 complex, subunit c (subunit 9), isoform 2	Atp5g2	1.81662				10814894	acyl-Coenzyme A dehydrogenase family, member 9	Acad9	1.50515
10721350	similar to 2310044H10Rik protein	MGC93975	1.81556				10758705	endoplasmic reticulum protein 29	Erp29	1.50514
10805597			1.814				10847942	glutamine and serine rich 1 (predicted)	Qser1_predicted	1.50487
10763547	transmembrane protein 185B	Tmem185b	1.8132				10898179	protein kinase C and casein kinase substrate in neurons 2	Pacsin2	1.50476
10743357	related RAS viral (r-ras) oncogene homolog 2	Rras2	1.80963				10777378	collapsin response mediator protein 1	Crmp1	1.50475
10705507	similar to CREBBP/EP300 inhibitor 2	LOC687359	1.79767				10863559	Stam binding protein	Stambp	1.50455
10722451			1.79667				10771919	sulfotransferase family 1D, member 1	Sult1d1	1.50426
10722481			1.79644				10848311			1.50419
10823548	latexin	Lxn	1.79068				10736397	RAB11 family interacting protein 4 (class II) (predicted)	Rab11fip4_predicted	1.504
10791095	hyaluronan and proteoglycan link protein 4 (predicted)	Hapln4_predicted	1.78141				10906270	transmembrane protein 112B	Tmem112b	1.504
10894100	phosphatidic acid phosphatase type 2c	Ppap2c	1.77964				10787520	single stranded DNA binding protein 4	Ssbp4	1.50388
10765040			1.77621				10738947	tousled-like kinase 2 (Arabidopsis) (predicted)	Tlk2_predicted	1.50372
10831208	HLA-B associated transcript 5	Bat5	1.7632				10905577	solute carrier family 25 (mitochondrial carrier, peroxisomal membrane protein), member 17 (predicted)	Slc25a17_predicted	1.50303
10715452	arginine vasopressin-induced 1	Avpi1	1.75916				10856289	vacuolar protein sorting 24 (yeast)	Vps24	1.50298
10790651	transmembrane protein 38a (predicted)	Tmem38a_predicted	1.75228				10768588	ral guanine nucleotide dissociation stimulator,-like 1 (predicted)	Rgl1_predicted	1.50296
10812823	centromere protein K	Cenpk	1.74612				10874585	LOC362678 (predicted)	RGD1308923_predicted	1.50258
10764104	cytochrome b5 reductase 1	Cyb5r1	1.74452				10736232	ribosomal protein L23a	Rpl23a	1.50232
10841716			1.73397				10806946	Hedgehog-interacting protein	Hhip	1.50219
10791011	LAG1 homolog, ceramide synthase 1 | growth differentiation factor 1 (predicted)	Lass1|Gdf1_predicted	1.72785				10874758	cleavage and polyadenylation specific factor 3-like	Cpsf3l	1.50208
10834462	similar to pancreatitis-induced protein 49	RGD1308600	1.72198				10757223	adaptor-related protein complex AP-4, mu 1	Ap4m1	1.50193
10840657			1.71407				10713042	basophilic leukemia expressed protein BLES03	Bles03	1.50187
10763135			1.71237				10905587			1.50173
10803194	establishment of cohesion 1 homolog 1 (S. cerevisiae) | similar to N-acetyltransferase ESCO1 (Establishment of cohesion 1 homolog 1) (ECO1 homolog 1)	Esco1|LOC682499	1.7091				10732243	splA/ryanodine receptor domain and SOCS box containing 3 (predicted)	Spsb3_predicted	1.50158
10715364	glutamate oxaloacetate transaminase 1, soluble	Got1	1.7071				10881685	kinesin family member 1B | cortistatin	Kif1b|Cort	1.50155
10750426	tetratricopeptide repeat domain 3 (predicted)	Ttc3_predicted	1.70393				10815998	heat shock protein 8	Hspa8	1.50155
10871582	similar to peptidyl prolyl isomerase H (predicted)	RGD1564921_predicted	1.70381				10881521	procollagen-lysine, 2-oxoglutarate 5-dioxygenase 1	Plod1	1.50143
10758663	aldehyde dehydrogenase 2, mitochondrial	Aldh2	1.70289				10829649	macrophage migration inhibitory factor	Mif	1.50129
10894812	similar to cajalin 2 isoform a (predicted)	RGD1565556_predicted	1.70287				10883423		LOC500625	1.50109
10787722			1.70019				10746923	mediator complex subunit 24	Med24	1.50097
10752531	stromal cell-derived factor 2-like 1 (predicted) | similar to stromal cell-derived factor 2-like 1	Sdf2l1_predicted|LOC683036	1.69495				10860580	similar to ADAM 22 precursor (A disintegrin and metalloproteinase domain 22)	LOC683655	1.50097
10862359			1.69478				10829591	protein arginine N-methyltransferase 2	Prmt2	1.50092
10702293			1.69143				10844916	similar to Protein C9orf126 homolog	LOC690538	1.50083
10920371	coiled-coil domain containing 72 | hypothetical protein LOC684976	Ccdc72|LOC684976	1.68991				10840431	solute carrier family 24 (sodium/potassium/calcium exchanger), member 3	Slc24a3	1.50062
10899197		LOC681219	1.68755
10722471			1.68567
10909621	sodium channel, type IV, beta	Scn4b	1.68282
10772861			1.67312
10794084	RAB24, member RAS oncogene family	Rab24	1.6729
10712340	CD151 antigen (Raph blood group)	Cd151	1.67053
10881482			1.66585
10872153		LOC685634	1.66118
10742983	ring finger protein 187 (predicted)	Rnf187_predicted	1.66003
10748195	cytochrome b-561 (predicted)	Cyb561_predicted	1.65885
10714973	HECT domain containing 2 (predicted)	Hectd2_predicted	1.6578
10781191	tripartite motif-containing 35	Trim35	1.65758
10905664			1.65516
10865738	potassium voltage gated channel, shaker related subfamily, member 6	Kcna6	1.65398
10843132	polymerase (RNA) III (DNA directed) polypeptide K	Polr3k	1.65301
10836267			1.65155
10911678	guanine nucleotide binding protein (G protein), beta 5	Gnb5	1.65124
10799241	isopentenyl-diphosphate delta isomerase	Idi1	1.64989
10792325	TM2 domain containing 2	Tm2d2	1.64672
10876185	opioid receptor, sigma 1	Oprs1	1.64358
10803943	prefoldin 1 (predicted)	Pfdn1_predicted	1.64357
10893684	LSM7 homolog, U6 small nuclear RNA associated (S. cerevisiae) (predicted)	Lsm7_predicted	1.6435
10889649			1.64269
10701792	epilepsy, progressive myoclonic epilepsy, type 2 gene alpha	Epm2a	1.64017
10901999	mitochondrial ribosomal protein L42 (predicted)	Mrpl42_predicted	1.63884
10873606	ATPase type 13A2 (predicted)	Atp13a2_predicted	1.63613
10733888	olfactory receptor 1448 (predicted)	Olr1448_predicted	1.63577
10766672	transmembrane protein 14C	Tmem14c	1.63356
10722437			1.63167
10722441			1.63154
10843084	opioid receptor-like 1	Oprl1	1.63017
10899263	methyltransferase like 7A	Mettl7a	1.62938
10773716	similar to selenoprotein SelM (predicted)	RGD1565037_predicted	1.62898
10783669	solute carrier family 22 (organic cation transporter), member 17 | embryonal Fyn-associated substrate (predicted)	Slc22a17|Efs_predicted	1.62443
10719722	Rab acceptor 1 (prenylated)	Rabac1	1.62341
10707643			1.62127
10773080	quinoid dihydropteridine reductase	Qdpr	1.61769
10879963	hippocalcin	Hpca	1.61426
10740585	asparagine-linked glycosylation 1 homolog (yeast, beta-1,4-mannosyltransferase) (predicted)	Alg1_predicted	1.61345
10728800	transmembrane protein 132A	Tmem132a	1.61333
10796904			1.60885
10750473	tryptophan rich basic protein	Wrb	1.60855
10913134	inositol hexaphosphate kinase 1	Ihpk1	1.6077
10897194	MAF1 homolog (S. cerevisiae)	Maf1	1.60718
10792040	transmembrane protein 66	Tmem66	1.60403
10724947	similar to ferritin light chain (predicted)	RGD1566189_predicted	1.60014
10722326	non imprinted in Prader-Willi/Angelman syndrome 1 homolog (human) (predicted)	Nipa1_predicted	1.59835
10782450	NFKB inhibitor interacting Ras-like protein 1 (predicted)	Nkiras1_predicted	1.5947
10763883	kelch domain containing 8A	Klhdc8a	1.59214
10790774	abhydrolase domain containing 8 (predicted)	Abhd8_predicted	1.59168
10873303	dolichyl-di-phosphooligosaccharide-protein glycotransferase (predicted)	Ddost_predicted	1.58987
10843028	tumor protein D52-like 2	Tpd52l2	1.58969
10849454	COP9 (constitutive photomorphogenic) homolog, subunit 2 (Arabidopsis thaliana)	Cops2	1.58963
10837744	C1q and tumor necrosis factor related protein 4 (predicted)	C1qtnf4_predicted	1.58795
10863724		LOC684976	1.58721
10936987			1.58511
10923358	methionine-tRNA synthetase 2 (mitochondrial) (predicted)	Mars2_predicted	1.58505
10834225	neural proliferation, differentiation and control, 1	Npdc1	1.585
10797434	ADP-ribosylation factor-like 10	Arl10	1.58446
10712935	cathepsin F	Ctsf	1.58401
10770511	MOCO sulphurase C-terminal domain containing 2	Mosc2	1.58398
10928890	angio-associated migratory protein (predicted)	Aamp_predicted	1.5825
10809100	N-myc downstream regulated gene 4	Ndrg4	1.58139
10732207	similar to Methionine-R-sulfoxide reductase (Selenoprotein X 1) (Selenoprotein R)	MGC105753	1.58023
10900601	ATP synthase, H+ transporting, mitochondrial F1 complex, delta subunit	Atp5d	1.58012
10873928	F-box protein 2	Fbxo2	1.58002
10743409	zinc finger protein 179	Zfp179	1.57895
10703715	leukocyte receptor cluster (LRC) member 4 (predicted)	Leng4_predicted	1.57865
10727649	copper chaperone for superoxide dismutase	Ccs	1.57839
10900201	similar to hypothetical protein MGC20700 (predicted)	RGD1307722_predicted	1.57759
10797226	transmembrane emp24 protein transport domain containing 9	Tmed9	1.57622
10767013	establishment of cohesion 1 homolog 1 (S. cerevisiae) | similar to N-acetyltransferase ESCO1 (Establishment of cohesion 1 homolog 1) (ECO1 homolog 1)	Esco1|LOC682499	1.57469
10817512	synaptic vesicle glycoprotein 2a	Sv2a	1.57418
10910450	stomatin-like 1	Stoml1	1.57357
10918364	similar to anterior pharynx defective 1b homolog	LOC691658	1.57265
10763654	R3H domain 1 (binds single-stranded nucleic acids)	R3hdm1	1.57214
10913991			1.57167
10758896	phosphatidylethanolamine binding protein 1	Pebp1	1.5684
10827989			1.56771
10794749			1.56756
10824517	cholinergic receptor, nicotinic, beta polypeptide 2 (neuronal)	Chrnb2	1.56603
10712786	CDK2-associated protein 2 | similar to DOC-1 related protein	Cdk2ap2|LOC683786	1.56548
10897734	synaptogyrin 1	Syngr1	1.56499
10726812	Parkinson disease 7 domain containing 1 (predicted)	Pddc1_predicted	1.5641
10851023	gamma-glutamyltransferase 7	Ggt7	1.56201
10877907	adipose differentiation related protein	Adfp	1.56197
10900710	WD repeat domain 18	Wdr18	1.56131
10797181	thioredoxin domain containing 15	Txndc15	1.561
10741112	RAB26, member RAS oncogene family	Rab26	1.56019
10898147	serine hydrolase-like 2	Serhl2	1.55963
10857140	G protein-coupled receptor 175	Gpr175	1.55825
10763000	UDP-N-acetyl-alpha-D-galactosamine:polypeptide N-acetylgalactosaminyltransferase 9 (predicted)	Galnt9_predicted	1.55735
10894660	similar to CG1814-PA, isoform A	LOC687698|LOC691922	1.55396
10766295			1.54917
10729852	similar to ribosomal protein S27a	LOC681260	1.54762
10759129	SV2 related protein	Svop	1.54635
10853900	similar to CG9346-PA (predicted)	RGD1307882_predicted	1.54612
10722433			1.54357
10802189			1.54314
10839872			1.54166
10826703		LOC691931	1.54159
10893431	zinc finger protein 347	Zfp347	1.54153
10920322	hypoxia-inducible factor prolyl 4-hydroxylase	Ph-4	1.54105
10761180	rhomboid domain containing 2	Rhbdd2	1.54097
10760677	similar to RIKEN cDNA 1110007L15 (predicted)	RGD1311660_predicted	1.54023
10797811	CD83 antigen (predicted)	Cd83_predicted	1.5402
10719863	branched chain ketoacid dehydrogenase E1, alpha polypeptide	Bckdha	1.53855
10904948	diacylglycerol O-acyltransferase 1	Dgat1	1.5385
10935691			1.53824
10854199	tetraspanin 33	Tspan33	1.5375
10843333	cofactor of BRCA1	Cobra1	1.53741
10818173	WD repeat domain 77	Wdr77	1.53731
10911005	similar to product is unknown~seizure-related gene (predicted)	RGD1562933_predicted	1.53611
10704960	cell adhesion molecule 4	Cadm4	1.53535
10724967	dickkopf homolog 3 (Xenopus laevis)	Dkk3	1.53519
10820277			1.53508
10725659	similar to spinster-like protein	RGD1305613	1.5349
10883903	ribonucleotide reductase M2	Rrm2	1.53485
10726596	dopamine receptor D1 interacting protein	Drd1ip	1.53392
10880658	similar to HT014 (predicted)	RGD1308048_predicted	1.53376
10719086	zinc finger protein 329 (predicted)	Zfp329_predicted	1.53357
10832551	D-dopachrome tautomerase	Ddt	1.53341
10710087			1.53123
10810685	glucose-fructose oxidoreductase domain containing 2	Gfod2	1.52691
10873378	aldo-keto reductase family 7, member A2 (aflatoxin aldehyde reductase)	Akr7a2	1.52623
10822989	sodium channel and clathrin linker 1	Sclt1	1.52502
10724785	nuclear receptor interacting protein 3 (predicted)	Nrip3_predicted	1.52369
10897037			1.52301
10760397	KDEL (Lys-Asp-Glu-Leu) endoplasmic reticulum protein retention receptor 2	Kdelr2	1.52275
10859142	similar to gamma-aminobutyric acid (GABA(A)) receptor-associated protein-like 1 | gamma-aminobutyric acid (GABA(A)) receptor-associated protein-like 1 (predicted)	MGC125167|Gabarapl1_predicted	1.52149
10895581	P55	LOC362855	1.51992
10878833	similar to DNA segment, Chr 4, Brigham & Womens Genetics 0951 expressed (predicted)	RGD1566001_predicted	1.51899
10872808	progestin and adipoQ receptor family member VII	Paqr7	1.51843
10893484	nicalin homolog (zebrafish)	Ncln	1.51839
10863900	ribosomal protein s25 | similar to 40S ribosomal protein S25	Rps25|LOC685085	1.51685
10771919	sulfotransferase family 1D, member 1	Sult1d1	1.51548
10856616	glucosidase 1	Gcs1	1.51534
10934772	mannose-6-phosphate receptor, cation dependent	M6pr	1.51358
10894498	P55	LOC362855	1.51339
10863469			1.51337
10745202	RAB34, member of RAS oncogene family	Rab34	1.51334
10927379	sema domain, immunoglobulin domain (Ig), transmembrane domain (TM) and short cytoplasmic domain, (semaphorin) 4C (predicted)	Sema4c_predicted	1.51212
10918209	mitogen activated protein kinase kinase 1	Map2k1	1.51154
10792602	microtubule-associated protein 1 light chain 3 beta	Map1lc3b	1.51062
10810295	DnaJ (Hsp40) homolog, subfamily B, member 1 (predicted)	Dnajb1_predicted	1.50897
10764314	mitochondrial ribosomal protein L42 (predicted)	Mrpl42_predicted	1.50777
10894395	CD320 antigen	Cd320	1.50773
10758830	mannose-6-phosphate protein p76	P76	1.50712
10909521	ribosomal protein s25 | similar to 40S ribosomal protein S25	Rps25|LOC685085	1.50609
10747847	similar to hypothetical protein (predicted)	RGD1307966_predicted	1.50558
10790605	neuregulin 3	Nrg3	1.5045
10915555	endothelial differentiation, sphingolipid G-protein-coupled receptor, 8	Edg8	1.50287
10903013			1.50273
10873567	regulator of chromosome condensation 2 (predicted)	Rcc2_predicted	1.50218
10888610	similar to limb-bud and heart	LOC683626	1.50114
10804552			1.5011
