# Supplementary material for: Cortical Auditory Deafferentation Induces Long-Term Plasticity in the Inferior Colliculus of Adult Rats: Microarray and qPCR Analysis
Source: Front Neural Circuits. 2012 Nov 26;6:86. doi: 10.3389/fncir.2012.00086 (PMC3516126; doi:10.3389/fncir.2012.00086)
Supplement: Supplementary Datasheet 2 — Primers PCR arrays. [file 30257_Merchan_DataSheet2.XLSX]

## Sheet: Sheet1
Supplementary Table 2. Primers PCR arrays
Assay ID	Gene Symbol	Gene Name	Target Exons	NCBI Gene Reference
Rn01405066_m1	Aifm3	apoptosis-inducing factor, mitochondrion-associated 3	2	NM_001013977.2
Rn00570673_m1	App	amyloid beta (A4) precursor protein	13	NM_019288.1,AF513015.1,BC062082.1
Rn00570733_m1	Chrnb2	cholinergic receptor, nicotinic, beta 2 (neuronal)	5	NM_019297.1,L31622.1,AY574258.1
Rn01454304_m1	Dagla	diacylglycerol lipase, alpha	8	NM_001005886.1,AY275375.1
Rn00821402_g1	Dbi	diazepam binding inhibitor (GABA receptor modulator, acyl-Coenzyme A binding protein)	2	NM_031853.4,M14201.1,M20268.1,BC084717.1,AY383701.1
Rn00690300_m1	Gad1	glutamic acid decarboxylase 1	4	NM_017007.1,M76177.1,M34445.1,M38350.1,X57573.1,X57572.1,EU791557.1,GQ468528.1
Rn01433957_m1	Gja1	gap junction protein, alpha 1	1	NM_012567.2,AY555737.1,BC081842.1,AY324140.1
Rn01436038_m1	Grin1	glutamate receptor, ionotropic, NMDA1 (zeta 1)	3	NM_017010.1,U08261.1,U08262.1,U08265.1,U08267.1,U11418.1,X63255.1
Rn00596289_g1	Grina	glutamate receptor, ionotropic, N-methyl D-aspartate-associated protein 1 (glutamate binding)	3	NM_153308.4,S61973.1,CK475470.1,BC062074.1
Rn01438922_m1	Gsn	gelsolin	16	NM_001004080.1,BC079472.1
Rn00561409_s1	Htr1a	5-hydroxytryptamine (serotonin) receptor 1A	9	NM_012585.1
Rn01509468_g1	LOC362855	P55	11	NM_207614.1,AY572415.1,BC078924.1
Rn00567868_m1	Mag	myelin-associated glycoprotein	2	NM_017190.4,M14871.1,M16800.1
Rn00582990_m1	Ndrg4	N-myc downstream regulated gene 4	5	NM_031967.1,AF045564.1,AY217029.1,AY217030.1,AY217031.1,AY217032.1,AY217033.1,AY255791.1
Rn01438701_g1	Npdc1	neural proliferation, differentiation and control, 1	6	NM_001004231.1,BC079156.1
Rn01756377_m1	Nptx2	neuronal pentraxin 2	1	NM_001034199.1,S82649.1,CO403402.1
Rn00612444_m1	Nsf	N-ethylmaleimide-sensitive factor	2	NM_021748.1,AF142097.1,AF189019.1
Rn00579490_m1	Rock1	Rho-associated coiled-coil containing protein kinase 1	16	NM_031098.1,U61266.1,AY325220.1
Rn01418017_m1	Scn4b	sodium channel, voltage-gated, type IV, beta	3	NM_001008880.1,AF544988.1
Rn00583743_m1	Scrg1	stimulator of chondrogenesis 1	2	NM_033499.1,AJ132434.1
Rn00584780_m1	Slc17a6	solute carrier family 17 (sodium-dependent inorganic phosphate cotransporter), member 6	1	NM_053427.1,AF271235.1
Rn00570130_m1	Slc1a3	solute carrier family 1 (glial high affinity glutamate transporter), member 3	3	NM_019225.1,S59158.1
Rn00824654_m1	Slc32a1	solute carrier family 32 (GABA vesicular transporter), member 1	1	NM_031782.1,AF030253.1
Rn00577664_m1	Slc6a11	solute carrier family 6 (neurotransmitter transporter, GABA), member 11	4	NM_024372.2,M95763.1,M95738.1,S42358.1
Rn00436862_m1	Syt1	synaptotagmin I	11	NM_001033680.2,X52772.1,CO398869.1,AJ617615.1,CB615786.1,DQ181550.2
Rn01527840_m1	Hprt1	hypoxanthine phosphoribosyltransferase 1	8	NM_012583.2,M63983.1,M86443.1,X62085.1,S79292.1,BC098629.1
Rn99999916_s1	Gapdh	glyceraldehyde-3-phosphate dehydrogenase	3	NM_017008.3,M17701.1,X02231.1,AB017801.1,BC087743.1,BC059110.1,DQ403053.1
