# Supplementary material for: Cortical Auditory Deafferentation Induces Long-Term Plasticity in the Inferior Colliculus of Adult Rats: Microarray and qPCR Analysis
Source: Front Neural Circuits. 2012 Nov 26;6:86. doi: 10.3389/fncir.2012.00086 (PMC3516126; doi:10.3389/fncir.2012.00086)
Supplement: Supplementary Datasheet 3 — Funtional annotation of diferentially expresed genes. [file 30257_Merchan_DataSheet3.XLSX]

## Sheet: Functional annotation
Supplemetary Table 3. Funtional annotation of diferentially expresed genes
ID	Gene Name	COG_ONTOLOGY	GOTERM_BP_FAT	GOTERM_CC_FAT	GOTERM_MF_FAT	INTERPRO	KEGG_PATHWAY	PIR_SUPERFAMILY	SMART	SP_PIR_KEYWORDS	UP_SEQ_FEATURE
10829209	1-acylglycerol-3-phosphate O-acyltransferase 3			GO:0005783~endoplasmic reticulum,GO:0005829~cytosol,GO:0005886~plasma membrane,	GO:0008080~N-acetyltransferase activity,GO:0016407~acetyltransferase activity,GO:0016410~N-acyltransferase activity,GO:0046027~phospholipid:diacylglycerol acyltransferase activity,	IPR002123:Phospholipid/glycerol acyltransferase,	rno00561:Glycerolipid metabolism,rno00564:Glycerophospholipid metabolism,rno00565:Ether lipid metabolism,		SM00563:PlsC,
10718001	1-acylglycerol-3-phosphate O-acyltransferase 4 (lysophosphatidic acid acyltransferase, delta)		GO:0006644~phospholipid metabolic process,GO:0008610~lipid biosynthetic process,GO:0008654~phospholipid biosynthetic process,GO:0019637~organophosphate metabolic process,	GO:0005829~cytosol,GO:0016021~integral to membrane,GO:0031224~intrinsic to membrane,	GO:0003841~1-acylglycerol-3-phosphate O-acyltransferase activity,GO:0008080~N-acetyltransferase activity,GO:0008374~O-acyltransferase activity,GO:0016407~acetyltransferase activity,GO:0016410~N-acyltransferase activity,GO:0016411~acylglycerol O-acyltransferase activity,GO:0046027~phospholipid:diacylglycerol acyltransferase activity,	IPR002123:Phospholipid/glycerol acyltransferase,	rno00561:Glycerolipid metabolism,rno00564:Glycerophospholipid metabolism,rno00565:Ether lipid metabolism,	PIRSF005233:1-acyl-sn-glycerol-3-phosphate acyltransferase,	SM00563:PlsC,	Acyltransferase,membrane,phospholipid biosynthesis,transferase,transmembrane,	chain:1-acyl-sn-glycerol-3-phosphate acyltransferase delta,short sequence motif:HXXXXD motif,transmembrane region,
10789059	1-acylglycerol-3-phosphate O-acyltransferase 6 (lysophosphatidic acid acyltransferase, zeta)		GO:0002064~epithelial cell development,GO:0002065~columnar/cuboidal epithelial cell differentiation,GO:0002066~columnar/cuboidal epithelial cell development,GO:0002067~glandular epithelial cell differentiation,GO:0002068~glandular epithelial cell development,GO:0002069~columnar/cuboidal epithelial cell maturation,GO:0002070~epithelial cell maturation,GO:0002071~glandular epithelial cell maturatio…	GO:0000267~cell fraction,GO:0005624~membrane fraction,GO:0005626~insoluble fraction,GO:0005783~endoplasmic reticulum,	GO:0004366~glycerol-3-phosphate O-acyltransferase activity,GO:0008374~O-acyltransferase activity,	IPR002123:Phospholipid/glycerol acyltransferase,	rno00561:Glycerolipid metabolism,rno00564:Glycerophospholipid metabolism,rno00565:Ether lipid metabolism,		SM00563:PlsC,	Acyltransferase,transferase,
10738209	2',3'-cyclic nucleotide 3' phosphodiesterase		GO:0000226~microtubule cytoskeleton organization,GO:0000902~cell morphogenesis,GO:0000904~cell morphogenesis involved in differentiation,GO:0007010~cytoskeleton organization,GO:0007017~microtubule-based process,GO:0007409~axonogenesis,GO:0007610~behavior,GO:0007626~locomotory behavior,GO:0008344~adult locomotory behavior,GO:0009123~nucleoside monophosphate metabolic process,GO:0009125~nucleoside …	GO:0000267~cell fraction,GO:0005576~extracellular region,GO:0005615~extracellular space,GO:0005624~membrane fraction,GO:0005626~insoluble fraction,GO:0016023~cytoplasmic membrane-bounded vesicle,GO:0031224~intrinsic to membrane,GO:0031410~cytoplasmic vesicle,GO:0031982~vesicle,GO:0031988~membrane-bounded vesicle,GO:0042470~melanosome,GO:0044421~extracellular region part,GO:0048770~pigment granule,	GO:0004112~cyclic-nucleotide phosphodiesterase activity,GO:0004113~2',3'-cyclic-nucleotide 3'-phosphodiesterase activity,GO:0008081~phosphoric diester hydrolase activity,	IPR008431:Cyclic nucleotide phosphodiesterase,		PIRSF000970:2',3'-cyclic-nucleotide 3'-phosphodiesterase,PIRSF000970:CNPase,		3d-structure,direct protein sequencing,hydrolase,membrane,phosphoprotein,phosphoric diester hydrolase,	active site:Proton acceptor,active site:Proton donor,binding site:Substrate,chain:2',3'-cyclic-nucleotide 3'- phosphodiesterase,helix,modified residue,mutagenesis site,strand,turn,
10870567	24-dehydrocholesterol reductase		GO:0003006~reproductive developmental process,GO:0006508~proteolysis,GO:0006516~glycoprotein catabolic process,GO:0006694~steroid biosynthetic process,GO:0006695~cholesterol biosynthetic process,GO:0006916~anti-apoptosis,GO:0006979~response to oxidative stress,GO:0007242~intracellular signaling cascade,GO:0007264~small GTPase mediated signal transduction,GO:0007265~Ras protein signal transduction…	GO:0005783~endoplasmic reticulum,GO:0005789~endoplasmic reticulum membrane,GO:0005794~Golgi apparatus,GO:0012505~endomembrane system,GO:0016021~integral to membrane,GO:0031090~organelle membrane,GO:0031224~intrinsic to membrane,GO:0042175~nuclear envelope-endoplasmic reticulum network,GO:0044432~endoplasmic reticulum part,	GO:0000166~nucleotide binding,GO:0001882~nucleoside binding,GO:0001883~purine nucleoside binding,GO:0003823~antigen binding,GO:0016628~oxidoreductase activity, acting on the CH-CH group of donors, NAD or NADP as acceptor,GO:0017076~purine nucleotide binding,GO:0019899~enzyme binding,GO:0030554~adenyl nucleotide binding,GO:0042277~peptide binding,GO:0042605~peptide antigen binding,GO:0048037~cofac…	IPR006094:FAD linked oxidase, N-terminal,IPR016166:FAD-binding, type 2,IPR016168:FAD-linked oxidase, FAD-binding, subdomain 2,	rno00100:Steroid biosynthesis,			Cholesterol biosynthesis,endoplasmic reticulum,FAD,golgi apparatus,lipid synthesis,membrane,oxidoreductase,phosphoprotein,signal,Steroid biosynthesis,sterol biosynthesis,transmembrane,	chain:24-dehydrocholesterol reductase,domain:FAD-binding PCMH-type,modified residue,nucleotide phosphate-binding region:FAD,signal peptide,site:Cleavage; by caspase,transmembrane region,
10819066	3'-phosphoadenosine 5'-phosphosulfate synthase 1		GO:0000103~sulfate assimilation,GO:0006790~sulfur metabolic process,		GO:0000166~nucleotide binding,GO:0001882~nucleoside binding,GO:0001883~purine nucleoside binding,GO:0004779~sulfate adenylyltransferase activity,GO:0004781~sulfate adenylyltransferase (ATP) activity,GO:0005524~ATP binding,GO:0016779~nucleotidyltransferase activity,GO:0017076~purine nucleotide binding,GO:0030554~adenyl nucleotide binding,GO:0032553~ribonucleotide binding,GO:0032555~purine ribonucl…	IPR002650:ATP-sulfurylase,IPR002891:Adenylylsulphate kinase, C-terminal,IPR014729:Rossmann-like alpha/beta/alpha sandwich fold,	rno00230:Purine metabolism,rno00450:Selenoamino acid metabolism,rno00920:Sulfur metabolism,
10714818	3'-phosphoadenosine 5'-phosphosulfate synthase 2		GO:0000103~sulfate assimilation,GO:0001501~skeletal system development,GO:0006790~sulfur metabolic process,GO:0007596~blood coagulation,GO:0007599~hemostasis,GO:0009611~response to wounding,GO:0042060~wound healing,GO:0050817~coagulation,GO:0050878~regulation of body fluid levels,GO:0060348~bone development,		GO:0000166~nucleotide binding,GO:0001882~nucleoside binding,GO:0001883~purine nucleoside binding,GO:0004020~adenylylsulfate kinase activity,GO:0004779~sulfate adenylyltransferase activity,GO:0004781~sulfate adenylyltransferase (ATP) activity,GO:0005524~ATP binding,GO:0016779~nucleotidyltransferase activity,GO:0017076~purine nucleotide binding,GO:0030554~adenyl nucleotide binding,GO:0032553~ribonu…	IPR002650:ATP-sulfurylase,IPR002891:Adenylylsulphate kinase, C-terminal,IPR014729:Rossmann-like alpha/beta/alpha sandwich fold,	rno00230:Purine metabolism,rno00450:Selenoamino acid metabolism,rno00920:Sulfur metabolism,
10820666	3-hydroxy-3-methylglutaryl-Coenzyme A reductase		GO:0006469~negative regulation of protein kinase activity,GO:0006644~phospholipid metabolic process,GO:0006694~steroid biosynthetic process,GO:0006695~cholesterol biosynthetic process,GO:0006720~isoprenoid metabolic process,GO:0006721~terpenoid metabolic process,GO:0006732~coenzyme metabolic process,GO:0007610~behavior,GO:0007611~learning or memory,GO:0007612~learning,GO:0007632~visual behavior,G…	GO:0000267~cell fraction,GO:0005624~membrane fraction,GO:0005626~insoluble fraction,GO:0005783~endoplasmic reticulum,GO:0005789~endoplasmic reticulum membrane,GO:0005792~microsome,GO:0012505~endomembrane system,GO:0016021~integral to membrane,GO:0031090~organelle membrane,GO:0031224~intrinsic to membrane,GO:0042175~nuclear envelope-endoplasmic reticulum network,GO:0042598~vesicular fraction,GO:00…	GO:0000166~nucleotide binding,GO:0004420~hydroxymethylglutaryl-CoA reductase (NADPH) activity,GO:0042282~hydroxymethylglutaryl-CoA reductase activity,GO:0042802~identical protein binding,GO:0042803~protein homodimerization activity,GO:0046983~protein dimerization activity,GO:0048037~cofactor binding,GO:0050661~NADP or NADPH binding,GO:0050662~coenzyme binding,	IPR000731:Sterol-sensing 5TM box,IPR002202:Hydroxymethylglutaryl-CoA reductase, class I/II, catalytic,IPR004554:Hydroxymethylglutaryl-CoA reductase, class I, catalytic,IPR004816:Hydroxymethylglutaryl-CoA reductase, class I, metazoan,	rno00900:Terpenoid backbone biosynthesis,	PIRSF036360:hydroxymethylglutaryl-CoA (HMG-CoA) reductase,		Cholesterol biosynthesis,coenzyme A,direct protein sequencing,endoplasmic reticulum,glycoprotein,lipid synthesis,membrane,nadp,oxidoreductase,phosphoprotein,Steroid biosynthesis,sterol biosynthesis,transmembrane,	active site:Charge relay system,active site:Proton donor,chain:3-hydroxy-3-methylglutaryl-coenzyme A reductase,glycosylation site:N-linked (GlcNAc...),modified residue,region of interest:Catalytic,region of interest:Linker,sequence conflict,transmembrane region,
10813214	3-hydroxy-3-methylglutaryl-Coenzyme A synthase 1 (soluble)		GO:0006694~steroid biosynthetic process,GO:0006695~cholesterol biosynthetic process,GO:0006720~isoprenoid metabolic process,GO:0008202~steroid metabolic process,GO:0008203~cholesterol metabolic process,GO:0008299~isoprenoid biosynthetic process,GO:0008610~lipid biosynthetic process,GO:0009719~response to endogenous stimulus,GO:0010033~response to organic substance,GO:0010243~response to organic n…	GO:0005829~cytosol,	GO:0004421~hydroxymethylglutaryl-CoA synthase activity,GO:0046912~transferase activity, transferring acyl groups, acyl groups converted into alkyl on transfer,	IPR000590:Hydroxymethylglutaryl-coenzyme A synthase, active site,IPR010122:Hydroxymethylglutaryl-CoA synthase, eukaryotic,IPR013528:Hydroxymethylglutaryl-coenzyme A synthase, N-terminal,IPR013746:Hydroxymethylglutaryl-coenzyme A synthase C-terminal,	rno00072:Synthesis and degradation of ketone bodies,rno00280:Valine, leucine and isoleucine degradation,rno00650:Butanoate metabolism,rno00900:Terpenoid backbone biosynthesis,	PIRSF001368:3-hydroxy-3-methylglutaryl CoA synthase,PIRSF500081:3-hydroxy-3-methylglutaryl CoA synthase, eukaryotic type,		acetylation,carbon-carbon lyase,Cholesterol biosynthesis,coenzyme A,cytoplasm,cytosol,direct protein sequencing,lipid synthesis,oxo-acid-lyase,phosphoprotein,Steroid biosynthesis,sterol biosynthesis,transferase,	chain:Hydroxymethylglutaryl-CoA synthase, cytoplasmic,modified residue,
10754931	3-hydroxybutyrate dehydrogenase, type 1		GO:0055114~oxidation reduction,	GO:0005739~mitochondrion,GO:0005740~mitochondrial envelope,GO:0005743~mitochondrial inner membrane,GO:0005759~mitochondrial matrix,GO:0019866~organelle inner membrane,GO:0031090~organelle membrane,GO:0031966~mitochondrial membrane,GO:0031967~organelle envelope,GO:0031974~membrane-enclosed lumen,GO:0031975~envelope,GO:0031980~mitochondrial lumen,GO:0043233~organelle lumen,GO:0044429~mitochondrial …	GO:0003858~3-hydroxybutyrate dehydrogenase activity,	IPR002198:Short-chain dehydrogenase/reductase SDR,IPR002347:Glucose/ribitol dehydrogenase,IPR016040:NAD(P)-binding domain,	rno00072:Synthesis and degradation of ketone bodies,rno00650:Butanoate metabolism,			acetylation,allosteric enzyme,direct protein sequencing,mitochondrion,nad,oxidoreductase,transit peptide,	active site:Proton acceptor,binding site:Substrate,chain:D-beta-hydroxybutyrate dehydrogenase, mitochondrial,modified residue,nucleotide phosphate-binding region:NAD,sequence conflict,transit peptide:Mitochondrion,
10740529	4-aminobutyrate aminotransferase		GO:0001505~regulation of neurotransmitter levels,GO:0001666~response to hypoxia,GO:0003013~circulatory system process,GO:0006575~cellular amino acid derivative metabolic process,GO:0007267~cell-cell signaling,GO:0007268~synaptic transmission,GO:0007610~behavior,GO:0007618~mating,GO:0007620~copulation,GO:0007626~locomotory behavior,GO:0008015~blood circulation,GO:0008217~regulation of blood pressu…	GO:0000267~cell fraction,GO:0005624~membrane fraction,GO:0005626~insoluble fraction,GO:0005739~mitochondrion,GO:0005759~mitochondrial matrix,GO:0019717~synaptosome,GO:0031974~membrane-enclosed lumen,GO:0031980~mitochondrial lumen,GO:0032144~4-aminobutyrate transaminase complex,GO:0043233~organelle lumen,GO:0044429~mitochondrial part,GO:0070013~intracellular organelle lumen,	GO:0003867~4-aminobutyrate transaminase activity,GO:0008483~transaminase activity,GO:0016769~transferase activity, transferring nitrogenous groups,GO:0019842~vitamin binding,GO:0019899~enzyme binding,GO:0030170~pyridoxal phosphate binding,GO:0032145~succinate-semialdehyde dehydrogenase binding,GO:0042802~identical protein binding,GO:0042803~protein homodimerization activity,GO:0046983~protein dim…	IPR004631:4-aminobutyrate aminotransferase, eukaryotic,IPR005814:Aminotransferase class-III,IPR015421:Pyridoxal phosphate-dependent transferase, major region, subdomain 1,	rno00250:Alanine, aspartate and glutamate metabolism,rno00280:Valine, leucine and isoleucine degradation,rno00410:beta-Alanine metabolism,rno00640:Propanoate metabolism,rno00650:Butanoate metabolism,	PIRSF000521:4-aminobutyrate transaminase,		acetylation,Aminotransferase,brain,direct protein sequencing,mitochondrion,neurotransmitter degradation,pyridoxal phosphate,transferase,transit peptide,	chain:4-aminobutyrate aminotransferase, brain isoform,chain:4-aminobutyrate aminotransferase, liver isoform,modified residue,sequence conflict,transit peptide:Mitochondrion,
10894660	5'-nucleotidase domain containing 3			GO:0005739~mitochondrion,GO:0005829~cytosol,
10812879	5-hydroxytryptamine (serotonin) receptor 1A		GO:0006140~regulation of nucleotide metabolic process,GO:0007166~cell surface receptor linked signal transduction,GO:0007186~G-protein coupled receptor protein signaling pathway,GO:0007187~G-protein signaling, coupled to cyclic nucleotide second messenger,GO:0007188~G-protein signaling, coupled to cAMP nucleotide second messenger,GO:0007193~inhibition of adenylate cyclase activity by G-protein si…	GO:0005886~plasma membrane,GO:0016021~integral to membrane,GO:0030424~axon,GO:0031224~intrinsic to membrane,GO:0033267~axon part,GO:0042995~cell projection,GO:0043005~neuron projection,GO:0043025~cell soma,GO:0043203~axon hillock,GO:0044463~cell projection part,	GO:0001965~G-protein alpha-subunit binding,GO:0004993~serotonin receptor activity,GO:0008144~drug binding,GO:0008227~amine receptor activity,GO:0043176~amine binding,GO:0051378~serotonin binding,	IPR000276:7TM GPCR, rhodopsin-like,IPR000610:5-Hydroxytryptamine 1A receptor,IPR002231:5-Hydroxytryptamine receptor,IPR017452:GPCR, rhodopsin-like superfamily,	rno04080:Neuroactive ligand-receptor interaction,	PIRSF005474:5-hydroxytryptamine receptor 1,PIRSF800006:rhodopsin-like G protein-coupled receptors,		cell membrane,disulfide bond,G protein-coupled receptor,g-protein coupled receptor,glycoprotein,isopeptide bond,membrane,neurotransmitter receptor,receptor,transducer,transmembrane,transmembrane protein,ubl conjugation,	chain:5-hydroxytryptamine receptor 1A,cross-link:Glycyl lysine isopeptide (Lys-Gly) (interchain with G-Cter in ubiquitin),disulfide bond,glycosylation site:N-linked (GlcNAc...),sequence conflict,topological domain:Cytoplasmic,topological domain:Extracellular,transmembrane region,
10802151	5-hydroxytryptamine (serotonin) receptor 4		GO:0006140~regulation of nucleotide metabolic process,GO:0007166~cell surface receptor linked signal transduction,GO:0007186~G-protein coupled receptor protein signaling pathway,GO:0007187~G-protein signaling, coupled to cyclic nucleotide second messenger,GO:0007188~G-protein signaling, coupled to cAMP nucleotide second messenger,GO:0007189~activation of adenylate cyclase activity by G-protein si…	GO:0000267~cell fraction,GO:0005624~membrane fraction,GO:0005626~insoluble fraction,GO:0005768~endosome,GO:0005886~plasma membrane,GO:0016021~integral to membrane,GO:0031224~intrinsic to membrane,	GO:0004993~serotonin receptor activity,GO:0008227~amine receptor activity,	IPR000276:7TM GPCR, rhodopsin-like,IPR001520:5-Hydroxytryptamine 4 receptor,IPR017452:GPCR, rhodopsin-like superfamily,	rno04020:Calcium signaling pathway,rno04080:Neuroactive ligand-receptor interaction,	PIRSF038635:5-hydroxytryptamine receptor 4,PIRSF800006:rhodopsin-like G protein-coupled receptors,		alternative splicing,cell membrane,disulfide bond,endosome,g-protein coupled receptor,glycoprotein,lipoprotein,membrane,neurotransmitter receptor,palmitate,receptor,transducer,transmembrane,	chain:5-hydroxytryptamine receptor 4,disulfide bond,glycosylation site:N-linked (GlcNAc...),lipid moiety-binding region:S-palmitoyl cysteine,sequence conflict,splice variant,topological domain:Cytoplasmic,topological domain:Extracellular,transmembrane region,
10712560	7-dehydrocholesterol reductase		GO:0001568~blood vessel development,GO:0001944~vasculature development,GO:0006694~steroid biosynthetic process,GO:0006695~cholesterol biosynthetic process,GO:0008202~steroid metabolic process,GO:0008203~cholesterol metabolic process,GO:0008610~lipid biosynthetic process,GO:0009791~post-embryonic development,GO:0016125~sterol metabolic process,GO:0016126~sterol biosynthetic process,GO:0019216~regu…	GO:0005635~nuclear envelope,GO:0005640~nuclear outer membrane,GO:0005783~endoplasmic reticulum,GO:0005789~endoplasmic reticulum membrane,GO:0012505~endomembrane system,GO:0016021~integral to membrane,GO:0019867~outer membrane,GO:0031090~organelle membrane,GO:0031224~intrinsic to membrane,GO:0031965~nuclear membrane,GO:0031967~organelle envelope,GO:0031968~organelle outer membrane,GO:0031975~envel…	GO:0016628~oxidoreductase activity, acting on the CH-CH group of donors, NAD or NADP as acceptor,GO:0047598~7-dehydrocholesterol reductase activity,	IPR001171:Ergosterol biosynthesis ERG4/ERG24,IPR018083:Sterol reductase, conserved site,	rno00100:Steroid biosynthesis,	PIRSF009399:sterol reductase, SR-2 type,PIRSF500860:7-dehydrocholesterol reductase,		Cholesterol biosynthesis,endoplasmic reticulum,lipid synthesis,membrane,nadp,oxidoreductase,Steroid biosynthesis,sterol biosynthesis,transmembrane,	chain:7-dehydrocholesterol reductase,transmembrane region,
10743510	A kinase (PRKA) anchor protein 10		GO:0008104~protein localization,	GO:0005739~mitochondrion,		IPR000342:Regulator of G protein signalling,			SM00315:RGS,
10702201	A kinase (PRKA) anchor protein 7		GO:0008104~protein localization,GO:0010627~regulation of protein kinase cascade,GO:0010738~regulation of protein kinase A signaling cascade,	GO:0000267~cell fraction,GO:0005624~membrane fraction,GO:0005625~soluble fraction,GO:0005626~insoluble fraction,GO:0005783~endoplasmic reticulum,GO:0005829~cytosol,GO:0005886~plasma membrane,GO:0016023~cytoplasmic membrane-bounded vesicle,GO:0016324~apical plasma membrane,GO:0016328~lateral plasma membrane,GO:0016528~sarcoplasm,GO:0016529~sarcoplasmic reticulum,GO:0030133~transport vesicle,GO:003…	GO:0000166~nucleotide binding,GO:0001882~nucleoside binding,GO:0001883~purine nucleoside binding,GO:0005198~structural molecule activity,GO:0008022~protein C-terminus binding,GO:0016208~AMP binding,GO:0017076~purine nucleotide binding,GO:0019899~enzyme binding,GO:0019900~kinase binding,GO:0019901~protein kinase binding,GO:0019904~protein domain specific binding,GO:0030554~adenyl nucleotide bindin…	IPR019510:Protein kinase A anchor protein, nuclear localisation signal domain,IPR019511:Protein kinase A anchor protein, RI-RII subunit-binding domain,				kinase,
10853676	ACN9 homolog (S. cerevisiae)		GO:0005996~monosaccharide metabolic process,GO:0006006~glucose metabolic process,GO:0006090~pyruvate metabolic process,GO:0006094~gluconeogenesis,GO:0016051~carbohydrate biosynthetic process,GO:0019318~hexose metabolic process,GO:0019319~hexose biosynthetic process,GO:0034637~cellular carbohydrate biosynthetic process,GO:0046165~alcohol biosynthetic process,GO:0046364~monosaccharide biosynthetic …	GO:0005739~mitochondrion,GO:0005740~mitochondrial envelope,GO:0005758~mitochondrial intermembrane space,GO:0031967~organelle envelope,GO:0031970~organelle envelope lumen,GO:0031974~membrane-enclosed lumen,GO:0031975~envelope,GO:0044429~mitochondrial part,		IPR008381:ACN9,				alternative splicing,mitochondrion,transit peptide,	chain:Protein ACN9 homolog, mitochondrial,splice variant,transit peptide:Mitochondrion,
10889339	ADAM metallopeptidase domain 17		GO:0000079~regulation of cyclin-dependent protein kinase activity,GO:0000082~G1/S transition of mitotic cell cycle,GO:0000278~mitotic cell cycle,GO:0001558~regulation of cell growth,GO:0001666~response to hypoxia,GO:0001775~cell activation,GO:0001817~regulation of cytokine production,GO:0001818~negative regulation of cytokine production,GO:0001819~positive regulation of cytokine production,GO:000…	GO:0001726~ruffle,GO:0005856~cytoskeleton,GO:0005886~plasma membrane,GO:0005887~integral to plasma membrane,GO:0005911~cell-cell junction,GO:0005912~adherens junction,GO:0005924~cell-substrate adherens junction,GO:0005925~focal adhesion,GO:0009986~cell surface,GO:0015629~actin cytoskeleton,GO:0016021~integral to membrane,GO:0016323~basolateral plasma membrane,GO:0016324~apical plasma membrane,GO:…	GO:0004175~endopeptidase activity,GO:0004222~metalloendopeptidase activity,GO:0005138~interleukin-6 receptor binding,GO:0005178~integrin binding,GO:0008233~peptidase activity,GO:0008237~metallopeptidase activity,GO:0008270~zinc ion binding,GO:0017124~SH3 domain binding,GO:0019904~protein domain specific binding,GO:0030165~PDZ domain binding,GO:0032403~protein complex binding,GO:0043167~ion bindin…	IPR001590:Peptidase M12B, ADAM/reprolysin,IPR001762:Blood coagulation inhibitor, Disintegrin,IPR001818:Peptidase M10A and M12B, matrixin and adamalysin,IPR006025:Peptidase M, neutral zinc metallopeptidases, zinc-binding site,IPR018358:Disintegrin, conserved site,	rno04330:Notch signaling pathway,rno05010:Alzheimer's disease,		SM00050:DISIN,	cleavage on pair of basic residues,disulfide bond,glycoprotein,hydrolase,membrane,metal-binding,metalloprotease,notch signaling pathway,phosphoprotein,Protease,sh3-binding,signal,transmembrane,zinc,zymogen,	chain:Disintegrin and metalloproteinase domain- containing protein 17,compositionally biased region:Cys-rich,compositionally biased region:Poly-Val,disulfide bond,domain:Disintegrin,domain:Peptidase M12B,glycosylation site:N-linked (GlcNAc...),metal ion-binding site:Zinc; catalytic,metal ion-binding site:Zinc; in inhibited form,modified residue,region of interest:Crambin-like,short sequence motif…
10765534	ADAM metallopeptidase with thrombospondin type 1 motif, 4		GO:0006508~proteolysis,GO:0006516~glycoprotein catabolic process,GO:0009057~macromolecule catabolic process,GO:0009100~glycoprotein metabolic process,	GO:0005576~extracellular region,GO:0005578~proteinaceous extracellular matrix,GO:0005615~extracellular space,GO:0031012~extracellular matrix,GO:0044421~extracellular region part,	GO:0002020~protease binding,GO:0004175~endopeptidase activity,GO:0004222~metalloendopeptidase activity,GO:0008233~peptidase activity,GO:0008237~metallopeptidase activity,GO:0008270~zinc ion binding,GO:0019899~enzyme binding,GO:0043167~ion binding,GO:0043169~cation binding,GO:0046872~metal ion binding,GO:0046914~transition metal ion binding,GO:0070011~peptidase activity, acting on L-amino acid pep…	IPR000884:Thrombospondin, type 1 repeat,IPR001590:Peptidase M12B, ADAM/reprolysin,IPR006025:Peptidase M, neutral zinc metallopeptidases, zinc-binding site,IPR010294:ADAM-TS Spacer 1,IPR013273:Peptidase M12B, ADAM-TS,IPR018358:Disintegrin, conserved site,			SM00209:TSP1,	cleavage on pair of basic residues,disulfide bond,extracellular matrix,glycoprotein,hydrolase,metal-binding,metalloprotease,Protease,Secreted,zinc,zymogen,	chain:A disintegrin and metalloproteinase with thrombospondin motifs 4,compositionally biased region:Cys-rich,compositionally biased region:Poly-Ala,disulfide bond,domain:Disintegrin,domain:Peptidase M12B,domain:TSP type-1,glycosylation site:N-linked (GlcNAc...),metal ion-binding site:Zinc; catalytic,region of interest:Spacer,
10852539	ADP-ribosylation factor related protein 1		GO:0007242~intracellular signaling cascade,GO:0007264~small GTPase mediated signal transduction,GO:0007369~gastrulation,GO:0048598~embryonic morphogenesis,	GO:0000267~cell fraction,GO:0005624~membrane fraction,GO:0005626~insoluble fraction,GO:0005794~Golgi apparatus,	GO:0000166~nucleotide binding,GO:0005525~GTP binding,GO:0017076~purine nucleotide binding,GO:0019001~guanyl nucleotide binding,GO:0032553~ribonucleotide binding,GO:0032555~purine ribonucleotide binding,GO:0032561~guanyl ribonucleotide binding,	IPR001806:Ras GTPase,IPR005225:Small GTP-binding protein,IPR006688:ADP-ribosylation factor,IPR006689:ARF/SAR superfamily,		PIRSF001711:ADP-ribosylation factor,	SM00177:ARF,	golgi apparatus,gtp-binding,nucleotide-binding,	chain:ADP-ribosylation factor-related protein 1,nucleotide phosphate-binding region:GTP,
10797434	ADP-ribosylation factor-like 10				GO:0000166~nucleotide binding,GO:0005525~GTP binding,GO:0017076~purine nucleotide binding,GO:0019001~guanyl nucleotide binding,GO:0032553~ribonucleotide binding,GO:0032555~purine ribonucleotide binding,GO:0032561~guanyl ribonucleotide binding,	IPR005225:Small GTP-binding protein,IPR006689:ARF/SAR superfamily,				gtp-binding,nucleotide-binding,
10813128	ADP-ribosylation factor-like 15				GO:0000166~nucleotide binding,GO:0005525~GTP binding,GO:0017076~purine nucleotide binding,GO:0019001~guanyl nucleotide binding,GO:0032553~ribonucleotide binding,GO:0032555~purine ribonucleotide binding,GO:0032561~guanyl ribonucleotide binding,
10889728	ADP-ribosylation factor-like 4A		GO:0007242~intracellular signaling cascade,GO:0007264~small GTPase mediated signal transduction,GO:0045444~fat cell differentiation,GO:0050873~brown fat cell differentiation,	GO:0005730~nucleolus,GO:0031974~membrane-enclosed lumen,GO:0031981~nuclear lumen,GO:0043228~non-membrane-bounded organelle,GO:0043232~intracellular non-membrane-bounded organelle,GO:0043233~organelle lumen,GO:0070013~intracellular organelle lumen,	GO:0000166~nucleotide binding,GO:0005525~GTP binding,GO:0017076~purine nucleotide binding,GO:0019001~guanyl nucleotide binding,GO:0032553~ribonucleotide binding,GO:0032555~purine ribonucleotide binding,GO:0032561~guanyl ribonucleotide binding,	IPR001806:Ras GTPase,IPR005225:Small GTP-binding protein,IPR006688:ADP-ribosylation factor,IPR006689:ARF/SAR superfamily,		PIRSF001711:ADP-ribosylation factor,	SM00177:ARF,	blocked amino end,gtp-binding,lipoprotein,myristate,myristylation,nucleotide binding,nucleotide-binding,nucleus,P-loop,	chain:ADP-ribosylation factor-like protein 4A,lipid moiety-binding region:N-myristoyl glycine,nucleotide phosphate-binding region:GTP,
10836244	ADP-ribosylation-like factor 6 interacting protein 6			GO:0016021~integral to membrane,GO:0031224~intrinsic to membrane,						membrane,phosphoprotein,transmembrane,	chain:ADP-ribosylation factor-like protein 6- interacting protein 6,modified residue,transmembrane region,
10804974	AFG3(ATPase family gene 3)-like 2 (yeast)		GO:0000902~cell morphogenesis,GO:0000904~cell morphogenesis involved in differentiation,GO:0001508~regulation of action potential,GO:0006508~proteolysis,GO:0006873~cellular ion homeostasis,GO:0007272~ensheathment of neurons,GO:0007409~axonogenesis,GO:0007517~muscle organ development,GO:0007519~skeletal muscle tissue development,GO:0007528~neuromuscular junction development,GO:0008366~axon ensheat…	GO:0005739~mitochondrion,GO:0005740~mitochondrial envelope,GO:0005743~mitochondrial inner membrane,GO:0019866~organelle inner membrane,GO:0031090~organelle membrane,GO:0031966~mitochondrial membrane,GO:0031967~organelle envelope,GO:0031975~envelope,GO:0044429~mitochondrial part,	GO:0000166~nucleotide binding,GO:0001882~nucleoside binding,GO:0001883~purine nucleoside binding,GO:0004175~endopeptidase activity,GO:0004222~metalloendopeptidase activity,GO:0005524~ATP binding,GO:0008233~peptidase activity,GO:0008237~metallopeptidase activity,GO:0017076~purine nucleotide binding,GO:0030554~adenyl nucleotide binding,GO:0032553~ribonucleotide binding,GO:0032555~purine ribonucleot…	IPR000642:Peptidase M41,
10927413	ARP1 actin-related protein 1 homolog B (yeast)			GO:0005856~cytoskeleton,GO:0043228~non-membrane-bounded organelle,GO:0043232~intracellular non-membrane-bounded organelle,	GO:0000166~nucleotide binding,GO:0001882~nucleoside binding,GO:0001883~purine nucleoside binding,GO:0005524~ATP binding,GO:0017076~purine nucleotide binding,GO:0030554~adenyl nucleotide binding,GO:0032553~ribonucleotide binding,GO:0032555~purine ribonucleotide binding,GO:0032559~adenyl ribonucleotide binding,	IPR004000:Actin/actin-like,IPR004001:Actin, conserved site,			SM00268:ACTIN,	atp-binding,cytoplasm,cytoskeleton,nucleotide-binding,
10778605	ARP2 actin-related protein 2 homolog (yeast)			GO:0005856~cytoskeleton,GO:0042995~cell projection,GO:0043228~non-membrane-bounded organelle,GO:0043232~intracellular non-membrane-bounded organelle,	GO:0000166~nucleotide binding,GO:0001882~nucleoside binding,GO:0001883~purine nucleoside binding,GO:0003779~actin binding,GO:0005524~ATP binding,GO:0008092~cytoskeletal protein binding,GO:0017076~purine nucleotide binding,GO:0030554~adenyl nucleotide binding,GO:0032553~ribonucleotide binding,GO:0032555~purine ribonucleotide binding,GO:0032559~adenyl ribonucleotide binding,	IPR004000:Actin/actin-like,		PIRSF002337:Actin,	SM00268:ACTIN,	acetylation,actin-binding,atp-binding,cell projection,cytoplasm,cytoskeleton,nucleotide-binding,	chain:Actin-related protein 2,modified residue,nucleotide phosphate-binding region:ATP,
10929086	ATG9 autophagy related 9 homolog A (S. cerevisiae)		GO:0000045~autophagic vacuole formation,GO:0006914~autophagy,GO:0007033~vacuole organization,GO:0008104~protein localization,GO:0009267~cellular response to starvation,GO:0009991~response to extracellular stimulus,GO:0015031~protein transport,GO:0016236~macroautophagy,GO:0031667~response to nutrient levels,GO:0031668~cellular response to extracellular stimulus,GO:0031669~cellular response to nutr…	GO:0005773~vacuole,GO:0005776~autophagic vacuole,GO:0016021~integral to membrane,GO:0031224~intrinsic to membrane,GO:0031410~cytoplasmic vesicle,GO:0031982~vesicle,		IPR007241:Autophagy-related protein 9,				autophagy,cytoplasmic vesicle,membrane,phosphoprotein,protein transport,transmembrane,transport,	chain:Autophagy-related protein 9A,modified residue,topological domain:Cytoplasmic,topological domain:Lumenal,transmembrane region,
10747371	ATP citrate lyase	Energy production and conversion,	GO:0006084~acetyl-CoA metabolic process,GO:0006085~acetyl-CoA biosynthetic process,GO:0006732~coenzyme metabolic process,GO:0008610~lipid biosynthetic process,GO:0009108~coenzyme biosynthetic process,GO:0051186~cofactor metabolic process,GO:0051188~cofactor biosynthetic process,	GO:0005739~mitochondrion,GO:0005829~cytosol,	GO:0000166~nucleotide binding,GO:0000287~magnesium ion binding,GO:0001882~nucleoside binding,GO:0001883~purine nucleoside binding,GO:0003878~ATP citrate synthase activity,GO:0004774~succinate-CoA ligase activity,GO:0004775~succinate-CoA ligase (ADP-forming) activity,GO:0005524~ATP binding,GO:0008815~citrate (pro-3S)-lyase activity,GO:0016405~CoA-ligase activity,GO:0016833~oxo-acid-lyase activity,…	IPR003781:CoA-binding,IPR005810:Succinyl-CoA ligase, alpha subunit,IPR005811:ATP-citrate lyase/succinyl-CoA ligase,IPR013816:ATP-grasp fold, subdomain 2,IPR014608:ATP-citrate synthase,IPR016040:NAD(P)-binding domain,IPR016102:Succinyl-CoA synthetase-like,IPR016143:Citrate synthase-like, small alpha subdomain,IPR017440:ATP-citrate lyase/succinyl-CoA ligase, active site,IPR017866:Succinyl-CoA synth…	rno00020:Citrate cycle (TCA cycle),	PIRSF001553:SucCS_alpha,PIRSF036511:ATP citrate synthase, fused large and small subunits,PIRSF036511:ATP_citrt_syn,		acetylation,alternative splicing,atp-binding,carbon-carbon lyase,coenzyme A,cytoplasm,direct protein sequencing,lipid synthesis,lyase,magnesium,metal-binding,nucleotide-binding,oxo-acid-lyase,phosphoprotein,transferase,	active site:Tele-phosphohistidine intermediate,chain:ATP-citrate synthase,metal ion-binding site:Magnesium,modified residue,nucleotide phosphate-binding region:ATP,region of interest:CoA-binding,sequence conflict,splice variant,
10930616	ATP synthase protein 8		GO:0006091~generation of precursor metabolites and energy,GO:0006119~oxidative phosphorylation,GO:0006163~purine nucleotide metabolic process,GO:0006164~purine nucleotide biosynthetic process,GO:0006754~ATP biosynthetic process,GO:0006793~phosphorus metabolic process,GO:0006796~phosphate metabolic process,GO:0006811~ion transport,GO:0006812~cation transport,GO:0006818~hydrogen transport,GO:000914…	GO:0000276~mitochondrial proton-transporting ATP synthase complex, coupling factor F(o),GO:0005739~mitochondrion,GO:0005740~mitochondrial envelope,GO:0005743~mitochondrial inner membrane,GO:0005753~mitochondrial proton-transporting ATP synthase complex,GO:0016021~integral to membrane,GO:0016469~proton-transporting two-sector ATPase complex,GO:0019866~organelle inner membrane,GO:0031090~organelle …	GO:0015077~monovalent inorganic cation transmembrane transporter activity,GO:0015078~hydrogen ion transmembrane transporter activity,GO:0016887~ATPase activity,GO:0022890~inorganic cation transmembrane transporter activity,	IPR001421:ATPase, F0 complex, subunit 8, mitochondrial, Metazoan,	rno00190:Oxidative phosphorylation,rno05010:Alzheimer's disease,rno05012:Parkinson's disease,rno05016:Huntington's disease,	PIRSF001285:F-type ATP synthase, subunit 8, animal type,		atp synthesis,cf(0),Hydrogen ion transport,ion transport,membrane,mitochondrion,transmembrane,transport,
10770996	ATP synthase, H+ transporting, mitochondrial F0 complex, subunit E		GO:0006091~generation of precursor metabolites and energy,GO:0006119~oxidative phosphorylation,GO:0006163~purine nucleotide metabolic process,GO:0006164~purine nucleotide biosynthetic process,GO:0006754~ATP biosynthetic process,GO:0006793~phosphorus metabolic process,GO:0006796~phosphate metabolic process,GO:0006811~ion transport,GO:0006812~cation transport,GO:0006818~hydrogen transport,GO:000914…	GO:0000276~mitochondrial proton-transporting ATP synthase complex, coupling factor F(o),GO:0005739~mitochondrion,GO:0005740~mitochondrial envelope,GO:0005743~mitochondrial inner membrane,GO:0005753~mitochondrial proton-transporting ATP synthase complex,GO:0016469~proton-transporting two-sector ATPase complex,GO:0019866~organelle inner membrane,GO:0031090~organelle membrane,GO:0031966~mitochondria…	GO:0015077~monovalent inorganic cation transmembrane transporter activity,GO:0015078~hydrogen ion transmembrane transporter activity,GO:0016887~ATPase activity,GO:0022890~inorganic cation transmembrane transporter activity,	IPR008386:ATPase, F0 complex, subunit E, mitochondrial,	rno00190:Oxidative phosphorylation,			atp synthesis,cf(0),direct protein sequencing,Hydrogen ion transport,hydrolase,ion transport,membrane,mitochondrion,mitochondrion inner membrane,phosphoprotein,transport,	chain:ATP synthase subunit e, mitochondrial,modified residue,
10916920	ATP synthase, H+ transporting, mitochondrial F0 complex, subunit G		GO:0006091~generation of precursor metabolites and energy,GO:0006119~oxidative phosphorylation,GO:0006163~purine nucleotide metabolic process,GO:0006164~purine nucleotide biosynthetic process,GO:0006754~ATP biosynthetic process,GO:0006793~phosphorus metabolic process,GO:0006796~phosphate metabolic process,GO:0006811~ion transport,GO:0006812~cation transport,GO:0006818~hydrogen transport,GO:000914…	GO:0000276~mitochondrial proton-transporting ATP synthase complex, coupling factor F(o),GO:0005739~mitochondrion,GO:0005740~mitochondrial envelope,GO:0005743~mitochondrial inner membrane,GO:0005753~mitochondrial proton-transporting ATP synthase complex,GO:0016469~proton-transporting two-sector ATPase complex,GO:0019866~organelle inner membrane,GO:0031090~organelle membrane,GO:0031966~mitochondria…	GO:0015077~monovalent inorganic cation transmembrane transporter activity,GO:0015078~hydrogen ion transmembrane transporter activity,GO:0016887~ATPase activity,GO:0022890~inorganic cation transmembrane transporter activity,	IPR006808:ATPase, F0 complex, subunit G, mitochondrial,IPR016702:Mitochondrial ATP synthase subunit g, animal,	rno00190:Oxidative phosphorylation,	PIRSF017835:ATP-synth_g_mitoch_animal,PIRSF017835:F-type ATP synthase, subunit g, animal mitochondria type,
10802853	ATP synthase, H+ transporting, mitochondrial F1 complex, alpha subunit 1, cardiac muscle		GO:0001936~regulation of endothelial cell proliferation,GO:0001937~negative regulation of endothelial cell proliferation,GO:0006091~generation of precursor metabolites and energy,GO:0006119~oxidative phosphorylation,GO:0006163~purine nucleotide metabolic process,GO:0006164~purine nucleotide biosynthetic process,GO:0006172~ADP biosynthetic process,GO:0006195~purine nucleotide catabolic process,GO:…	GO:0000275~mitochondrial proton-transporting ATP synthase complex, catalytic core F(1),GO:0005739~mitochondrion,GO:0005740~mitochondrial envelope,GO:0005743~mitochondrial inner membrane,GO:0005753~mitochondrial proton-transporting ATP synthase complex,GO:0005759~mitochondrial matrix,GO:0005886~plasma membrane,GO:0016469~proton-transporting two-sector ATPase complex,GO:0019866~organelle inner memb…	GO:0000166~nucleotide binding,GO:0001882~nucleoside binding,GO:0001883~purine nucleoside binding,GO:0005524~ATP binding,GO:0015077~monovalent inorganic cation transmembrane transporter activity,GO:0015078~hydrogen ion transmembrane transporter activity,GO:0015399~primary active transmembrane transporter activity,GO:0015405~P-P-bond-hydrolysis-driven transmembrane transporter activity,GO:0016820~h…	IPR000194:ATPase, F1/V1/A1 complex, alpha/beta subunit, nucleotide-binding domain,IPR000793:ATPase, F1/V1/A1 complex, alpha/beta subunit, C-terminal,IPR004100:ATPase, F1/V1/A1 complex, alpha/beta subunit, N-terminal,IPR005294:ATPase, F1 complex, alpha subunit,IPR020003:ATPase, F1/V1/A1 complex, alpha/beta subunit, nucleotide-binding domain, active site,	rno00190:Oxidative phosphorylation,rno05010:Alzheimer's disease,rno05012:Parkinson's disease,rno05016:Huntington's disease,	PIRSF001274:F-type ATP synthase, alpha/beta subunits/V-type ATPase, subunit B,		3d-structure,acetylation,ATP biosynthesis,atp synthesis,atp-binding,cf(1),direct protein sequencing,Hydrogen ion transport,hydrolase,ion transport,membrane,membrane-associated complex,mitochondrion,mitochondrion inner membrane,nucleotide binding,nucleotide-binding,oxidative phosphorylation,P-loop,phosphoprotein,transit peptide,transport,	chain:ATP synthase subunit alpha, mitochondrial,helix,modified residue,nucleotide phosphate-binding region:ATP,sequence conflict,site:Required for activity,strand,transit peptide:Mitochondrion,turn,
10900601	ATP synthase, H+ transporting, mitochondrial F1 complex, delta subunit		GO:0006091~generation of precursor metabolites and energy,GO:0006119~oxidative phosphorylation,GO:0006163~purine nucleotide metabolic process,GO:0006164~purine nucleotide biosynthetic process,GO:0006172~ADP biosynthetic process,GO:0006195~purine nucleotide catabolic process,GO:0006200~ATP catabolic process,GO:0006754~ATP biosynthetic process,GO:0006793~phosphorus metabolic process,GO:0006796~phos…	GO:0000275~mitochondrial proton-transporting ATP synthase complex, catalytic core F(1),GO:0005739~mitochondrion,GO:0005740~mitochondrial envelope,GO:0005743~mitochondrial inner membrane,GO:0005753~mitochondrial proton-transporting ATP synthase complex,GO:0005759~mitochondrial matrix,GO:0016469~proton-transporting two-sector ATPase complex,GO:0019866~organelle inner membrane,GO:0031090~organelle m…	GO:0015077~monovalent inorganic cation transmembrane transporter activity,GO:0015078~hydrogen ion transmembrane transporter activity,GO:0015399~primary active transmembrane transporter activity,GO:0015405~P-P-bond-hydrolysis-driven transmembrane transporter activity,GO:0016820~hydrolase activity, acting on acid anhydrides, catalyzing transmembrane movement of substances,GO:0016887~ATPase activity…	IPR001469:ATPase, F1 complex, delta/epsilon subunit,	rno00190:Oxidative phosphorylation,rno05010:Alzheimer's disease,rno05012:Parkinson's disease,rno05016:Huntington's disease,	PIRSF001278:F-type ATP synthase, delta/delta'/epsilon subunits,		ATP biosynthesis,atp synthesis,cf(1),direct protein sequencing,Hydrogen ion transport,hydrolase,ion transport,isopeptide bond,membrane,membrane-associated complex,mitochondrion,mitochondrion inner membrane,oxidative phosphorylation,transit peptide,transport,ubl conjugation,	chain:ATP synthase subunit delta, mitochondrial,cross-link:Glycyl lysine isopeptide (Lys-Gly) (interchain with G-Cter in ubiquitin),sequence conflict,transit peptide:Mitochondrion,
10834241	ATP-binding cassette, sub-family A (ABC1), member 2		GO:0006355~regulation of transcription, DNA-dependent,GO:0006357~regulation of transcription from RNA polymerase II promoter,GO:0009719~response to endogenous stimulus,GO:0009725~response to hormone stimulus,GO:0010033~response to organic substance,GO:0032368~regulation of lipid transport,GO:0032371~regulation of sterol transport,GO:0032374~regulation of cholesterol transport,GO:0032377~regulatio…	GO:0000323~lytic vacuole,GO:0005764~lysosome,GO:0005765~lysosomal membrane,GO:0005773~vacuole,GO:0005774~vacuolar membrane,GO:0005815~microtubule organizing center,GO:0005856~cytoskeleton,GO:0015630~microtubule cytoskeleton,GO:0016021~integral to membrane,GO:0016023~cytoplasmic membrane-bounded vesicle,GO:0031090~organelle membrane,GO:0031224~intrinsic to membrane,GO:0031410~cytoplasmic vesicle,G…	GO:0000166~nucleotide binding,GO:0001882~nucleoside binding,GO:0001883~purine nucleoside binding,GO:0005524~ATP binding,GO:0016887~ATPase activity,GO:0017076~purine nucleotide binding,GO:0030554~adenyl nucleotide binding,GO:0032553~ribonucleotide binding,GO:0032555~purine ribonucleotide binding,GO:0032559~adenyl ribonucleotide binding,	IPR003439:ABC transporter-like,IPR003593:ATPase, AAA+ type, core,IPR017871:ABC transporter, conserved site,	rno02010:ABC transporters,rno04142:Lysosome,		SM00382:AAA,	atp-binding,glycoprotein,membrane,nucleotide-binding,phosphoprotein,repeat,transmembrane,transport,	chain:ATP-binding cassette sub-family A member 2,domain:ABC transporter 1,domain:ABC transporter 2,glycosylation site:N-linked (GlcNAc...),modified residue,nucleotide phosphate-binding region:ATP 1,nucleotide phosphate-binding region:ATP 2,transmembrane region,
10853300	ATP-binding cassette, sub-family B (MDR/TAP), member 1	Amino acid transport and metabolism,Defense mechanisms,	GO:0010035~response to inorganic substance,GO:0010038~response to metal ion,GO:0015893~drug transport,GO:0042493~response to drug,GO:0046686~response to cadmium ion,	GO:0005886~plasma membrane,GO:0005911~cell-cell junction,GO:0005912~adherens junction,GO:0005924~cell-substrate adherens junction,GO:0005925~focal adhesion,GO:0009986~cell surface,GO:0016021~integral to membrane,GO:0016323~basolateral plasma membrane,GO:0030054~cell junction,GO:0030055~cell-substrate junction,GO:0031224~intrinsic to membrane,GO:0044459~plasma membrane part,GO:0046581~intercellula…	GO:0000166~nucleotide binding,GO:0001882~nucleoside binding,GO:0001883~purine nucleoside binding,GO:0005524~ATP binding,GO:0015399~primary active transmembrane transporter activity,GO:0015405~P-P-bond-hydrolysis-driven transmembrane transporter activity,GO:0016820~hydrolase activity, acting on acid anhydrides, catalyzing transmembrane movement of substances,GO:0016887~ATPase activity,GO:0017076~p…	IPR001140:ABC transporter, transmembrane region,IPR017940:ABC transporter integral membrane type 1,	rno02010:ABC transporters,			atp-binding,nucleotide-binding,
10811861	ATP-binding cassette, sub-family B (MDR/TAP), member 10			GO:0005739~mitochondrion,GO:0005740~mitochondrial envelope,GO:0005743~mitochondrial inner membrane,GO:0016021~integral to membrane,GO:0019866~organelle inner membrane,GO:0031090~organelle membrane,GO:0031224~intrinsic to membrane,GO:0031966~mitochondrial membrane,GO:0031967~organelle envelope,GO:0031975~envelope,GO:0044429~mitochondrial part,	GO:0000166~nucleotide binding,GO:0001882~nucleoside binding,GO:0001883~purine nucleoside binding,GO:0005524~ATP binding,GO:0015399~primary active transmembrane transporter activity,GO:0015405~P-P-bond-hydrolysis-driven transmembrane transporter activity,GO:0016820~hydrolase activity, acting on acid anhydrides, catalyzing transmembrane movement of substances,GO:0016887~ATPase activity,GO:0017076~p…	IPR001140:ABC transporter, transmembrane region,IPR003439:ABC transporter-like,IPR003593:ATPase, AAA+ type, core,IPR017871:ABC transporter, conserved site,IPR017940:ABC transporter integral membrane type 1,	rno02010:ABC transporters,		SM00382:AAA,	atp-binding,nucleotide-binding,
10929063	ATP-binding cassette, sub-family B (MDR/TAP), member 6	Posttranslational modification, protein turnover, chaperones,		GO:0005739~mitochondrion,GO:0005740~mitochondrial envelope,GO:0005741~mitochondrial outer membrane,GO:0016021~integral to membrane,GO:0019867~outer membrane,GO:0031090~organelle membrane,GO:0031224~intrinsic to membrane,GO:0031966~mitochondrial membrane,GO:0031967~organelle envelope,GO:0031968~organelle outer membrane,GO:0031975~envelope,GO:0044429~mitochondrial part,	GO:0000166~nucleotide binding,GO:0001882~nucleoside binding,GO:0001883~purine nucleoside binding,GO:0005524~ATP binding,GO:0015399~primary active transmembrane transporter activity,GO:0015405~P-P-bond-hydrolysis-driven transmembrane transporter activity,GO:0016820~hydrolase activity, acting on acid anhydrides, catalyzing transmembrane movement of substances,GO:0016887~ATPase activity,GO:0017076~p…	IPR001140:ABC transporter, transmembrane region,IPR003439:ABC transporter-like,IPR003593:ATPase, AAA+ type, core,IPR017871:ABC transporter, conserved site,IPR017940:ABC transporter integral membrane type 1,	rno02010:ABC transporters,		SM00382:AAA,	ATP,atp-binding,membrane,mitochondrion,mitochondrion outer membrane,nucleotide-binding,transmembrane,transport,	chain:ATP-binding cassette sub-family B member 6, mitochondrial,domain:ABC transmembrane type-1,domain:ABC transporter,nucleotide phosphate-binding region:ATP,transmembrane region,
10860058	ATP-binding cassette, sub-family B (MDR/TAP), member 8	Defense mechanisms,		GO:0005739~mitochondrion,GO:0005740~mitochondrial envelope,GO:0005743~mitochondrial inner membrane,GO:0016021~integral to membrane,GO:0019866~organelle inner membrane,GO:0031090~organelle membrane,GO:0031224~intrinsic to membrane,GO:0031966~mitochondrial membrane,GO:0031967~organelle envelope,GO:0031975~envelope,GO:0044429~mitochondrial part,	GO:0000166~nucleotide binding,GO:0001882~nucleoside binding,GO:0001883~purine nucleoside binding,GO:0005524~ATP binding,GO:0015399~primary active transmembrane transporter activity,GO:0015405~P-P-bond-hydrolysis-driven transmembrane transporter activity,GO:0016820~hydrolase activity, acting on acid anhydrides, catalyzing transmembrane movement of substances,GO:0016887~ATPase activity,GO:0017076~p…	IPR001140:ABC transporter, transmembrane region,IPR003439:ABC transporter-like,IPR003593:ATPase, AAA+ type, core,IPR017871:ABC transporter, conserved site,IPR017940:ABC transporter integral membrane type 1,	rno02010:ABC transporters,		SM00382:AAA,	atp-binding,membrane,mitochondrion,mitochondrion inner membrane,nucleotide-binding,transit peptide,transmembrane,transport,	chain:ATP-binding cassette sub-family B member 8, mitochondrial,domain:ABC transmembrane type-1,domain:ABC transporter,nucleotide phosphate-binding region:ATP,sequence conflict,transit peptide:Mitochondrion,transmembrane region,
10866760	ATP-binding cassette, sub-family C (CFTR/MRP), member 9	Defense mechanisms,	GO:0001666~response to hypoxia,GO:0001667~ameboidal cell migration,GO:0002252~immune effector process,GO:0006811~ion transport,GO:0006812~cation transport,GO:0006813~potassium ion transport,GO:0006928~cell motion,GO:0006929~substrate-bound cell migration,GO:0006932~substrate-bound cell migration, cell contraction,GO:0006952~defense response,GO:0006955~immune response,GO:0009615~response to virus,…	GO:0000267~cell fraction,GO:0005624~membrane fraction,GO:0005626~insoluble fraction,GO:0005739~mitochondrion,GO:0005886~plasma membrane,GO:0005887~integral to plasma membrane,GO:0008282~ATP-sensitive potassium channel complex,GO:0016021~integral to membrane,GO:0030016~myofibril,GO:0030017~sarcomere,GO:0030315~T-tubule,GO:0031224~intrinsic to membrane,GO:0031226~intrinsic to plasma membrane,GO:003…	GO:0000149~SNARE binding,GO:0000166~nucleotide binding,GO:0001882~nucleoside binding,GO:0001883~purine nucleoside binding,GO:0005216~ion channel activity,GO:0005261~cation channel activity,GO:0005267~potassium channel activity,GO:0005524~ATP binding,GO:0008144~drug binding,GO:0008281~sulfonylurea receptor activity,GO:0015267~channel activity,GO:0015399~primary active transmembrane transporter act…	IPR000388:Sulphonylurea receptor, N-terminal,IPR001140:ABC transporter, transmembrane region,IPR001475:Sulphonylurea receptor, type 2, N-terminal,IPR003439:ABC transporter-like,IPR003593:ATPase, AAA+ type, core,IPR017871:ABC transporter, conserved site,IPR017940:ABC transporter integral membrane type 1,	rno02010:ABC transporters,	PIRSF002775:human multidrug resistance protein cMOAT2,	SM00382:AAA,	alternative splicing,ATP,atp-binding,glycoprotein,membrane,nucleotide binding,nucleotide-binding,P-loop,receptor,repeat,transmembrane,transport,	chain:ATP-binding cassette transporter sub- family C member 9,domain:ABC transmembrane type-1 1,domain:ABC transmembrane type-1 2,domain:ABC transporter 1,domain:ABC transporter 2,glycosylation site:N-linked (GlcNAc...),nucleotide phosphate-binding region:ATP 1,nucleotide phosphate-binding region:ATP 2,splice variant,topological domain:Cytoplasmic,topological domain:Extracellular,transmembrane re…
10906428	ATP-binding cassette, sub-family D (ALD), member 2			GO:0005739~mitochondrion,GO:0005777~peroxisome,GO:0005778~peroxisomal membrane,GO:0016021~integral to membrane,GO:0031090~organelle membrane,GO:0031224~intrinsic to membrane,GO:0031903~microbody membrane,GO:0042579~microbody,GO:0044438~microbody part,GO:0044439~peroxisomal part,	GO:0000166~nucleotide binding,GO:0001882~nucleoside binding,GO:0001883~purine nucleoside binding,GO:0005524~ATP binding,GO:0016887~ATPase activity,GO:0017076~purine nucleotide binding,GO:0030554~adenyl nucleotide binding,GO:0032553~ribonucleotide binding,GO:0032555~purine ribonucleotide binding,GO:0032559~adenyl ribonucleotide binding,	IPR003439:ABC transporter-like,IPR003593:ATPase, AAA+ type, core,IPR010509:ABC transporter, N-terminal,IPR017871:ABC transporter, conserved site,IPR017940:ABC transporter integral membrane type 1,	rno02010:ABC transporters,		SM00382:AAA,	atp-binding,glycoprotein,membrane,nucleotide-binding,peroxisome,transmembrane,transport,	chain:ATP-binding cassette sub-family D member 2,domain:ABC transmembrane type-1,domain:ABC transporter,glycosylation site:N-linked (GlcNAc...),nucleotide phosphate-binding region:ATP,region of interest:Interaction with PEX19,transmembrane region,
10829082	ATP-binding cassette, sub-family G (WHITE), member 1		GO:0006516~glycoprotein catabolic process,GO:0006869~lipid transport,GO:0008104~protein localization,GO:0008202~steroid metabolic process,GO:0008203~cholesterol metabolic process,GO:0009057~macromolecule catabolic process,GO:0009100~glycoprotein metabolic process,GO:0009891~positive regulation of biosynthetic process,GO:0010033~response to organic substance,GO:0010876~lipid localization,GO:001089…	GO:0005768~endosome,GO:0005794~Golgi apparatus,GO:0005886~plasma membrane,GO:0009897~external side of plasma membrane,GO:0009986~cell surface,GO:0016021~integral to membrane,GO:0031224~intrinsic to membrane,GO:0044459~plasma membrane part,	GO:0000166~nucleotide binding,GO:0001882~nucleoside binding,GO:0001883~purine nucleoside binding,GO:0005319~lipid transporter activity,GO:0005524~ATP binding,GO:0005548~phospholipid transporter activity,GO:0008565~protein transporter activity,GO:0015248~sterol transporter activity,GO:0015399~primary active transmembrane transporter activity,GO:0015405~P-P-bond-hydrolysis-driven transmembrane tran…	IPR003439:ABC transporter-like,IPR003593:ATPase, AAA+ type, core,IPR005284:Pigment precursor permease,IPR013525:ABC-2 type transporter,IPR017871:ABC transporter, conserved site,	rno02010:ABC transporters,		SM00382:AAA,	atp-binding,nucleotide-binding,
10916709	ATP-binding cassette, sub-family G (WHITE), member 4			GO:0016021~integral to membrane,GO:0031224~intrinsic to membrane,	GO:0000166~nucleotide binding,GO:0001882~nucleoside binding,GO:0001883~purine nucleoside binding,GO:0005524~ATP binding,GO:0016887~ATPase activity,GO:0017076~purine nucleotide binding,GO:0030554~adenyl nucleotide binding,GO:0032553~ribonucleotide binding,GO:0032555~purine ribonucleotide binding,GO:0032559~adenyl ribonucleotide binding,GO:0042802~identical protein binding,GO:0042803~protein homodi…		rno02010:ABC transporters,
10870979, 10870995, 10870983, 10870974, 10870981	ATP/GTP binding protein-like 4		GO:0006508~proteolysis,		GO:0004180~carboxypeptidase activity,GO:0004181~metallocarboxypeptidase activity,GO:0008233~peptidase activity,GO:0008235~metalloexopeptidase activity,GO:0008237~metallopeptidase activity,GO:0008238~exopeptidase activity,GO:0008270~zinc ion binding,GO:0043167~ion binding,GO:0043169~cation binding,GO:0046872~metal ion binding,GO:0046914~transition metal ion binding,GO:0070011~peptidase activity, a…	IPR002345:Lipocalin,IPR013544:Protein of unknown function DUF1725,IPR015706:RNA-directed DNA polymerase (reverse transcriptase), related,
10873606	ATPase type 13A2		GO:0006163~purine nucleotide metabolic process,GO:0006164~purine nucleotide biosynthetic process,GO:0006754~ATP biosynthetic process,GO:0006811~ion transport,GO:0006812~cation transport,GO:0009141~nucleoside triphosphate metabolic process,GO:0009142~nucleoside triphosphate biosynthetic process,GO:0009144~purine nucleoside triphosphate metabolic process,GO:0009145~purine nucleoside triphosphate bi…	GO:0016021~integral to membrane,GO:0031224~intrinsic to membrane,	GO:0000166~nucleotide binding,GO:0001882~nucleoside binding,GO:0001883~purine nucleoside binding,GO:0005524~ATP binding,GO:0015399~primary active transmembrane transporter activity,GO:0015405~P-P-bond-hydrolysis-driven transmembrane transporter activity,GO:0015662~ATPase activity, coupled to transmembrane movement of ions, phosphorylative mechanism,GO:0016820~hydrolase activity, acting on acid an…	IPR000150:Cof protein,IPR000695:ATPase, P-type, H+ transporting proton pump,IPR001757:ATPase, P-type, K/Mg/Cd/Cu/Zn/Na/Ca/Na/H-transporter,IPR005834:Haloacid dehalogenase-like hydrolase,IPR006544:ATPase, P-type, unknown pump specificity (type V),IPR008250:ATPase, P-type, ATPase-associated region,IPR018303:ATPase, P-type phosphorylation site,				atp-binding,hydrolase,membrane,nucleotide-binding,phosphoprotein,transmembrane,
10751834	ATPase type 13A5		GO:0006163~purine nucleotide metabolic process,GO:0006164~purine nucleotide biosynthetic process,GO:0006754~ATP biosynthetic process,GO:0006811~ion transport,GO:0006812~cation transport,GO:0009141~nucleoside triphosphate metabolic process,GO:0009142~nucleoside triphosphate biosynthetic process,GO:0009144~purine nucleoside triphosphate metabolic process,GO:0009145~purine nucleoside triphosphate bi…	GO:0016021~integral to membrane,GO:0031224~intrinsic to membrane,	GO:0000166~nucleotide binding,GO:0001882~nucleoside binding,GO:0001883~purine nucleoside binding,GO:0005507~copper ion binding,GO:0005524~ATP binding,GO:0009055~electron carrier activity,GO:0015399~primary active transmembrane transporter activity,GO:0015405~P-P-bond-hydrolysis-driven transmembrane transporter activity,GO:0015662~ATPase activity, coupled to transmembrane movement of ions, phospho…
10758555	ATPase, Ca++ transporting, cardiac muscle, slow twitch 2		GO:0002026~regulation of the force of heart contraction,GO:0006163~purine nucleotide metabolic process,GO:0006164~purine nucleotide biosynthetic process,GO:0006754~ATP biosynthetic process,GO:0006811~ion transport,GO:0006812~cation transport,GO:0006816~calcium ion transport,GO:0006873~cellular ion homeostasis,GO:0006874~cellular calcium ion homeostasis,GO:0006875~cellular metal ion homeostasis,GO…	GO:0000267~cell fraction,GO:0005624~membrane fraction,GO:0005626~insoluble fraction,GO:0005783~endoplasmic reticulum,GO:0005792~microsome,GO:0016021~integral to membrane,GO:0016528~sarcoplasm,GO:0016529~sarcoplasmic reticulum,GO:0031224~intrinsic to membrane,GO:0042598~vesicular fraction,	GO:0000166~nucleotide binding,GO:0000287~magnesium ion binding,GO:0001882~nucleoside binding,GO:0001883~purine nucleoside binding,GO:0005388~calcium-transporting ATPase activity,GO:0005509~calcium ion binding,GO:0005524~ATP binding,GO:0015082~di-, tri-valent inorganic cation transmembrane transporter activity,GO:0015085~calcium ion transmembrane transporter activity,GO:0015399~primary active tran…	IPR000695:ATPase, P-type, H+ transporting proton pump,IPR001757:ATPase, P-type, K/Mg/Cd/Cu/Zn/Na/Ca/Na/H-transporter,IPR004014:ATPase, P-type cation-transporter, N-terminal,IPR005782:ATPase, P-type, calcium-transporting,IPR005834:Haloacid dehalogenase-like hydrolase,IPR006068:ATPase, P-type cation-transporter, C-terminal,IPR008250:ATPase, P-type, ATPase-associated region,IPR018303:ATPase, P-type …	rno04020:Calcium signaling pathway,rno04260:Cardiac muscle contraction,rno05010:Alzheimer's disease,rno05410:Hypertrophic cardiomyopathy (HCM),rno05412:Arrhythmogenic right ventricular cardiomyopathy (ARVC),rno05414:Dilated cardiomyopathy,	PIRSF001297:Na(+)/K(+)-transporting ATPase alpha chain,		acetylation,alternative splicing,ATP,atp-binding,calcium,calcium transport,cardiac muscle,endoplasmic reticulum,glycoprotein,heart,hydrolase,ion transport,isopeptide bond,magnesium,membrane,metal-binding,muscle,nitration,nucleotide-binding,phosphoprotein,sarcoplasmic reticulum,transmembrane,transmembrane protein,transport,ubl conjugation,	active site:4-aspartylphosphate intermediate,chain:Sarcoplasmic/endoplasmic reticulum calcium ATPase 2,cross-link:Glycyl lysine isopeptide (Lys-Gly) (interchain with G-Cter in ubiquitin),metal ion-binding site:Calcium 1,metal ion-binding site:Calcium 2,metal ion-binding site:Calcium 2; via carbonyl oxygen,metal ion-binding site:Magnesium,modified residue,region of interest:Interacts with HAX1,reg…
10864684	ATPase, Ca++ transporting, plasma membrane 2		GO:0000902~cell morphogenesis,GO:0000904~cell morphogenesis involved in differentiation,GO:0002093~auditory receptor cell morphogenesis,GO:0006163~purine nucleotide metabolic process,GO:0006164~purine nucleotide biosynthetic process,GO:0006575~cellular amino acid derivative metabolic process,GO:0006576~biogenic amine metabolic process,GO:0006586~indolalkylamine metabolic process,GO:0006754~ATP bi…	GO:0000267~cell fraction,GO:0005624~membrane fraction,GO:0005626~insoluble fraction,GO:0005783~endoplasmic reticulum,GO:0005792~microsome,GO:0005886~plasma membrane,GO:0005929~cilium,GO:0016021~integral to membrane,GO:0016324~apical plasma membrane,GO:0030425~dendrite,GO:0031224~intrinsic to membrane,GO:0042598~vesicular fraction,GO:0042995~cell projection,GO:0043005~neuron projection,GO:0043025~…	GO:0000166~nucleotide binding,GO:0000287~magnesium ion binding,GO:0001882~nucleoside binding,GO:0001883~purine nucleoside binding,GO:0005388~calcium-transporting ATPase activity,GO:0005509~calcium ion binding,GO:0005516~calmodulin binding,GO:0005524~ATP binding,GO:0008022~protein C-terminus binding,GO:0015082~di-, tri-valent inorganic cation transmembrane transporter activity,GO:0015085~calcium i…	IPR001757:ATPase, P-type, K/Mg/Cd/Cu/Zn/Na/Ca/Na/H-transporter,IPR004014:ATPase, P-type cation-transporter, N-terminal,IPR005834:Haloacid dehalogenase-like hydrolase,IPR006068:ATPase, P-type cation-transporter, C-terminal,IPR006069:ATPase, P-type cation exchange, alpha subunit,IPR006408:ATPase, P-type, calcium-transporting, PMCA-type,IPR008250:ATPase, P-type, ATPase-associated region,IPR018303:AT…	rno04020:Calcium signaling pathway,	PIRSF001297:Na(+)/K(+)-transporting ATPase alpha chain,		alternative splicing,ATP,atp-binding,calcium,calcium transport,calmodulin binding,calmodulin-binding,cell membrane,hydrolase,ion transport,magnesium,membrane,membrane protein,metal-binding,nucleotide-binding,phosphoprotein,transmembrane,transport,	active site:4-aspartylphosphate intermediate,chain:Plasma membrane calcium-transporting ATPase 2,compositionally biased region:Poly-Glu,metal ion-binding site:Magnesium,modified residue,region of interest:Calmodulin-binding subdomain A,region of interest:Calmodulin-binding subdomain B,splice variant,topological domain:Cytoplasmic,topological domain:Extracellular,transmembrane region,
10767723	ATPase, Ca++ transporting, plasma membrane 4		GO:0006163~purine nucleotide metabolic process,GO:0006164~purine nucleotide biosynthetic process,GO:0006754~ATP biosynthetic process,GO:0006811~ion transport,GO:0006812~cation transport,GO:0006816~calcium ion transport,GO:0006873~cellular ion homeostasis,GO:0006874~cellular calcium ion homeostasis,GO:0006875~cellular metal ion homeostasis,GO:0007242~intracellular signaling cascade,GO:0009141~nucl…	GO:0005886~plasma membrane,GO:0005887~integral to plasma membrane,GO:0016021~integral to membrane,GO:0031224~intrinsic to membrane,GO:0031226~intrinsic to plasma membrane,GO:0044459~plasma membrane part,	GO:0000166~nucleotide binding,GO:0000287~magnesium ion binding,GO:0001882~nucleoside binding,GO:0001883~purine nucleoside binding,GO:0005388~calcium-transporting ATPase activity,GO:0005509~calcium ion binding,GO:0005516~calmodulin binding,GO:0005524~ATP binding,GO:0015082~di-, tri-valent inorganic cation transmembrane transporter activity,GO:0015085~calcium ion transmembrane transporter activity,…	IPR001757:ATPase, P-type, K/Mg/Cd/Cu/Zn/Na/Ca/Na/H-transporter,IPR004014:ATPase, P-type cation-transporter, N-terminal,IPR005834:Haloacid dehalogenase-like hydrolase,IPR006068:ATPase, P-type cation-transporter, C-terminal,IPR006069:ATPase, P-type cation exchange, alpha subunit,IPR006408:ATPase, P-type, calcium-transporting, PMCA-type,IPR008250:ATPase, P-type, ATPase-associated region,IPR018303:AT…	rno04020:Calcium signaling pathway,	PIRSF001297:Na(+)/K(+)-transporting ATPase alpha chain,		alternative splicing,ATP,atp-binding,calcium,calcium transport,calmodulin binding,calmodulin-binding,cell membrane,hydrolase,ion transport,magnesium,membrane,membrane protein,metal-binding,nucleotide-binding,phosphoprotein,transmembrane,transport,	active site:4-aspartylphosphate intermediate,chain:Plasma membrane calcium-transporting ATPase 4,compositionally biased region:Poly-Lys,metal ion-binding site:Magnesium,modified residue,region of interest:Calmodulin-binding subdomain A,region of interest:Calmodulin-binding subdomain B,sequence conflict,splice variant,topological domain:Cytoplasmic,topological domain:Extracellular,transmembrane re…
10855356	ATPase, H+ transporting V0 subunit e2		GO:0006091~generation of precursor metabolites and energy,GO:0006119~oxidative phosphorylation,GO:0006163~purine nucleotide metabolic process,GO:0006164~purine nucleotide biosynthetic process,GO:0006754~ATP biosynthetic process,GO:0006793~phosphorus metabolic process,GO:0006796~phosphate metabolic process,GO:0006811~ion transport,GO:0006812~cation transport,GO:0006818~hydrogen transport,GO:000836…	GO:0016021~integral to membrane,GO:0016469~proton-transporting two-sector ATPase complex,GO:0031224~intrinsic to membrane,GO:0033176~proton-transporting V-type ATPase complex,GO:0033177~proton-transporting two-sector ATPase complex, proton-transporting domain,GO:0033179~proton-transporting V-type ATPase, V0 domain,	GO:0015077~monovalent inorganic cation transmembrane transporter activity,GO:0015078~hydrogen ion transmembrane transporter activity,GO:0022890~inorganic cation transmembrane transporter activity,	IPR008389:ATPase, V0 complex, subunit E,IPR017385:ATPase, V0 complex, subunit E, metazoa,	rno00190:Oxidative phosphorylation,	PIRSF038097:V-ATP_synth_e1/e2,PIRSF038097:V-type ATPase, subunits e1/e2,		Hydrogen ion transport,hydrolase,ion transport,membrane,transmembrane,transport,	chain:V-type proton ATPase subunit E 2,transmembrane region,
10738237	ATPase, H+ transporting, lysosomal V0 subunit A1		GO:0006091~generation of precursor metabolites and energy,GO:0006119~oxidative phosphorylation,GO:0006163~purine nucleotide metabolic process,GO:0006164~purine nucleotide biosynthetic process,GO:0006754~ATP biosynthetic process,GO:0006793~phosphorus metabolic process,GO:0006796~phosphate metabolic process,GO:0006811~ion transport,GO:0006812~cation transport,GO:0006818~hydrogen transport,GO:000914…	GO:0005886~plasma membrane,GO:0016021~integral to membrane,GO:0016023~cytoplasmic membrane-bounded vesicle,GO:0016469~proton-transporting two-sector ATPase complex,GO:0031224~intrinsic to membrane,GO:0031410~cytoplasmic vesicle,GO:0031982~vesicle,GO:0031988~membrane-bounded vesicle,GO:0033177~proton-transporting two-sector ATPase complex, proton-transporting domain,GO:0042470~melanosome,GO:004877…	GO:0015077~monovalent inorganic cation transmembrane transporter activity,GO:0015078~hydrogen ion transmembrane transporter activity,GO:0019899~enzyme binding,GO:0022890~inorganic cation transmembrane transporter activity,GO:0051117~ATPase binding,	IPR002490:ATPase, V0/A0 complex, 116-kDa subunit,	rno00190:Oxidative phosphorylation,rno04142:Lysosome,	PIRSF001293:V-type ATPase subunit,		alternative splicing,cytoplasmic vesicle,Hydrogen ion transport,ion transport,membrane,phosphoprotein,transmembrane,transmembrane protein,transport,	chain:V-type proton ATPase 116 kDa subunit a isoform 1,modified residue,splice variant,topological domain:Cytoplasmic,topological domain:Lumenal,transmembrane region,
10823609	ATPase, H+ transporting, lysosomal V1 subunit A		GO:0006091~generation of precursor metabolites and energy,GO:0006119~oxidative phosphorylation,GO:0006163~purine nucleotide metabolic process,GO:0006164~purine nucleotide biosynthetic process,GO:0006754~ATP biosynthetic process,GO:0006793~phosphorus metabolic process,GO:0006796~phosphate metabolic process,GO:0006811~ion transport,GO:0006812~cation transport,GO:0006818~hydrogen transport,GO:000914…	GO:0005739~mitochondrion,GO:0005829~cytosol,GO:0005886~plasma membrane,GO:0016469~proton-transporting two-sector ATPase complex,GO:0033176~proton-transporting V-type ATPase complex,GO:0033178~proton-transporting two-sector ATPase complex, catalytic domain,GO:0033180~proton-transporting V-type ATPase, V1 domain,	GO:0015077~monovalent inorganic cation transmembrane transporter activity,GO:0015078~hydrogen ion transmembrane transporter activity,GO:0015399~primary active transmembrane transporter activity,GO:0015405~P-P-bond-hydrolysis-driven transmembrane transporter activity,GO:0016820~hydrolase activity, acting on acid anhydrides, catalyzing transmembrane movement of substances,GO:0016887~ATPase activity…		rno00190:Oxidative phosphorylation,
10940380	ATPase, H+ transporting, lysosomal accessory protein 1		GO:0006091~generation of precursor metabolites and energy,GO:0006119~oxidative phosphorylation,GO:0006163~purine nucleotide metabolic process,GO:0006164~purine nucleotide biosynthetic process,GO:0006754~ATP biosynthetic process,GO:0006793~phosphorus metabolic process,GO:0006796~phosphate metabolic process,GO:0006811~ion transport,GO:0006812~cation transport,GO:0006818~hydrogen transport,GO:000756…	GO:0005773~vacuole,GO:0016021~integral to membrane,GO:0016469~proton-transporting two-sector ATPase complex,GO:0031224~intrinsic to membrane,GO:0033176~proton-transporting V-type ATPase complex,GO:0033178~proton-transporting two-sector ATPase complex, catalytic domain,GO:0033180~proton-transporting V-type ATPase, V1 domain,	GO:0000166~nucleotide binding,GO:0001882~nucleoside binding,GO:0001883~purine nucleoside binding,GO:0005524~ATP binding,GO:0015077~monovalent inorganic cation transmembrane transporter activity,GO:0015078~hydrogen ion transmembrane transporter activity,GO:0015399~primary active transmembrane transporter activity,GO:0015405~P-P-bond-hydrolysis-driven transmembrane transporter activity,GO:0016820~h…	IPR008388:ATPase, V1 complex, subunit S1,	rno00190:Oxidative phosphorylation,rno04142:Lysosome,			atp-binding,glycoprotein,Hydrogen ion transport,ion transport,membrane,nucleotide-binding,phosphoprotein,signal,transmembrane,transport,Vacuole,	chain:V-type proton ATPase subunit S1,glycosylation site:N-linked (GlcNAc...),modified residue,signal peptide,transmembrane region,
10825472	ATPase, Na+/K+ transporting, alpha 1 polypeptide		GO:0002026~regulation of the force of heart contraction,GO:0003013~circulatory system process,GO:0006163~purine nucleotide metabolic process,GO:0006164~purine nucleotide biosynthetic process,GO:0006195~purine nucleotide catabolic process,GO:0006200~ATP catabolic process,GO:0006754~ATP biosynthetic process,GO:0006811~ion transport,GO:0006812~cation transport,GO:0006813~potassium ion transport,GO:0…	GO:0000267~cell fraction,GO:0005624~membrane fraction,GO:0005626~insoluble fraction,GO:0005768~endosome,GO:0005792~microsome,GO:0005886~plasma membrane,GO:0005887~integral to plasma membrane,GO:0005890~sodium:potassium-exchanging ATPase complex,GO:0005901~caveola,GO:0016021~integral to membrane,GO:0016023~cytoplasmic membrane-bounded vesicle,GO:0016323~basolateral plasma membrane,GO:0031224~intri…	GO:0000166~nucleotide binding,GO:0000287~magnesium ion binding,GO:0001882~nucleoside binding,GO:0001883~purine nucleoside binding,GO:0003869~4-nitrophenylphosphatase activity,GO:0005391~sodium:potassium-exchanging ATPase activity,GO:0005524~ATP binding,GO:0015077~monovalent inorganic cation transmembrane transporter activity,GO:0015399~primary active transmembrane transporter activity,GO:0015405~…	IPR001757:ATPase, P-type, K/Mg/Cd/Cu/Zn/Na/Ca/Na/H-transporter,IPR004014:ATPase, P-type cation-transporter, N-terminal,IPR005775:ATPase, P-type cation exchange, alpha subunit, eukaryotic,IPR005834:Haloacid dehalogenase-like hydrolase,IPR006068:ATPase, P-type cation-transporter, C-terminal,IPR006069:ATPase, P-type cation exchange, alpha subunit,IPR008250:ATPase, P-type, ATPase-associated region,IP…	rno04260:Cardiac muscle contraction,rno04960:Aldosterone-regulated sodium reabsorption,	PIRSF001297:Na(+)/K(+)-transporting ATPase alpha chain,		3d-structure,ATP,atp-binding,direct protein sequencing,heterodimer,hydrolase,ion transport,magnesium,membrane,metal-binding,nucleotide-binding,phosphoprotein,potassium,potassium transport,Sodium,Sodium transport,sodium/potassium transport,transmembrane,transmembrane protein,transport,	active site:4-aspartylphosphate intermediate,chain:Sodium/potassium-transporting ATPase subunit alpha-1,helix,metal ion-binding site:Magnesium,modified residue,mutagenesis site,region of interest:Phosphoinositide-3 kinase binding,sequence conflict,strand,topological domain:Cytoplasmic,topological domain:Lumenal,transmembrane region,turn,
10719728	ATPase, Na+/K+ transporting, alpha 3 polypeptide		GO:0006163~purine nucleotide metabolic process,GO:0006164~purine nucleotide biosynthetic process,GO:0006754~ATP biosynthetic process,GO:0006811~ion transport,GO:0006812~cation transport,GO:0006813~potassium ion transport,GO:0006814~sodium ion transport,GO:0006818~hydrogen transport,GO:0007166~cell surface receptor linked signal transduction,GO:0007215~glutamate signaling pathway,GO:0007610~behavi…	GO:0005783~endoplasmic reticulum,GO:0005794~Golgi apparatus,GO:0005886~plasma membrane,GO:0005887~integral to plasma membrane,GO:0005890~sodium:potassium-exchanging ATPase complex,GO:0016021~integral to membrane,GO:0030424~axon,GO:0031224~intrinsic to membrane,GO:0031226~intrinsic to plasma membrane,GO:0042995~cell projection,GO:0043005~neuron projection,GO:0043209~myelin sheath,GO:0044459~plasma…	GO:0000166~nucleotide binding,GO:0000287~magnesium ion binding,GO:0001882~nucleoside binding,GO:0001883~purine nucleoside binding,GO:0005391~sodium:potassium-exchanging ATPase activity,GO:0005524~ATP binding,GO:0015077~monovalent inorganic cation transmembrane transporter activity,GO:0015399~primary active transmembrane transporter activity,GO:0015405~P-P-bond-hydrolysis-driven transmembrane tran…	IPR001757:ATPase, P-type, K/Mg/Cd/Cu/Zn/Na/Ca/Na/H-transporter,IPR004014:ATPase, P-type cation-transporter, N-terminal,IPR005775:ATPase, P-type cation exchange, alpha subunit, eukaryotic,IPR005834:Haloacid dehalogenase-like hydrolase,IPR006068:ATPase, P-type cation-transporter, C-terminal,IPR006069:ATPase, P-type cation exchange, alpha subunit,IPR008250:ATPase, P-type, ATPase-associated region,IP…	rno04260:Cardiac muscle contraction,rno04960:Aldosterone-regulated sodium reabsorption,	PIRSF001297:Na(+)/K(+)-transporting ATPase alpha chain,		ATP,atp-binding,direct protein sequencing,heterodimer,hydrolase,ion transport,magnesium,membrane,metal-binding,nucleotide-binding,phosphoprotein,potassium,potassium transport,Sodium,Sodium transport,sodium/potassium transport,transmembrane,transmembrane protein,transport,	active site:4-aspartylphosphate intermediate,chain:Sodium/potassium-transporting ATPase subunit alpha-3,metal ion-binding site:Magnesium,modified residue,region of interest:Interaction with phosphoinositide-3 kinase,sequence conflict,topological domain:Cytoplasmic,topological domain:Lumenal,transmembrane region,
10792863	ATPase, class VI, type 11A		GO:0006163~purine nucleotide metabolic process,GO:0006164~purine nucleotide biosynthetic process,GO:0006754~ATP biosynthetic process,GO:0006869~lipid transport,GO:0009141~nucleoside triphosphate metabolic process,GO:0009142~nucleoside triphosphate biosynthetic process,GO:0009144~purine nucleoside triphosphate metabolic process,GO:0009145~purine nucleoside triphosphate biosynthetic process,GO:0009…	GO:0016021~integral to membrane,GO:0031224~intrinsic to membrane,	GO:0000166~nucleotide binding,GO:0000287~magnesium ion binding,GO:0001882~nucleoside binding,GO:0001883~purine nucleoside binding,GO:0004012~phospholipid-translocating ATPase activity,GO:0005319~lipid transporter activity,GO:0005524~ATP binding,GO:0005548~phospholipid transporter activity,GO:0015247~aminophospholipid transporter activity,GO:0015399~primary active transmembrane transporter activit…
10839511	Ascc3l1					IPR004179:Sec63 domain,
10767767	B-cell translocation gene 2, anti-proliferative		GO:0003002~regionalization,GO:0006350~transcription,GO:0006479~protein amino acid methylation,GO:0006730~one-carbon metabolic process,GO:0006974~response to DNA damage stimulus,GO:0007389~pattern specification process,GO:0008213~protein amino acid alkylation,GO:0009612~response to mechanical stimulus,GO:0009628~response to abiotic stimulus,GO:0009719~response to endogenous stimulus,GO:0009725~res…			IPR002087:Anti-proliferative protein,			SM00099:btg1,	Transcription,transcription regulation,	chain:Protein BTG2,
10740094	BAI1-associated protein 2		GO:0030030~cell projection organization,GO:0030031~cell projection assembly,GO:0030035~microspike assembly,GO:0046847~filopodium assembly,	GO:0001726~ruffle,GO:0019898~extrinsic to membrane,GO:0030175~filopodium,GO:0031252~cell leading edge,GO:0042995~cell projection,	GO:0008092~cytoskeletal protein binding,GO:0008093~cytoskeletal adaptor activity,GO:0017124~SH3 domain binding,GO:0019904~protein domain specific binding,GO:0060090~molecular adaptor activity,	IPR001452:Src homology-3 domain,IPR011511:Variant SH3,IPR013606:IRSp53/MIM homology domain (IMD),	rno04520:Adherens junction,rno04810:Regulation of actin cytoskeleton,		SM00326:SH3,	alternative splicing,cell projection,coiled coil,cytoplasm,direct protein sequencing,membrane,phosphoprotein,sh3 domain,	chain:Brain-specific angiogenesis inhibitor 1- associated protein 2,domain:IMD,domain:SH3,modified residue,mutagenesis site,splice variant,
10924354	BCS1-like (yeast)		GO:0006461~protein complex assembly,GO:0007005~mitochondrion organization,GO:0008535~respiratory chain complex IV assembly,GO:0010257~NADH dehydrogenase complex assembly,GO:0017004~cytochrome complex assembly,GO:0017062~respiratory chain complex III assembly,GO:0032981~mitochondrial respiratory chain complex I assembly,GO:0033108~mitochondrial respiratory chain complex assembly,GO:0033617~mitocho…	GO:0005739~mitochondrion,	GO:0000166~nucleotide binding,GO:0001882~nucleoside binding,GO:0001883~purine nucleoside binding,GO:0005524~ATP binding,GO:0017076~purine nucleotide binding,GO:0030554~adenyl nucleotide binding,GO:0032553~ribonucleotide binding,GO:0032555~purine ribonucleotide binding,GO:0032559~adenyl ribonucleotide binding,	IPR003593:ATPase, AAA+ type, core,IPR003959:ATPase, AAA-type, core,IPR003960:ATPase, AAA-type, conserved site,IPR014851:BCS1, N-terminal,			SM00382:AAA,	atp-binding,nucleotide-binding,
10760189	BUD31 homolog (yeast)		GO:0006873~cellular ion homeostasis,GO:0006874~cellular calcium ion homeostasis,GO:0006875~cellular metal ion homeostasis,GO:0007166~cell surface receptor linked signal transduction,GO:0007186~G-protein coupled receptor protein signaling pathway,GO:0007200~activation of phospholipase C activity by G-protein coupled receptor protein signaling pathway coupled to IP3 second messenger,GO:0007202~acti…		GO:0001619~lysosphingolipid and lysophosphatidic acid receptor activity,GO:0001965~G-protein alpha-subunit binding,GO:0005543~phospholipid binding,GO:0008270~zinc ion binding,GO:0008289~lipid binding,GO:0043167~ion binding,GO:0043169~cation binding,GO:0046872~metal ion binding,GO:0046914~transition metal ion binding,	IPR001748:G10 protein,IPR018230:BUD31/G10-related, conserved site,	rno03040:Spliceosome,			acetylation,nucleus,	chain:Protein BUD31 homolog,modified residue,sequence conflict,short sequence motif:Nuclear localization signal,
10806016	Bardet-Biedl syndrome 2 homolog (human)		GO:0000226~microtubule cytoskeleton organization,GO:0000902~cell morphogenesis,GO:0001578~microtubule bundle formation,GO:0003006~reproductive developmental process,GO:0007010~cytoskeleton organization,GO:0007017~microtubule-based process,GO:0007276~gamete generation,GO:0007281~germ cell development,GO:0007283~spermatogenesis,GO:0007286~spermatid development,GO:0007288~sperm axoneme assembly,GO:0…	GO:0005815~microtubule organizing center,GO:0005856~cytoskeleton,GO:0005886~plasma membrane,GO:0005929~cilium,GO:0005932~microtubule basal body,GO:0015630~microtubule cytoskeleton,GO:0031253~cell projection membrane,GO:0031514~motile secondary cilium,GO:0034464~BBSome,GO:0042995~cell projection,GO:0043228~non-membrane-bounded organelle,GO:0043232~intracellular non-membrane-bounded organelle,GO:00…		IPR013517:FG-GAP,IPR016616:Bardet-Biedl syndrome 2 protein,		PIRSF013684:BBS2,		cell membrane,cell projection,cilium,cytoplasm,membrane,	chain:Bardet-Biedl syndrome 2 protein homolog,
10777794	C-terminal binding protein 1	Energy production and conversion / Coenzyme metabolism / General function prediction only,	GO:0000122~negative regulation of transcription from RNA polymerase II promoter,GO:0006355~regulation of transcription, DNA-dependent,GO:0006357~regulation of transcription from RNA polymerase II promoter,GO:0006944~membrane fusion,GO:0007030~Golgi organization,GO:0009890~negative regulation of biosynthetic process,GO:0010558~negative regulation of macromolecule biosynthetic process,GO:0010605~ne…	GO:0005654~nucleoplasm,GO:0005667~transcription factor complex,GO:0005829~cytosol,GO:0017053~transcriptional repressor complex,GO:0031974~membrane-enclosed lumen,GO:0031981~nuclear lumen,GO:0043233~organelle lumen,GO:0044451~nucleoplasm part,GO:0070013~intracellular organelle lumen,	GO:0000166~nucleotide binding,GO:0003677~DNA binding,GO:0003700~transcription factor activity,GO:0003712~transcription cofactor activity,GO:0003714~transcription corepressor activity,GO:0008134~transcription factor binding,GO:0016564~transcription repressor activity,GO:0019904~protein domain specific binding,GO:0030528~transcription regulator activity,GO:0048037~cofactor binding,GO:0050662~coenzy…	IPR006139:D-isomer specific 2-hydroxyacid dehydrogenase, catalytic region,IPR006140:D-isomer specific 2-hydroxyacid dehydrogenase, NAD-binding,IPR016040:NAD(P)-binding domain,	rno04310:Wnt signaling pathway,rno04330:Notch signaling pathway,rno05200:Pathways in cancer,rno05220:Chronic myeloid leukemia,			3d-structure,ADP-ribosylation,cytoplasm,differentiation,direct protein sequencing,isopeptide bond,nad,nucleus,oxidoreductase,phosphoprotein,repressor,Transcription,transcription regulation,ubl conjugation,	active site:Proton donor,binding site:NAD,chain:C-terminal-binding protein 1,cross-link:Glycyl lysine isopeptide (Lys-Gly) (interchain with G-Cter in SUMO),helix,modified residue,mutagenesis site,nucleotide phosphate-binding region:NAD,region of interest:Interaction with GLIS2 1,region of interest:Interaction with GLIS2 2,sequence conflict,strand,turn,
10837744	C1q and tumor necrosis factor related protein 4					IPR001073:Complement C1q protein,IPR008983:Tumour necrosis factor-like,			SM00110:C1Q,
10757810	CAP-GLY domain containing linker protein 2		GO:0007026~negative regulation of microtubule depolymerization,GO:0010639~negative regulation of organelle organization,GO:0031110~regulation of microtubule polymerization or depolymerization,GO:0031111~negative regulation of microtubule polymerization or depolymerization,GO:0031114~regulation of microtubule depolymerization,GO:0032886~regulation of microtubule-based process,GO:0033043~regulation…	GO:0005856~cytoskeleton,GO:0005874~microtubule,GO:0005875~microtubule associated complex,GO:0005881~cytoplasmic microtubule,GO:0015630~microtubule cytoskeleton,GO:0016023~cytoplasmic membrane-bounded vesicle,GO:0030141~secretory granule,GO:0030425~dendrite,GO:0031410~cytoplasmic vesicle,GO:0031982~vesicle,GO:0031988~membrane-bounded vesicle,GO:0042599~lamellar body,GO:0042995~cell projection,GO:0…	GO:0008017~microtubule binding,GO:0008092~cytoskeletal protein binding,GO:0015631~tubulin binding,GO:0051010~microtubule plus-end binding,	IPR000938:Cytoskeleton-associated protein, CAP-Gly,				coiled coil,cytoplasm,cytoskeleton,microtubule,phosphoprotein,repeat,	chain:CAP-Gly domain-containing linker protein 2,compositionally biased region:Ser-rich,domain:CAP-Gly 1,domain:CAP-Gly 2,modified residue,
10771556	CCR4-NOT transcription complex, subunit 6-like	Function unknown,					rno03018:RNA degradation,
10733773	CCR4-NOT transcription complex, subunit 8					IPR006941:Ribonuclease CAF1,	rno03018:RNA degradation,
10712340	CD151 molecule (Raph blood group)			GO:0016021~integral to membrane,GO:0031224~intrinsic to membrane,		IPR000301:Tetraspanin, subgroup,IPR018499:Tetraspanin,IPR018503:Tetraspanin, conserved site,		PIRSF002419:CD9 antigen,		direct protein sequencing,glycoprotein,lipoprotein,membrane,palmitate,transmembrane,	chain:CD151 antigen,glycosylation site:N-linked (GlcNAc...),lipid moiety-binding region:S-palmitoyl cysteine,topological domain:Cytoplasmic,topological domain:Extracellular,transmembrane region,
10921951	CD2-associated protein		GO:0006508~proteolysis,GO:0006511~ubiquitin-dependent protein catabolic process,GO:0006928~cell motion,GO:0007155~cell adhesion,GO:0009057~macromolecule catabolic process,GO:0010498~proteasomal protein catabolic process,GO:0016337~cell-cell adhesion,GO:0016477~cell migration,GO:0019941~modification-dependent protein catabolic process,GO:0022610~biological adhesion,GO:0030100~regulation of endocyt…	GO:0001726~ruffle,GO:0005730~nucleolus,GO:0005856~cytoskeleton,GO:0005884~actin filament,GO:0005886~plasma membrane,GO:0015629~actin cytoskeleton,GO:0016023~cytoplasmic membrane-bounded vesicle,GO:0030139~endocytic vesicle,GO:0031252~cell leading edge,GO:0031410~cytoplasmic vesicle,GO:0031941~filamentous actin,GO:0031974~membrane-enclosed lumen,GO:0031981~nuclear lumen,GO:0031982~vesicle,GO:00319…	GO:0008013~beta-catenin binding,GO:0017124~SH3 domain binding,GO:0019904~protein domain specific binding,GO:0032403~protein complex binding,GO:0045296~cadherin binding,GO:0050839~cell adhesion molecule binding,	IPR000108:Neutrophil cytosol factor 2,IPR001452:Src homology-3 domain,			SM00326:SH3,	sh3 domain,
10845508	CD302 molecule			GO:0016021~integral to membrane,GO:0031224~intrinsic to membrane,	GO:0005529~sugar binding,GO:0030246~carbohydrate binding,	IPR001304:C-type lectin,IPR016186:C-type lectin-like,IPR018378:C-type lectin, conserved site,		PIRSF038745:CD302 antigen,	SM00034:CLECT,	disulfide bond,Lectin,membrane,signal,transmembrane,	chain:CD302 antigen,disulfide bond,domain:C-type lectin,signal peptide,topological domain:Cytoplasmic,topological domain:Extracellular,transmembrane region,
10894395	CD320 molecule			GO:0005783~endoplasmic reticulum,GO:0016021~integral to membrane,GO:0031224~intrinsic to membrane,	GO:0008083~growth factor activity,	IPR002172:Low density lipoprotein-receptor, class A, cysteine-rich,		PIRSF038748:CD320 antigen,	SM00192:LDLa,	disulfide bond,glycoprotein,growth factor,membrane,repeat,signal,transmembrane,	chain:CD320 antigen,disulfide bond,domain:LDL-receptor class A 1,domain:LDL-receptor class A 2,glycosylation site:N-linked (GlcNAc...),signal peptide,transmembrane region,
10770831	CD46 molecule, complement regulatory protein		GO:0002673~regulation of acute inflammatory response,GO:0002683~negative regulation of immune system process,GO:0002697~regulation of immune effector process,GO:0002698~negative regulation of immune effector process,GO:0002920~regulation of humoral immune response,GO:0002921~negative regulation of humoral immune response,GO:0006508~proteolysis,GO:0007338~single fertilization,GO:0009566~fertilizat…	GO:0001669~acrosomal vesicle,GO:0002079~inner acrosomal membrane,GO:0002080~acrosomal membrane,GO:0005794~Golgi apparatus,GO:0005886~plasma membrane,GO:0009986~cell surface,GO:0012505~endomembrane system,GO:0012506~vesicle membrane,GO:0016021~integral to membrane,GO:0016023~cytoplasmic membrane-bounded vesicle,GO:0016323~basolateral plasma membrane,GO:0030141~secretory granule,GO:0030659~cytoplas…	GO:0001848~complement binding,GO:0004175~endopeptidase activity,GO:0004857~enzyme inhibitor activity,GO:0008233~peptidase activity,GO:0070011~peptidase activity, acting on L-amino acid peptides,	IPR000436:Sushi/SCR/CCP,IPR016060:Complement control module,IPR017341:Membrane cofactor protein, CD46,	rno04610:Complement and coagulation cascades,	PIRSF037971:TLX_CD46,	SM00032:CCP,	cytoplasmic vesicle,disulfide bond,fertilization,glycoprotein,membrane,repeat,signal,sushi,transmembrane,	chain:Membrane cofactor protein,disulfide bond,domain:Sushi 1,domain:Sushi 2,domain:Sushi 3,domain:Sushi 4,glycosylation site:N-linked (GlcNAc...),glycosylation site:O-linked (GalNAc...),signal peptide,topological domain:Cytoplasmic,topological domain:Extracellular,transmembrane region,
10797811	CD83 molecule		GO:0001817~regulation of cytokine production,GO:0001818~negative regulation of cytokine production,GO:0001819~positive regulation of cytokine production,GO:0002684~positive regulation of immune system process,GO:0002694~regulation of leukocyte activation,GO:0002696~positive regulation of leukocyte activation,GO:0010033~response to organic substance,GO:0014070~response to organic cyclic substance,…	GO:0005886~plasma membrane,GO:0009897~external side of plasma membrane,GO:0009986~cell surface,GO:0044459~plasma membrane part,		IPR003599:Immunoglobulin subtype,IPR007110:Immunoglobulin-like,IPR013106:Immunoglobulin V-set,IPR013783:Immunoglobulin-like fold,			SM00409:IG,
10840085	CDP-diacylglycerol synthase (phosphatidate cytidylyltransferase) 2		GO:0006644~phospholipid metabolic process,GO:0008610~lipid biosynthetic process,GO:0008654~phospholipid biosynthetic process,GO:0019637~organophosphate metabolic process,	GO:0005739~mitochondrion,GO:0005740~mitochondrial envelope,GO:0005743~mitochondrial inner membrane,GO:0005783~endoplasmic reticulum,GO:0016021~integral to membrane,GO:0019866~organelle inner membrane,GO:0031090~organelle membrane,GO:0031224~intrinsic to membrane,GO:0031966~mitochondrial membrane,GO:0031967~organelle envelope,GO:0031975~envelope,GO:0044429~mitochondrial part,	GO:0004605~phosphatidate cytidylyltransferase activity,GO:0016779~nucleotidyltransferase activity,GO:0070567~cytidylyltransferase activity,	IPR000374:Phosphatidate cytidylyltransferase,IPR016720:Phosphatidate cytidylyltransferase, eukaryota,	rno00564:Glycerophospholipid metabolism,rno04070:Phosphatidylinositol signaling system,	PIRSF018269:PC_trans_euk,PIRSF018269:phosphatidate cytidylyltransferase, eukaryotic type,		membrane,mitochondrion,mitochondrion inner membrane,nucleotidyltransferase,phospholipid biosynthesis,phosphoprotein,transferase,transmembrane,	chain:Phosphatidate cytidylyltransferase 2,modified residue,transmembrane region,
10710985	CDP-diacylglycerol--inositol 3-phosphatidyltransferase (phosphatidylinositol synthase)		GO:0006638~neutral lipid metabolic process,GO:0006639~acylglycerol metabolic process,GO:0006644~phospholipid metabolic process,GO:0006650~glycerophospholipid metabolic process,GO:0006661~phosphatidylinositol biosynthetic process,GO:0006662~glycerol ether metabolic process,GO:0008610~lipid biosynthetic process,GO:0008654~phospholipid biosynthetic process,GO:0018904~organic ether metabolic process,…	GO:0005783~endoplasmic reticulum,GO:0005794~Golgi apparatus,GO:0005886~plasma membrane,GO:0016021~integral to membrane,GO:0031224~intrinsic to membrane,	GO:0003881~CDP-diacylglycerol-inositol 3-phosphatidyltransferase activity,GO:0005529~sugar binding,GO:0008289~lipid binding,GO:0016780~phosphotransferase activity, for other substituted phosphate groups,GO:0017169~CDP-alcohol phosphatidyltransferase activity,GO:0019992~diacylglycerol binding,GO:0030145~manganese ion binding,GO:0030246~carbohydrate binding,GO:0043167~ion binding,GO:0043169~cation …	IPR000462:CDP-alcohol phosphatidyltransferase,IPR014387:CDP-diacylglycerol-inositol 3-phosphatidyltransferase, eukaryote,	rno00562:Inositol phosphate metabolism,rno00564:Glycerophospholipid metabolism,rno04070:Phosphatidylinositol signaling system,	PIRSF000848:CDP-diacylglycerol--inositol 3-phosphatidyltransferase,PIRSF000848:CDP_diag_ino_3_P,		cell membrane,endoplasmic reticulum,golgi apparatus,manganese,membrane,membrane protein,phospholipid biosynthesis,transferase,transmembrane,	chain:CDP-diacylglycerol--inositol 3- phosphatidyltransferase,transmembrane region,
10784915	CHMP family, member 7		GO:0007034~vacuolar transport,GO:0016192~vesicle-mediated transport,GO:0016197~endosome transport,GO:0045324~late endosome to vacuole transport,GO:0046907~intracellular transport,	GO:0000815~ESCRT III complex,GO:0005768~endosome,GO:0010008~endosome membrane,GO:0031090~organelle membrane,GO:0044440~endosomal part,	GO:0008565~protein transporter activity,
10805540	CNDP dipeptidase 2 (metallopeptidase M20 family)	Amino acid transport and metabolism,	GO:0006508~proteolysis,		GO:0004180~carboxypeptidase activity,GO:0008233~peptidase activity,GO:0008237~metallopeptidase activity,GO:0008238~exopeptidase activity,GO:0008270~zinc ion binding,GO:0016805~dipeptidase activity,GO:0043167~ion binding,GO:0043169~cation binding,GO:0046872~metal ion binding,GO:0046914~transition metal ion binding,GO:0046983~protein dimerization activity,GO:0070011~peptidase activity, acting on L-…	IPR001261:ArgE/DapE/ACY1/CPG2/YscS, conserved site,IPR002933:Peptidase M20,IPR011650:Peptidase M20, dimerisation,IPR017153:Glutathione degradosome, DUG1,		PIRSF037242:CNDP dipeptidase,PIRSF037242:CNDP_dipeptidase,		carboxypeptidase,cytoplasm,direct protein sequencing,hydrolase,manganese,metal-binding,metalloprotease,Protease,	active site:Proton acceptor,binding site:Substrate,binding site:Substrate; shared with homodimeric partner,binding site:Substrate; via amide nitrogen and carbonyl oxygen,binding site:Substrate; via carbonyl oxygen,chain:Cytosolic non-specific dipeptidase,metal ion-binding site:Manganese 1,metal ion-binding site:Manganese 2,region of interest:Substrate binding,site:Important for catalytic activity,
10849454	COP9 constitutive photomorphogenic homolog subunit 2 (Arabidopsis)	Posttranslational modification, protein turnover, chaperones,	GO:0008283~cell proliferation,GO:0009890~negative regulation of biosynthetic process,GO:0010558~negative regulation of macromolecule biosynthetic process,GO:0010605~negative regulation of macromolecule metabolic process,GO:0010629~negative regulation of gene expression,GO:0016481~negative regulation of transcription,GO:0030182~neuron differentiation,GO:0031327~negative regulation of cellular bios…	GO:0008180~signalosome,	GO:0003712~transcription cofactor activity,GO:0003714~transcription corepressor activity,GO:0008134~transcription factor binding,GO:0016564~transcription repressor activity,GO:0030528~transcription regulator activity,	IPR000717:Proteasome component region PCI,IPR011991:Winged helix repressor DNA-binding,IPR013143:PCI/PINT associated module,		PIRSF038105:COP9 signalosome complex, subunit 2,	SM00088:PINT,SM00753:PAM,	alternative splicing,cytoplasm,nucleus,phosphoprotein,signalosome,	chain:COP9 signalosome complex subunit 2,domain:PCI,splice variant,
10865613	COP9 constitutive photomorphogenic homolog subunit 7A (Arabidopsis)					IPR000717:Proteasome component region PCI,			SM00088:PINT,
10920797	COX assembly mitochondrial protein homolog (S. cerevisiae)			GO:0005739~mitochondrion,
10715346	COX15 homolog, cytochrome c oxidase assembly protein (yeast)		GO:0006461~protein complex assembly,GO:0006778~porphyrin metabolic process,GO:0006779~porphyrin biosynthetic process,GO:0006783~heme biosynthetic process,GO:0006784~heme a biosynthetic process,GO:0008535~respiratory chain complex IV assembly,GO:0018130~heterocycle biosynthetic process,GO:0033013~tetrapyrrole metabolic process,GO:0033014~tetrapyrrole biosynthetic process,GO:0034621~cellular macrom…	GO:0005739~mitochondrion,GO:0005740~mitochondrial envelope,GO:0005743~mitochondrial inner membrane,GO:0019866~organelle inner membrane,GO:0031090~organelle membrane,GO:0031966~mitochondrial membrane,GO:0031967~organelle envelope,GO:0031975~envelope,GO:0044429~mitochondrial part,			rno00190:Oxidative phosphorylation,rno00860:Porphyrin and chlorophyll metabolism,
10913066	CaM kinase-like vesicle-associated		GO:0006468~protein amino acid phosphorylation,GO:0006793~phosphorus metabolic process,GO:0006796~phosphate metabolic process,GO:0016310~phosphorylation,	GO:0005886~plasma membrane,GO:0019898~extrinsic to membrane,GO:0031410~cytoplasmic vesicle,GO:0031982~vesicle,	GO:0000166~nucleotide binding,GO:0001882~nucleoside binding,GO:0001883~purine nucleoside binding,GO:0004672~protein kinase activity,GO:0004674~protein serine/threonine kinase activity,GO:0005516~calmodulin binding,GO:0005524~ATP binding,GO:0017076~purine nucleotide binding,GO:0030554~adenyl nucleotide binding,GO:0032553~ribonucleotide binding,GO:0032555~purine ribonucleotide binding,GO:0032559~ad…	IPR000719:Protein kinase, core,IPR002290:Serine/threonine protein kinase,IPR017442:Serine/threonine protein kinase-related,			SM00220:S_TKc,	calmodulin binding,cell membrane,cytoplasmic vesicle,membrane,phosphoprotein,	chain:CaM kinase-like vesicle-associated protein,compositionally biased region:Ala-rich,domain:Protein kinase,modified residue,
10765634	Cd48 molecule		GO:0001775~cell activation,GO:0002274~myeloid leukocyte activation,GO:0010033~response to organic substance,GO:0042110~T cell activation,GO:0045321~leukocyte activation,GO:0045576~mast cell activation,GO:0046649~lymphocyte activation,GO:0051789~response to protein stimulus,	GO:0005886~plasma membrane,GO:0009897~external side of plasma membrane,GO:0009986~cell surface,GO:0031224~intrinsic to membrane,GO:0031225~anchored to membrane,GO:0031226~intrinsic to plasma membrane,GO:0044459~plasma membrane part,GO:0045121~membrane raft,GO:0046658~anchored to plasma membrane,	GO:0003823~antigen binding,GO:0043498~cell surface binding,GO:0043499~eukaryotic cell surface binding,	IPR003599:Immunoglobulin subtype,IPR007110:Immunoglobulin-like,IPR013151:Immunoglobulin,IPR015631:Signalling lymphocyte activation molecule,	rno04650:Natural killer cell mediated cytotoxicity,	PIRSF001973:B-cell surface glycoprotein blast-1,	SM00409:IG,	3d-structure,cell membrane,glycoprotein,gpi-anchor,Immunoglobulin domain,lipoprotein,membrane,membrane protein,repeat,signal,surface antigen,	chain:CD48 antigen,domain:Ig-like C2-type 1,domain:Ig-like C2-type 2,glycosylation site:N-linked (GlcNAc...),helix,lipid moiety-binding region:GPI-anchor amidated serine,propeptide:Removed in mature form,signal peptide,strand,turn,
10802013, 10710718	Cd74 molecule, major histocompatibility complex, class II invariant chain		GO:0000165~MAPKKK cascade,GO:0000187~activation of MAPK activity,GO:0001516~prostaglandin biosynthetic process,GO:0001775~cell activation,GO:0002250~adaptive immune response,GO:0002252~immune effector process,GO:0002443~leukocyte mediated immunity,GO:0002449~lymphocyte mediated immunity,GO:0002460~adaptive immune response based on somatic recombination of immune receptors built from immunoglobuli…	GO:0000323~lytic vacuole,GO:0005764~lysosome,GO:0005768~endosome,GO:0005770~late endosome,GO:0005771~multivesicular body,GO:0005773~vacuole,GO:0005783~endoplasmic reticulum,GO:0005794~Golgi apparatus,GO:0005886~plasma membrane,GO:0009897~external side of plasma membrane,GO:0009986~cell surface,GO:0016021~integral to membrane,GO:0031224~intrinsic to membrane,GO:0044459~plasma membrane part,	GO:0019955~cytokine binding,GO:0042287~MHC protein binding,GO:0042289~MHC class II protein binding,	IPR000716:Thyroglobulin type-1,IPR011988:MHC class II-associated invariant chain, trimerisation,IPR015386:MHC class II-associated invariant chain/CLIP, MHC II-interacting,IPR016333:HLA class II histocompatibility antigen, gamma subunit,	rno04612:Antigen processing and presentation,	PIRSF001992:CD74_antigen,	SM00211:TY,	alternative splicing,Chaperone,disulfide bond,glycoprotein,immune response,membrane,phosphoprotein,proteoglycan,Signal-anchor,transmembrane,transmembrane protein,	chain:H-2 class II histocompatibility antigen gamma chain,disulfide bond,domain:Thyroglobulin type-1,glycosylation site:N-linked (GlcNAc...),glycosylation site:O-linked (Xyl...) (glycosaminoglycan),modified residue,splice variant,topological domain:Cytoplasmic,topological domain:Extracellular,transmembrane region,
10712517	Cd81 molecule		GO:0000165~MAPKKK cascade,GO:0000187~activation of MAPK activity,GO:0001932~regulation of protein amino acid phosphorylation,GO:0001934~positive regulation of protein amino acid phosphorylation,GO:0006468~protein amino acid phosphorylation,GO:0006644~phospholipid metabolic process,GO:0006650~glycerophospholipid metabolic process,GO:0006661~phosphatidylinositol biosynthetic process,GO:0006793~phos…	GO:0005886~plasma membrane,GO:0005887~integral to plasma membrane,GO:0016021~integral to membrane,GO:0016324~apical plasma membrane,GO:0031224~intrinsic to membrane,GO:0031226~intrinsic to plasma membrane,GO:0044459~plasma membrane part,GO:0045177~apical part of cell,		IPR000301:Tetraspanin, subgroup,IPR018499:Tetraspanin,IPR018503:Tetraspanin, conserved site,	rno04662:B cell receptor signaling pathway,	PIRSF002419:CD9 antigen,		direct protein sequencing,disulfide bond,membrane,transmembrane,	chain:CD81 antigen,disulfide bond,topological domain:Cytoplasmic,topological domain:Extracellular,transmembrane region,
10847572	Cd82 molecule			GO:0016021~integral to membrane,GO:0031224~intrinsic to membrane,		IPR000301:Tetraspanin, subgroup,IPR018499:Tetraspanin,IPR018503:Tetraspanin, conserved site,	rno04115:p53 signaling pathway,			membrane,transmembrane,
10778912	ChaC, cation transport regulator homolog 2 (E. coli)					IPR006840:ChaC-like protein,		PIRSF016311:Schizosaccharomyces pombe hypothetical protein SPBC31F10.03,			chain:Cation transport regulator-like protein 2,
10709237	ClpB caseinolytic peptidase B homolog (E. coli)		GO:0009266~response to temperature stimulus,GO:0009408~response to heat,GO:0009628~response to abiotic stimulus,GO:0033554~cellular response to stress,GO:0034605~cellular response to heat,	GO:0005739~mitochondrion,	GO:0000166~nucleotide binding,GO:0001882~nucleoside binding,GO:0001883~purine nucleoside binding,GO:0005524~ATP binding,GO:0017076~purine nucleotide binding,GO:0030554~adenyl nucleotide binding,GO:0032553~ribonucleotide binding,GO:0032555~purine ribonucleotide binding,GO:0032559~adenyl ribonucleotide binding,	IPR001270:Chaperonin clpA/B,IPR002110:Ankyrin,IPR003593:ATPase, AAA+ type, core,IPR013093:ATPase associated with various cellular activities, AAA-2,IPR019489:Clp ATPase, C-terminal,			SM00248:ANK,SM00382:AAA,	acetylation,ank repeat,atp-binding,nucleotide-binding,repeat,	chain:Caseinolytic peptidase B protein homolog,modified residue,nucleotide phosphate-binding region:ATP,repeat:ANK 1,repeat:ANK 2,repeat:ANK 3,repeat:ANK 4,
10930602	Cytochrome b		GO:0001666~response to hypoxia,GO:0006091~generation of precursor metabolites and energy,GO:0006811~ion transport,GO:0006812~cation transport,GO:0006818~hydrogen transport,GO:0006970~response to osmotic stress,GO:0006972~hyperosmotic response,GO:0007584~response to nutrient,GO:0009266~response to temperature stimulus,GO:0009408~response to heat,GO:0009628~response to abiotic stimulus,GO:0009636~r…	GO:0000267~cell fraction,GO:0005624~membrane fraction,GO:0005626~insoluble fraction,GO:0005739~mitochondrion,GO:0005740~mitochondrial envelope,GO:0005743~mitochondrial inner membrane,GO:0016021~integral to membrane,GO:0019866~organelle inner membrane,GO:0031090~organelle membrane,GO:0031224~intrinsic to membrane,GO:0031966~mitochondrial membrane,GO:0031967~organelle envelope,GO:0031975~envelope,G…	GO:0005506~iron ion binding,GO:0009055~electron carrier activity,GO:0032403~protein complex binding,GO:0043167~ion binding,GO:0043169~cation binding,GO:0046872~metal ion binding,GO:0046914~transition metal ion binding,	IPR005797:Cytochrome b/b6, N-terminal,IPR005798:Cytochrome b/b6, C-terminal,IPR016175:Cytochrome b/b6,	rno00190:Oxidative phosphorylation,rno04260:Cardiac muscle contraction,rno05010:Alzheimer's disease,rno05012:Parkinson's disease,rno05016:Huntington's disease,	PIRSF000030:cytochrome b,		electron transport,heme,iron,metal-binding,mitochondrion,respiratory chain,transmembrane,transport,
10925669	D-2-hydroxyglutarate dehydrogenase	Energy production and conversion,	GO:0010035~response to inorganic substance,GO:0010038~response to metal ion,GO:0010042~response to manganese ion,GO:0010043~response to zinc ion,GO:0032025~response to cobalt ion,GO:0032026~response to magnesium ion,GO:0051592~response to calcium ion,GO:0055114~oxidation reduction,	GO:0005739~mitochondrion,	GO:0000166~nucleotide binding,GO:0001882~nucleoside binding,GO:0001883~purine nucleoside binding,GO:0017076~purine nucleotide binding,GO:0030554~adenyl nucleotide binding,GO:0048037~cofactor binding,GO:0050660~FAD binding,GO:0050662~coenzyme binding,GO:0051990~(R)-2-hydroxyglutarate dehydrogenase activity,	IPR004113:FAD-linked oxidase, C-terminal,IPR006094:FAD linked oxidase, N-terminal,IPR016166:FAD-binding, type 2,IPR016167:FAD-binding, type 2, subdomain 1,		PIRSF006165:glycolate oxidase chain GlcD,		FAD,Flavoprotein,mitochondrion,oxidoreductase,transit peptide,	chain:D-2-hydroxyglutarate dehydrogenase, mitochondrial,domain:FAD-binding PCMH-type,transit peptide:Mitochondrion,
10832551	D-dopachrome tautomerase		GO:0006582~melanin metabolic process,GO:0006952~defense response,GO:0006954~inflammatory response,GO:0009611~response to wounding,GO:0019748~secondary metabolic process,GO:0042438~melanin biosynthetic process,GO:0042440~pigment metabolic process,GO:0046148~pigment biosynthetic process,		GO:0004167~dopachrome isomerase activity,GO:0016831~carboxy-lyase activity,GO:0016860~intramolecular oxidoreductase activity,GO:0016863~intramolecular oxidoreductase activity, transposing C=C bonds,GO:0033981~D-dopachrome decarboxylase activity,	IPR001398:Macrophage migration inhibitory factor,IPR014347:Tautomerase,IPR019829:Macrophage migration inhibitory factor, conserved site,				acetylation,cytoplasm,direct protein sequencing,lyase,Melanin biosynthesis,	chain:D-dopachrome decarboxylase,modified residue,
10718643	DCN1, defective in cullin neddylation 1, domain containing 3 (S. cerevisiae)		GO:0001558~regulation of cell growth,GO:0007090~regulation of S phase of mitotic cell cycle,GO:0007346~regulation of mitotic cell cycle,GO:0008361~regulation of cell size,GO:0009314~response to radiation,GO:0009411~response to UV,GO:0009416~response to light stimulus,GO:0009628~response to abiotic stimulus,GO:0010212~response to ionizing radiation,GO:0010225~response to UV-C,GO:0010332~response t…	GO:0048471~perinuclear region of cytoplasm,		IPR005176:Protein of unknown function DUF298,IPR014764:Defective in cullin neddylation,					chain:DCN1-like protein 3,domain:DCUN1,
10906907	DEAD (Asp-Glu-Ala-Asp) box polypeptide 23				GO:0000166~nucleotide binding,GO:0001882~nucleoside binding,GO:0001883~purine nucleoside binding,GO:0004386~helicase activity,GO:0005524~ATP binding,GO:0008026~ATP-dependent helicase activity,GO:0016887~ATPase activity,GO:0017076~purine nucleotide binding,GO:0030554~adenyl nucleotide binding,GO:0032553~ribonucleotide binding,GO:0032555~purine ribonucleotide binding,GO:0032559~adenyl ribonucleotid…	IPR000629:RNA helicase, ATP-dependent, DEAD-box, conserved site,IPR001650:DNA/RNA helicase, C-terminal,IPR011545:DNA/RNA helicase, DEAD/DEAH box type, N-terminal,IPR014001:DEAD-like helicase, N-terminal,IPR014014:RNA helicase, DEAD-box type, Q motif,IPR014021:Helicase, superfamily 1 and 2, ATP-binding,	rno03040:Spliceosome,		SM00487:DEXDc,SM00490:HELICc,	atp-binding,helicase,hydrolase,nucleotide-binding,
10920395	DEAH (Asp-Glu-Ala-His) box polypeptide 30			GO:0005739~mitochondrion,GO:0005759~mitochondrial matrix,GO:0009295~nucleoid,GO:0031974~membrane-enclosed lumen,GO:0031980~mitochondrial lumen,GO:0042645~mitochondrial nucleoid,GO:0043228~non-membrane-bounded organelle,GO:0043232~intracellular non-membrane-bounded organelle,GO:0043233~organelle lumen,GO:0044429~mitochondrial part,GO:0070013~intracellular organelle lumen,	GO:0000166~nucleotide binding,GO:0001882~nucleoside binding,GO:0001883~purine nucleoside binding,GO:0003723~RNA binding,GO:0004386~helicase activity,GO:0005524~ATP binding,GO:0008026~ATP-dependent helicase activity,GO:0016887~ATPase activity,GO:0017076~purine nucleotide binding,GO:0030554~adenyl nucleotide binding,GO:0032553~ribonucleotide binding,GO:0032555~purine ribonucleotide binding,GO:00325…	IPR001650:DNA/RNA helicase, C-terminal,IPR002464:DNA/RNA helicase, ATP-dependent, DEAH-box type, conserved site,IPR007502:Helicase-associated region,IPR011709:Region of unknown function DUF1605,IPR014001:DEAD-like helicase, N-terminal,IPR014021:Helicase, superfamily 1 and 2, ATP-binding,			SM00487:DEXDc,SM00490:HELICc,	atp-binding,cytoplasm,helicase,hydrolase,mitochondrion,nucleotide-binding,phosphoprotein,rna-binding,	chain:Putative ATP-dependent RNA helicase DHX30,compositionally biased region:Poly-Glu,domain:DRBM,domain:Helicase ATP-binding,domain:Helicase C-terminal,modified residue,nucleotide phosphate-binding region:ATP,short sequence motif:DEAH box,
10752397	DiGeorge syndrome critical region gene 2; RGD1559843		GO:0042493~response to drug,	GO:0000267~cell fraction,GO:0005624~membrane fraction,GO:0005626~insoluble fraction,GO:0005792~microsome,GO:0042598~vesicular fraction,		IPR001007:von Willebrand factor, type C,IPR001304:C-type lectin,IPR002172:Low density lipoprotein-receptor, class A, cysteine-rich,IPR016186:C-type lectin-like,			SM00034:CLECT,SM00192:LDLa,SM00214:VWC,
10810295	DnaJ (Hsp40) homolog, subfamily B, member 1	Posttranslational modification, protein turnover, chaperones,	GO:0006457~protein folding,GO:0006458~'de novo' protein folding,GO:0051084~'de novo' posttranslational protein folding,GO:0051085~chaperone mediated protein folding requiring cofactor,		GO:0031072~heat shock protein binding,GO:0051082~unfolded protein binding,	IPR001623:Heat shock protein DnaJ, N-terminal,IPR002939:Chaperone DnaJ, C-terminal,IPR003095:Heat shock protein DnaJ,IPR015609:Molecular chaperone, heat shock protein, Hsp40, DnaJ,IPR018253:Heat shock protein DnaJ, conserved site,			SM00271:DnaJ,	Chaperone,
10755171	DnaJ (Hsp40) homolog, subfamily B, member 11	Posttranslational modification, protein turnover, chaperones,	GO:0006457~protein folding,GO:0009451~RNA modification,GO:0016071~mRNA metabolic process,GO:0016556~mRNA modification,	GO:0005783~endoplasmic reticulum,GO:0005788~endoplasmic reticulum lumen,GO:0031974~membrane-enclosed lumen,GO:0043233~organelle lumen,GO:0044432~endoplasmic reticulum part,GO:0070013~intracellular organelle lumen,	GO:0031072~heat shock protein binding,GO:0051082~unfolded protein binding,	IPR001623:Heat shock protein DnaJ, N-terminal,IPR002939:Chaperone DnaJ, C-terminal,IPR003095:Heat shock protein DnaJ,IPR015609:Molecular chaperone, heat shock protein, Hsp40, DnaJ,IPR018253:Heat shock protein DnaJ, conserved site,			SM00271:DnaJ,	Chaperone,disulfide bond,endoplasmic reticulum,glycoprotein,signal,	chain:DnaJ homolog subfamily B member 11,domain:J,glycosylation site:N-linked (GlcNAc...),signal peptide,
10874223	DnaJ (Hsp40) homolog, subfamily C, member 11			GO:0005739~mitochondrion,GO:0005740~mitochondrial envelope,GO:0005743~mitochondrial inner membrane,GO:0019866~organelle inner membrane,GO:0031090~organelle membrane,GO:0031966~mitochondrial membrane,GO:0031967~organelle envelope,GO:0031975~envelope,GO:0044429~mitochondrial part,	GO:0031072~heat shock protein binding,	IPR001623:Heat shock protein DnaJ, N-terminal,IPR015609:Molecular chaperone, heat shock protein, Hsp40, DnaJ,IPR018253:Heat shock protein DnaJ, conserved site,			SM00271:DnaJ,
10881178	DnaJ (Hsp40) homolog, subfamily C, member 16		GO:0006457~protein folding,GO:0019725~cellular homeostasis,GO:0042592~homeostatic process,GO:0045454~cell redox homeostasis,	GO:0016021~integral to membrane,GO:0031224~intrinsic to membrane,	GO:0031072~heat shock protein binding,GO:0051082~unfolded protein binding,	IPR001623:Heat shock protein DnaJ, N-terminal,IPR003095:Heat shock protein DnaJ,IPR012335:Thioredoxin fold,IPR015609:Molecular chaperone, heat shock protein, Hsp40, DnaJ,IPR017936:Thioredoxin-like,IPR018253:Heat shock protein DnaJ, conserved site,			SM00271:DnaJ,	glycoprotein,membrane,signal,transmembrane,	chain:DnaJ homolog subfamily C member 16,domain:J,domain:Thioredoxin,glycosylation site:N-linked (GlcNAc...),signal peptide,topological domain:Cytoplasmic,topological domain:Extracellular,transmembrane region,
10870163	EF-hand calcium binding domain 7	Signal transduction mechanisms / Cytoskeleton / Cell division and chromosome partitioning / General function prediction only,
10819770	EGF, latrophilin and seven transmembrane domain containing 1		GO:0007166~cell surface receptor linked signal transduction,GO:0007186~G-protein coupled receptor protein signaling pathway,GO:0007218~neuropeptide signaling pathway,	GO:0005576~extracellular region,GO:0005615~extracellular space,GO:0005886~plasma membrane,GO:0016021~integral to membrane,GO:0031224~intrinsic to membrane,GO:0031410~cytoplasmic vesicle,GO:0031982~vesicle,GO:0044421~extracellular region part,	GO:0005509~calcium ion binding,GO:0043167~ion binding,GO:0043169~cation binding,GO:0046872~metal ion binding,GO:0046983~protein dimerization activity,	IPR000152:EGF-type aspartate/asparagine hydroxylation conserved site,IPR000203:GPS,IPR000742:EGF-like, type 3,IPR000832:GPCR, family 2, secretin-like,IPR001881:EGF-like calcium-binding,IPR006210:EGF-like,IPR013032:EGF-like region, conserved site,IPR013091:EGF calcium-binding,IPR017981:GPCR, family 2-like,IPR017983:GPCR, family 2, secretin-like, conserved site,IPR018097:EGF-like calcium-binding, c…			SM00179:EGF_CA,SM00181:EGF,SM00303:GPS,	alternative splicing,calcium,cell membrane,cytoplasmic vesicle,disulfide bond,egf-like domain,g-protein coupled receptor,glycoprotein,membrane,receptor,repeat,Secreted,signal,transducer,transmembrane,	chain:EGF, latrophilin and seven transmembrane domain-containing protein 1,chain:EGF, latrophilin and seven transmembrane domain-containing protein 1 subunit alpha,chain:EGF, latrophilin and seven transmembrane domain-containing protein 1 subunit beta,disulfide bond,domain:EGF-like 1,domain:EGF-like 2; calcium-binding,domain:EGF-like 3; calcium-binding,domain:GPS,glycosylation site:N-linked (GlcN…
10848733	EH-domain containing 4		GO:0006897~endocytosis,GO:0006907~pinocytosis,GO:0010324~membrane invagination,GO:0016044~membrane organization,GO:0016192~vesicle-mediated transport,GO:0030100~regulation of endocytosis,GO:0060627~regulation of vesicle-mediated transport,	GO:0005783~endoplasmic reticulum,	GO:0000166~nucleotide binding,GO:0003924~GTPase activity,GO:0005509~calcium ion binding,GO:0005525~GTP binding,GO:0017076~purine nucleotide binding,GO:0019001~guanyl nucleotide binding,GO:0032553~ribonucleotide binding,GO:0032555~purine ribonucleotide binding,GO:0032561~guanyl ribonucleotide binding,GO:0043167~ion binding,GO:0043169~cation binding,GO:0046872~metal ion binding,	IPR000261:EPS15 homology (EH),IPR001401:Dynamin, GTPase region,IPR011992:EF-Hand type,IPR018247:EF-HAND 1,IPR018249:EF-HAND 2,	rno04144:Endocytosis,		SM00027:EH,SM00053:DYNc,
10911765	ELOVL family member 5, elongation of long chain fatty acids (yeast)		GO:0006631~fatty acid metabolic process,GO:0006633~fatty acid biosynthetic process,GO:0008610~lipid biosynthetic process,GO:0016053~organic acid biosynthetic process,GO:0046394~carboxylic acid biosynthetic process,	GO:0005783~endoplasmic reticulum,GO:0016021~integral to membrane,GO:0031224~intrinsic to membrane,		IPR002076:GNS1/SUR4 membrane protein,	rno01040:Biosynthesis of unsaturated fatty acids,			endoplasmic reticulum,Fatty acid biosynthesis,lipid synthesis,membrane,phosphoprotein,transmembrane,	chain:Elongation of very long chain fatty acids protein 5,modified residue,transmembrane region,
10705507	EP300 interacting inhibitor of differentiation 2		GO:0006461~protein complex assembly,GO:0007166~cell surface receptor linked signal transduction,GO:0007167~enzyme linked receptor protein signaling pathway,GO:0007178~transmembrane receptor protein serine/threonine kinase signaling pathway,GO:0007179~transforming growth factor beta receptor signaling pathway,GO:0007181~transforming growth factor beta receptor complex assembly,GO:0007183~SMAD prot…		GO:0046332~SMAD binding,
10929211	Eph receptor A4		GO:0000902~cell morphogenesis,GO:0000904~cell morphogenesis involved in differentiation,GO:0006468~protein amino acid phosphorylation,GO:0006793~phosphorus metabolic process,GO:0006796~phosphate metabolic process,GO:0006928~cell motion,GO:0007166~cell surface receptor linked signal transduction,GO:0007167~enzyme linked receptor protein signaling pathway,GO:0007169~transmembrane receptor protein t…	GO:0005886~plasma membrane,GO:0005887~integral to plasma membrane,GO:0016021~integral to membrane,GO:0031224~intrinsic to membrane,GO:0031226~intrinsic to plasma membrane,GO:0031594~neuromuscular junction,GO:0044459~plasma membrane part,GO:0045202~synapse,	GO:0000166~nucleotide binding,GO:0001882~nucleoside binding,GO:0001883~purine nucleoside binding,GO:0004672~protein kinase activity,GO:0004713~protein tyrosine kinase activity,GO:0004714~transmembrane receptor protein tyrosine kinase activity,GO:0005003~ephrin receptor activity,GO:0005524~ATP binding,GO:0017076~purine nucleotide binding,GO:0030554~adenyl nucleotide binding,GO:0032553~ribonucleoti…		rno04360:Axon guidance,
10730428	F-box and WD repeat domain containing 4		GO:0001501~skeletal system development,GO:0002053~positive regulation of mesenchymal cell proliferation,GO:0008284~positive regulation of cell proliferation,GO:0010464~regulation of mesenchymal cell proliferation,GO:0030326~embryonic limb morphogenesis,GO:0035107~appendage morphogenesis,GO:0035108~limb morphogenesis,GO:0035113~embryonic appendage morphogenesis,GO:0042127~regulation of cell prolif…
10834300	F-box and WD repeat domain containing 5		GO:0006508~proteolysis,GO:0009057~macromolecule catabolic process,GO:0019941~modification-dependent protein catabolic process,GO:0030163~protein catabolic process,GO:0043632~modification-dependent macromolecule catabolic process,GO:0044257~cellular protein catabolic process,GO:0044265~cellular macromolecule catabolic process,GO:0051603~proteolysis involved in cellular protein catabolic process,			IPR001680:WD40 repeat,IPR001810:Cyclin-like F-box,IPR015943:WD40/YVTN repeat-like,IPR017986:WD40 repeat, region,IPR019775:WD40 repeat, conserved site,IPR019781:WD40 repeat, subgroup,IPR019782:WD40 repeat 2,			SM00256:FBOX,SM00320:WD40,	repeat,ubl conjugation pathway,wd repeat,	chain:F-box/WD repeat-containing protein 5,domain:F-box,repeat:WD 1,repeat:WD 2,repeat:WD 3,
10758863	F-box and WD repeat domain containing 8		GO:0001568~blood vessel development,GO:0001701~in utero embryonic development,GO:0001890~placenta development,GO:0001892~embryonic placenta development,GO:0001944~vasculature development,GO:0009792~embryonic development ending in birth or egg hatching,GO:0043009~chordate embryonic development,GO:0048568~embryonic organ development,GO:0060674~placenta blood vessel development,GO:0060711~labyrinthi…	GO:0000151~ubiquitin ligase complex,GO:0019005~SCF ubiquitin ligase complex,GO:0031461~cullin-RING ubiquitin ligase complex,			rno04120:Ubiquitin mediated proteolysis,
10803025	F-box protein 15			GO:0000151~ubiquitin ligase complex,GO:0019005~SCF ubiquitin ligase complex,GO:0031461~cullin-RING ubiquitin ligase complex,
10873928	F-box protein 2		GO:0006508~proteolysis,GO:0006511~ubiquitin-dependent protein catabolic process,GO:0006516~glycoprotein catabolic process,GO:0008285~negative regulation of cell proliferation,GO:0009057~macromolecule catabolic process,GO:0009100~glycoprotein metabolic process,GO:0010498~proteasomal protein catabolic process,GO:0019941~modification-dependent protein catabolic process,GO:0030163~protein catabolic p…	GO:0030425~dendrite,GO:0042995~cell projection,GO:0043005~neuron projection,GO:0043197~dendritic spine,GO:0044463~cell projection part,	GO:0001540~beta-amyloid binding,GO:0001948~glycoprotein binding,GO:0030246~carbohydrate binding,	IPR001810:Cyclin-like F-box,IPR007397:F-box associated region,	rno04120:Ubiquitin mediated proteolysis,		SM00256:FBOX,
10762442	F-box protein 21	Function unknown,				IPR001810:Cyclin-like F-box,			SM00256:FBOX,
10881590	F-box protein 44		GO:0009057~macromolecule catabolic process,GO:0030163~protein catabolic process,
10740907	FLYWCH-type zinc finger 1					IPR007588:Zinc finger, FLYWCH-type,
10720878	FXYD domain-containing ion transport regulator 1		GO:0003012~muscle system process,GO:0006811~ion transport,GO:0006873~cellular ion homeostasis,GO:0006874~cellular calcium ion homeostasis,GO:0006875~cellular metal ion homeostasis,GO:0006936~muscle contraction,GO:0019725~cellular homeostasis,GO:0030003~cellular cation homeostasis,GO:0030005~cellular di-, tri-valent inorganic cation homeostasis,GO:0042592~homeostatic process,GO:0048878~chemical ho…	GO:0016021~integral to membrane,GO:0031224~intrinsic to membrane,GO:0034702~ion channel complex,GO:0034707~chloride channel complex,	GO:0005216~ion channel activity,GO:0005253~anion channel activity,GO:0005254~chloride channel activity,GO:0008509~anion transmembrane transporter activity,GO:0015267~channel activity,GO:0022803~passive transmembrane transporter activity,GO:0022838~substrate specific channel activity,GO:0031404~chloride ion binding,GO:0043167~ion binding,GO:0043168~anion binding,	IPR000272:Ion-transport regulator, FXYD region,		PIRSF038033:FXYD domain-containing ion transport regulator,		chloride,chloride channel,direct protein sequencing,ion transport,ionic channel,membrane,phosphoprotein,signal,transmembrane,transport,	chain:Phospholemman,modified residue,sequence conflict,signal peptide,topological domain:Cytoplasmic,topological domain:Extracellular,transmembrane region,
10870948	Fas (TNFRSF6) associated factor 1		GO:0006915~apoptosis,GO:0007242~intracellular signaling cascade,GO:0007243~protein kinase cascade,GO:0007249~I-kappaB kinase/NF-kappaB cascade,GO:0007253~cytoplasmic sequestering of NF-kappaB,GO:0008104~protein localization,GO:0008219~cell death,GO:0009894~regulation of catabolic process,GO:0010941~regulation of cell death,GO:0010942~positive regulation of cell death,GO:0012501~programmed cell de…	GO:0005635~nuclear envelope,GO:0005829~cytosol,GO:0012505~endomembrane system,GO:0031967~organelle envelope,GO:0031975~envelope,GO:0048471~perinuclear region of cytoplasm,	GO:0008134~transcription factor binding,GO:0019899~enzyme binding,GO:0019900~kinase binding,GO:0019901~protein kinase binding,GO:0019904~protein domain specific binding,GO:0031072~heat shock protein binding,GO:0051059~NF-kappaB binding,	IPR001012:UBX,IPR006577:UAS,			SM00166:UBX,SM00594:UAS,	Apoptosis,nucleus,phosphoprotein,	chain:FAS-associated factor 1,domain:UBX,modified residue,
10713176	Finkel-Biskis-Reilly murine sarcoma virus (FBR-MuSV) ubiquitously expressed; similar to Finkel-Biskis-Reilly murine sarcoma virusubiquitously expressed		GO:0006412~translation,GO:0006414~translational elongation,	GO:0005829~cytosol,GO:0005840~ribosome,GO:0015935~small ribosomal subunit,GO:0022626~cytosolic ribosome,GO:0022627~cytosolic small ribosomal subunit,GO:0030529~ribonucleoprotein complex,GO:0033279~ribosomal subunit,GO:0043228~non-membrane-bounded organelle,GO:0043232~intracellular non-membrane-bounded organelle,GO:0044445~cytosolic part,	GO:0003735~structural constituent of ribosome,GO:0005198~structural molecule activity,	IPR000626:Ubiquitin,IPR006846:Ribosomal protein S30,IPR019954:Ubiquitin conserved site,IPR019955:Ubiquitin supergroup,IPR019956:Ubiquitin subgroup,	rno03010:Ribosome,	PIRSF002034:ubiquitin,PIRSF002227:ribosomal protein S30e,	SM00213:UBQ,	direct protein sequencing,protein biosynthesis,ribonucleoprotein,ribosomal protein,ribosome,	chain:40S ribosomal protein S30,chain:Ubiquitin-like protein FUBI,
10828913	FtsJ methyltransferase domain containing 2; ring finger protein 8	General function prediction only,	GO:0000087~M phase of mitotic cell cycle,GO:0000278~mitotic cell cycle,GO:0000279~M phase,GO:0000280~nuclear division,GO:0006259~DNA metabolic process,GO:0006281~DNA repair,GO:0006282~regulation of DNA repair,GO:0006302~double-strand break repair,GO:0006325~chromatin organization,GO:0006508~proteolysis,GO:0006730~one-carbon metabolic process,GO:0006974~response to DNA damage stimulus,GO:0007049~c…	GO:0000151~ubiquitin ligase complex,GO:0005694~chromosome,GO:0043228~non-membrane-bounded organelle,GO:0043232~intracellular non-membrane-bounded organelle,	GO:0003682~chromatin binding,GO:0004842~ubiquitin-protein ligase activity,GO:0008270~zinc ion binding,GO:0016879~ligase activity, forming carbon-nitrogen bonds,GO:0016881~acid-amino acid ligase activity,GO:0019787~small conjugating protein ligase activity,GO:0042393~histone binding,GO:0043167~ion binding,GO:0043169~cation binding,GO:0046872~metal ion binding,GO:0046914~transition metal ion bindin…	IPR000253:Forkhead-associated,IPR000467:D111/G-patch,IPR001202:WW/Rsp5/WWP,IPR001841:Zinc finger, RING-type,IPR002877:Ribosomal RNA methyltransferase RrmJ/FtsJ,IPR017335:E3 ubiquitin ligase, RNF8,IPR017907:Zinc finger, RING-type, conserved site,IPR018957:Zinc finger, C3HC4 RING-type,		PIRSF037950:E3 ubiquitin-protein ligase RNF8,PIRSF037950:E3_ubiquit_lig_RNF8,	SM00184:RING,SM00240:FHA,SM00443:G_patch,SM00456:WW,	acetylation,cell cycle,cell division,chromatin regulator,chromosomal protein,DNA damage,dna repair,ligase,metal-binding,methyltransferase,mitosis,nucleus,phosphoprotein,s-adenosyl-l-methionine,transferase,ubl conjugation,ubl conjugation pathway,zinc,zinc-finger,	active site:Proton acceptor,binding site:S-adenosyl-L-methionine,binding site:S-adenosyl-L-methionine; via amide nitrogen,chain:E3 ubiquitin-protein ligase RNF8,chain:S-adenosyl-L-methionine-dependent methyltransferase FTSJD2,compositionally biased region:Gln-rich,domain:FHA,domain:G-patch,domain:WW,modified residue,region of interest:Interaction with POLR2A,zinc finger region:RING-type,
10926698	G protein-coupled receptor 116		GO:0007166~cell surface receptor linked signal transduction,GO:0007186~G-protein coupled receptor protein signaling pathway,GO:0007218~neuropeptide signaling pathway,	GO:0005886~plasma membrane,GO:0016021~integral to membrane,GO:0031224~intrinsic to membrane,		IPR000082:SEA,IPR000203:GPS,IPR000832:GPCR, family 2, secretin-like,IPR003599:Immunoglobulin subtype,IPR007110:Immunoglobulin-like,IPR008078:GPCR, family 2, Ig-hepta receptor,IPR013151:Immunoglobulin,IPR017981:GPCR, family 2-like,IPR017983:GPCR, family 2, secretin-like, conserved site,		PIRSF038682:probable G protein-coupled receptor 116,PIRSF800007:secretin receptor-like G protein-coupled receptors,	SM00200:SEA,SM00303:GPS,SM00409:IG,	cell membrane,direct protein sequencing,disulfide bond,g-protein coupled receptor,glycoprotein,Immunoglobulin domain,membrane,phosphoprotein,receptor,repeat,signal,transducer,transmembrane,	chain:Probable G-protein coupled receptor 116,domain:GPS,domain:Ig-like 1,domain:Ig-like 2,domain:Ig-like 3,domain:SEA,glycosylation site:N-linked (GlcNAc...),modified residue,mutagenesis site,signal peptide,site:Cleavage,topological domain:Cytoplasmic,topological domain:Extracellular,transmembrane region,
10803602	G protein-coupled receptor 17		GO:0007166~cell surface receptor linked signal transduction,GO:0007186~G-protein coupled receptor protein signaling pathway,	GO:0005886~plasma membrane,GO:0016021~integral to membrane,GO:0031224~intrinsic to membrane,	GO:0001608~nucleotide receptor activity, G-protein coupled,GO:0001614~purinergic nucleotide receptor activity,GO:0016502~nucleotide receptor activity,GO:0045028~purinergic nucleotide receptor activity, G-protein coupled,	IPR000276:7TM GPCR, rhodopsin-like,IPR002286:P2 purinoceptor,IPR017452:GPCR, rhodopsin-like superfamily,		PIRSF038619:uracil nucleotide/cysteinyl leukotriene receptor,PIRSF800006:rhodopsin-like G protein-coupled receptors,		cell membrane,disulfide bond,g-protein coupled receptor,glycoprotein,membrane,receptor,transducer,transmembrane,	chain:Uracil nucleotide/cysteinyl leukotriene receptor,disulfide bond,glycosylation site:N-linked (GlcNAc...),topological domain:Cytoplasmic,topological domain:Extracellular,transmembrane region,
10857140	G protein-coupled receptor 175			GO:0016021~integral to membrane,GO:0031224~intrinsic to membrane,		IPR018781:Protein of unknown function, transmembrane-40,				glycoprotein,membrane,transmembrane,	chain:Transmembrane protein adipocyte- associated 1,glycosylation site:N-linked (GlcNAc...),transmembrane region,
10782007	G protein-coupled receptor 180					IPR019336:Rhodopsin-like GPCR transmembrane domain,				receptor,
10889575	G protein-coupled receptor 22		GO:0007166~cell surface receptor linked signal transduction,GO:0007186~G-protein coupled receptor protein signaling pathway,	GO:0016021~integral to membrane,GO:0031224~intrinsic to membrane,
10861358	G protein-coupled receptor 37		GO:0007166~cell surface receptor linked signal transduction,GO:0007186~G-protein coupled receptor protein signaling pathway,	GO:0005783~endoplasmic reticulum,GO:0005886~plasma membrane,GO:0016021~integral to membrane,GO:0031224~intrinsic to membrane,		IPR000276:7TM GPCR, rhodopsin-like,IPR003909:GPR37 orphan receptor,IPR017452:GPCR, rhodopsin-like superfamily,	rno05012:Parkinson's disease,	PIRSF038596:endothelin B receptor-like protein,PIRSF800006:rhodopsin-like G protein-coupled receptors,		cell membrane,disulfide bond,endoplasmic reticulum,g-protein coupled receptor,glycoprotein,membrane,receptor,signal,transducer,transmembrane,ubl conjugation,	chain:Probable G-protein coupled receptor 37,compositionally biased region:Cys-rich,compositionally biased region:Poly-Cys,disulfide bond,glycosylation site:N-linked (GlcNAc...),signal peptide,topological domain:Cytoplasmic,topological domain:Extracellular,transmembrane region,
10767912	G protein-coupled receptor 37-like 1		GO:0007166~cell surface receptor linked signal transduction,GO:0007186~G-protein coupled receptor protein signaling pathway,	GO:0005886~plasma membrane,GO:0016021~integral to membrane,GO:0031224~intrinsic to membrane,		IPR000276:7TM GPCR, rhodopsin-like,IPR003909:GPR37 orphan receptor,IPR017452:GPCR, rhodopsin-like superfamily,				cell membrane,disulfide bond,g-protein coupled receptor,glycoprotein,membrane,phosphoprotein,receptor,signal,transducer,transmembrane,	chain:Endothelin B receptor-like protein 2,compositionally biased region:Cys-rich,disulfide bond,glycosylation site:N-linked (GlcNAc...),modified residue,signal peptide,topological domain:Cytoplasmic,topological domain:Extracellular,transmembrane region,
10809216	G protein-coupled receptor 56		GO:0007155~cell adhesion,GO:0007166~cell surface receptor linked signal transduction,GO:0007186~G-protein coupled receptor protein signaling pathway,GO:0007218~neuropeptide signaling pathway,GO:0022610~biological adhesion,	GO:0005886~plasma membrane,GO:0016021~integral to membrane,GO:0031224~intrinsic to membrane,		IPR000203:GPS,IPR000832:GPCR, family 2, secretin-like,IPR003910:GPCR, family 2, orphan receptor, GPR56,IPR017981:GPCR, family 2-like,IPR017983:GPCR, family 2, secretin-like, conserved site,		PIRSF038673:G protein-coupled receptor 56,PIRSF800007:secretin receptor-like G protein-coupled receptors,	SM00303:GPS,	cell membrane,g-protein coupled receptor,glycoprotein,membrane,receptor,signal,transducer,transmembrane,	chain:G-protein coupled receptor 56,domain:GPS,glycosylation site:N-linked (GlcNAc...),signal peptide,topological domain:Cytoplasmic,topological domain:Extracellular,transmembrane region,
10908072	G protein-coupled receptor 83		GO:0007166~cell surface receptor linked signal transduction,GO:0007186~G-protein coupled receptor protein signaling pathway,GO:0009719~response to endogenous stimulus,GO:0009725~response to hormone stimulus,GO:0010033~response to organic substance,GO:0031960~response to corticosteroid stimulus,GO:0048545~response to steroid hormone stimulus,GO:0051384~response to glucocorticoid stimulus,	GO:0016021~integral to membrane,GO:0031224~intrinsic to membrane,	GO:0001653~peptide receptor activity,GO:0004983~neuropeptide Y receptor activity,GO:0008188~neuropeptide receptor activity,GO:0008528~peptide receptor activity, G-protein coupled,GO:0030594~neurotransmitter receptor activity,GO:0042165~neurotransmitter binding,GO:0042277~peptide binding,GO:0042923~neuropeptide binding,	IPR000276:7TM GPCR, rhodopsin-like,IPR000611:Neuropeptide Y receptor,IPR017452:GPCR, rhodopsin-like superfamily,	rno04080:Neuroactive ligand-receptor interaction,	PIRSF038612:probable G-protein coupled receptor 83,PIRSF800006:rhodopsin-like G protein-coupled receptors,		g-protein coupled receptor,receptor,transducer,transmembrane,
10940429	G protein-coupled receptor associated sorting protein 1		GO:0042752~regulation of circadian rhythm,			IPR006911:Protein of unknown function DUF634,				cytoplasm,	chain:G-protein coupled receptor-associated sorting protein 1,
10716480	G protein-coupled receptor kinase 5		GO:0006468~protein amino acid phosphorylation,GO:0006793~phosphorus metabolic process,GO:0006796~phosphate metabolic process,GO:0007166~cell surface receptor linked signal transduction,GO:0007186~G-protein coupled receptor protein signaling pathway,GO:0007217~tachykinin receptor signaling pathway,GO:0008277~regulation of G-protein coupled receptor protein signaling pathway,GO:0016310~phosphorylat…	GO:0005886~plasma membrane,	GO:0000166~nucleotide binding,GO:0001882~nucleoside binding,GO:0001883~purine nucleoside binding,GO:0004672~protein kinase activity,GO:0004674~protein serine/threonine kinase activity,GO:0004703~G-protein coupled receptor kinase activity,GO:0005524~ATP binding,GO:0017076~purine nucleotide binding,GO:0030554~adenyl nucleotide binding,GO:0032553~ribonucleotide binding,GO:0032555~purine ribonucleoti…	IPR000239:GPCR kinase,IPR000342:Regulator of G protein signalling,IPR000719:Protein kinase, core,IPR000961:AGC-kinase, C-terminal,IPR002290:Serine/threonine protein kinase,IPR008271:Serine/threonine protein kinase, active site,IPR017441:Protein kinase, ATP binding site,IPR017442:Serine/threonine protein kinase-related,	rno04062:Chemokine signaling pathway,rno04144:Endocytosis,		SM00133:S_TK_X,SM00220:S_TKc,SM00315:RGS,	atp-binding,kinase,nucleotide-binding,phosphoprotein,receptor,serine/threonine-protein kinase,transferase,	active site:Proton acceptor,binding site:ATP,chain:G protein-coupled receptor kinase 5,domain:AGC-kinase C-terminal,domain:Protein kinase,domain:RGS,modified residue,nucleotide phosphate-binding region:ATP,region of interest:N-terminal,
10859142	GABA(A) receptor-associated protein like 1			GO:0005773~vacuole,GO:0005776~autophagic vacuole,GO:0005783~endoplasmic reticulum,GO:0005794~Golgi apparatus,GO:0005856~cytoskeleton,GO:0005874~microtubule,GO:0015630~microtubule cytoskeleton,GO:0043228~non-membrane-bounded organelle,GO:0043232~intracellular non-membrane-bounded organelle,GO:0044430~cytoskeletal part,		IPR004241:Light chain 3 (LC3),	rno04140:Regulation of autophagy,	PIRSF005455:microtubule-associated proteins 1 light chain 3A/3B,		cytoplasm,endoplasmic reticulum,golgi apparatus,membrane,microtubule,	chain:Gamma-aminobutyric acid receptor- associated protein-like 1,region of interest:Interaction with beta-tubulin,region of interest:Interaction with GABRG2,
10821255	GC-rich promoter binding protein 1		GO:0006355~regulation of transcription, DNA-dependent,GO:0009891~positive regulation of biosynthetic process,GO:0010557~positive regulation of macromolecule biosynthetic process,GO:0010604~positive regulation of macromolecule metabolic process,GO:0010628~positive regulation of gene expression,GO:0031328~positive regulation of cellular biosynthetic process,GO:0045449~regulation of transcription,GO…		GO:0003677~DNA binding,GO:0003700~transcription factor activity,GO:0030528~transcription regulator activity,
10731075	GDNF family receptor alpha 1		GO:0007166~cell surface receptor linked signal transduction,	GO:0005886~plasma membrane,GO:0031224~intrinsic to membrane,GO:0031225~anchored to membrane,GO:0031226~intrinsic to plasma membrane,GO:0044459~plasma membrane part,GO:0046658~anchored to plasma membrane,		IPR003438:Glial cell line-derived neurotrophic factor receptor,IPR003503:Glial cell line-derived neurotrophic factor receptor, alpha 1,IPR016017:GDNF/GAS1,IPR017372:Glial cell line-derived neurotrophic factor receptor, alpha 1/2,		PIRSF038071:GDNF family receptor alpha,PIRSF038071:GDNF_family_receptor_alpha,		3d-structure,cell membrane,disulfide bond,glycoprotein,gpi-anchor,lipoprotein,membrane,receptor,repeat,signal,	chain:GDNF family receptor alpha-1,compositionally biased region:Poly-Thr,disulfide bond,glycosylation site:N-linked (GlcNAc...),helix,lipid moiety-binding region:GPI-anchor amidated serine,propeptide:Removed in mature form,repeat:1,repeat:2,repeat:3,signal peptide,strand,turn,
10810286	GIPC PDZ domain containing family, member 1		GO:0003001~generation of a signal involved in cell-cell signaling,GO:0006605~protein targeting,GO:0006886~intracellular protein transport,GO:0006928~cell motion,GO:0007267~cell-cell signaling,GO:0007268~synaptic transmission,GO:0008104~protein localization,GO:0009894~regulation of catabolic process,GO:0009895~negative regulation of catabolic process,GO:0009967~positive regulation of signal transd…	GO:0000267~cell fraction,GO:0005624~membrane fraction,GO:0005625~soluble fraction,GO:0005626~insoluble fraction,GO:0005829~cytosol,GO:0005903~brush border,GO:0005938~cell cortex,GO:0008021~synaptic vesicle,GO:0012505~endomembrane system,GO:0012506~vesicle membrane,GO:0016023~cytoplasmic membrane-bounded vesicle,GO:0019898~extrinsic to membrane,GO:0030135~coated vesicle,GO:0030136~clathrin-coated …	GO:0003779~actin binding,GO:0008092~cytoskeletal protein binding,GO:0017022~myosin binding,GO:0019904~protein domain specific binding,GO:0030165~PDZ domain binding,GO:0042802~identical protein binding,GO:0042803~protein homodimerization activity,GO:0046983~protein dimerization activity,	IPR001478:PDZ/DHR/GLGF,IPR017379:Uncharacterised conserved protein UCP038083, PDZ,		PIRSF038083:UCP038083_GIPC,PIRSF038083:uncharacterized protein with PDZ domain, GIPC type,	SM00228:PDZ,	cytoplasm,membrane,	chain:PDZ domain-containing protein GIPC1,sequence conflict,
10835037	GLE1 RNA export mediator homolog (yeast)		GO:0006403~RNA localization,GO:0006405~RNA export from nucleus,GO:0006406~mRNA export from nucleus,GO:0006913~nucleocytoplasmic transport,GO:0008104~protein localization,GO:0015031~protein transport,GO:0015931~nucleobase, nucleoside, nucleotide and nucleic acid transport,GO:0016973~poly(A)+ mRNA export from nucleus,GO:0045184~establishment of protein localization,GO:0046907~intracellular transpor…	GO:0005635~nuclear envelope,GO:0005643~nuclear pore,GO:0012505~endomembrane system,GO:0016021~integral to membrane,GO:0031224~intrinsic to membrane,GO:0031967~organelle envelope,GO:0031975~envelope,GO:0046930~pore complex,		IPR012476:GLE1-like,				coiled coil,cytoplasm,mRNA transport,nuclear pore complex,nucleus,phosphoprotein,protein transport,translocation,transport,	chain:Nucleoporin GLE1,compositionally biased region:Ser-rich,modified residue,region of interest:Interaction with NUP155,region of interest:Interaction with NUPL2,region of interest:Mediates the shuttling between the nucleus and the cytoplasm,
10833535	GRIP and coiled-coil domain containing 2				GO:0042802~identical protein binding,
10923036	GULP, engulfment adaptor PTB domain containing 1		GO:0006869~lipid transport,GO:0006897~endocytosis,GO:0006909~phagocytosis,GO:0006911~phagocytosis, engulfment,GO:0006915~apoptosis,GO:0008219~cell death,GO:0010324~membrane invagination,GO:0010876~lipid localization,GO:0012501~programmed cell death,GO:0016044~membrane organization,GO:0016192~vesicle-mediated transport,GO:0016265~death,			IPR006020:Phosphotyrosine interaction region,IPR011993:Pleckstrin homology-type,			SM00462:PTB,	alternative splicing,Apoptosis,coiled coil,cytoplasm,lipid transport,phagocytosis,phosphoprotein,transport,	chain:PTB domain-containing engulfment adapter protein 1,domain:PID,modified residue,splice variant,
10831208	HLA-B associated transcript 5			GO:0016021~integral to membrane,GO:0031224~intrinsic to membrane,		IPR000073:Alpha/beta hydrolase fold-1,				membrane,transmembrane,	chain:Protein BAT5,transmembrane region,
10703983	HSPA (heat shock 70kDa) binding protein, cytoplasmic cochaperone 1					IPR011989:Armadillo-like helical,				phosphoprotein,repeat,	chain:Hsp70-binding protein 1,modified residue,repeat:ARM 1,repeat:ARM 2,repeat:ARM 3,repeat:ARM 4,sequence conflict,
10806946	Hedgehog-interacting protein		GO:0003002~regionalization,GO:0007166~cell surface receptor linked signal transduction,GO:0007224~smoothened signaling pathway,GO:0007389~pattern specification process,GO:0007405~neuroblast proliferation,GO:0008283~cell proliferation,GO:0008589~regulation of smoothened signaling pathway,GO:0009953~dorsal/ventral pattern formation,GO:0009968~negative regulation of signal transduction,GO:0010648~ne…	GO:0005886~plasma membrane,GO:0005887~integral to plasma membrane,GO:0009986~cell surface,GO:0016021~integral to membrane,GO:0031224~intrinsic to membrane,GO:0031226~intrinsic to plasma membrane,GO:0044459~plasma membrane part,			rno04340:Hedgehog signaling pathway,rno05200:Pathways in cancer,rno05217:Basal cell carcinoma,
10711566	HtrA serine peptidase 1	Posttranslational modification, protein turnover, chaperones,	GO:0001558~regulation of cell growth,GO:0006508~proteolysis,GO:0009968~negative regulation of signal transduction,GO:0010648~negative regulation of cell communication,GO:0017015~regulation of transforming growth factor beta receptor signaling pathway,GO:0030510~regulation of BMP signaling pathway,GO:0030512~negative regulation of transforming growth factor beta receptor signaling pathway,GO:00305…	GO:0005576~extracellular region,	GO:0004175~endopeptidase activity,GO:0004252~serine-type endopeptidase activity,GO:0005520~insulin-like growth factor binding,GO:0008233~peptidase activity,GO:0008236~serine-type peptidase activity,GO:0017171~serine hydrolase activity,GO:0019838~growth factor binding,GO:0070011~peptidase activity, acting on L-amino acid peptides,	IPR000867:Insulin-like growth factor-binding protein, IGFBP,IPR001254:Peptidase S1 and S6, chymotrypsin/Hap,IPR001478:PDZ/DHR/GLGF,IPR001940:Peptidase S1C, HrtA/DegP2/Q/S,IPR002350:Proteinase inhibitor I1, Kazal,IPR011497:Protease inhibitor, Kazal-type,			SM00020:Tryp_SPc,SM00121:IB,SM00228:PDZ,SM00280:KAZAL,	Protease,
10861452	IMP (inosine monophosphate) dehydrogenase 1		GO:0001775~cell activation,GO:0006163~purine nucleotide metabolic process,GO:0006164~purine nucleotide biosynthetic process,GO:0008283~cell proliferation,GO:0009165~nucleotide biosynthetic process,GO:0032943~mononuclear cell proliferation,GO:0034404~nucleobase, nucleoside and nucleotide biosynthetic process,GO:0034654~nucleobase, nucleoside, nucleotide and nucleic acid biosynthetic process,GO:004…	GO:0005829~cytosol,	GO:0003938~IMP dehydrogenase activity,		rno00230:Purine metabolism,rno00983:Drug metabolism,
10913186	IMP (inosine monophosphate) dehydrogenase 2		GO:0001775~cell activation,GO:0006163~purine nucleotide metabolic process,GO:0006164~purine nucleotide biosynthetic process,GO:0006177~GMP biosynthetic process,GO:0008283~cell proliferation,GO:0009123~nucleoside monophosphate metabolic process,GO:0009124~nucleoside monophosphate biosynthetic process,GO:0009126~purine nucleoside monophosphate metabolic process,GO:0009127~purine nucleoside monophos…	GO:0005829~cytosol,	GO:0003938~IMP dehydrogenase activity,GO:0030955~potassium ion binding,GO:0031420~alkali metal ion binding,GO:0043167~ion binding,GO:0043169~cation binding,GO:0046872~metal ion binding,	IPR000644:Cystathionine beta-synthase, core,IPR001093:IMP dehydrogenase/GMP reductase,IPR005990:IMP dehydrogenase,IPR013785:Aldolase-type TIM barrel,IPR015875:IMP dehydrogenase / GMP reductase, conserved site,IPR018529:IMP dehydrogenase related,	rno00230:Purine metabolism,rno00983:Drug metabolism,	PIRSF000130:IMPDH,PIRSF000130:inosine-5'-monophosphate dehydrogenase,	SM00116:CBS,	GMP biosynthesis,metal-binding,nad,oxidoreductase,potassium,purine biosynthesis,
10922415	IMP4, U3 small nucleolar ribonucleoprotein, homolog (yeast)		GO:0006364~rRNA processing,GO:0006396~RNA processing,GO:0016072~rRNA metabolic process,GO:0022613~ribonucleoprotein complex biogenesis,GO:0034470~ncRNA processing,GO:0034660~ncRNA metabolic process,GO:0042254~ribosome biogenesis,	GO:0005730~nucleolus,GO:0030529~ribonucleoprotein complex,GO:0031974~membrane-enclosed lumen,GO:0031981~nuclear lumen,GO:0043228~non-membrane-bounded organelle,GO:0043232~intracellular non-membrane-bounded organelle,GO:0043233~organelle lumen,GO:0070013~intracellular organelle lumen,		IPR000408:Regulator of chromosome condensation, RCC1,IPR007109:Brix domain,		PIRSF015949:U3 small nucleolar ribonucleoprotein (snoRNP) complex, Imp4p subunit,		nucleus,ribonucleoprotein,ribosome biogenesis,rrna processing,	chain:U3 small nucleolar ribonucleoprotein protein IMP4,compositionally biased region:Arg/Glu/Lys-rich,domain:Brix,
10861327	IQ motif and ubiquitin domain containing; Wiskott-Aldrich syndrome-like		GO:0006461~protein complex assembly,GO:0007010~cytoskeleton organization,GO:0007015~actin filament organization,GO:0008154~actin polymerization or depolymerization,GO:0009617~response to bacterium,GO:0030029~actin filament-based process,GO:0030036~actin cytoskeleton organization,GO:0034621~cellular macromolecular complex subunit organization,GO:0043933~macromolecular complex subunit organization,…	GO:0000139~Golgi membrane,GO:0005730~nucleolus,GO:0005794~Golgi apparatus,GO:0005856~cytoskeleton,GO:0012505~endomembrane system,GO:0015629~actin cytoskeleton,GO:0030027~lamellipodium,GO:0031090~organelle membrane,GO:0031252~cell leading edge,GO:0031974~membrane-enclosed lumen,GO:0031981~nuclear lumen,GO:0042995~cell projection,GO:0043228~non-membrane-bounded organelle,GO:0043232~intracellular no…	GO:0003779~actin binding,GO:0005083~small GTPase regulator activity,GO:0008092~cytoskeletal protein binding,GO:0030695~GTPase regulator activity,GO:0060589~nucleoside-triphosphatase regulator activity,	IPR000048:IQ calmodulin-binding region,IPR019022:Domain of unknown function DUF2021,IPR019954:Ubiquitin conserved site,	rno04062:Chemokine signaling pathway,rno04520:Adherens junction,rno04666:Fc gamma R-mediated phagocytosis,rno04810:Regulation of actin cytoskeleton,		SM00015:IQ,		chain:IQ and ubiquitin-like domain-containing protein,domain:IQ,domain:Ubiquitin-like,sequence conflict,
10760397	KDEL (Lys-Asp-Glu-Leu) endoplasmic reticulum protein retention receptor 2		GO:0006621~protein retention in ER lumen,GO:0008104~protein localization,GO:0015031~protein transport,GO:0016192~vesicle-mediated transport,GO:0032507~maintenance of protein location in cell,GO:0045184~establishment of protein localization,GO:0045185~maintenance of protein location,GO:0051235~maintenance of location,GO:0051651~maintenance of location in cell,	GO:0005783~endoplasmic reticulum,GO:0016021~integral to membrane,GO:0031224~intrinsic to membrane,	GO:0005048~signal sequence binding,GO:0042277~peptide binding,GO:0046923~ER retention sequence binding,	IPR000133:ER lumen protein retaining receptor,				endoplasmic reticulum,er-golgi transport,membrane,protein transport,receptor,transmembrane,transport,	chain:ER lumen protein retaining receptor 2,topological domain:Cytoplasmic,topological domain:Lumenal,transmembrane region,
10880056	KH domain containing, RNA binding, signal transduction associated 1		GO:0000086~G2/M transition of mitotic cell cycle,GO:0000278~mitotic cell cycle,GO:0006350~transcription,GO:0007049~cell cycle,GO:0007166~cell surface receptor linked signal transduction,GO:0009890~negative regulation of biosynthetic process,GO:0010558~negative regulation of macromolecule biosynthetic process,GO:0010605~negative regulation of macromolecule metabolic process,GO:0010629~negative reg…		GO:0003723~RNA binding,GO:0005070~SH3/SH2 adaptor activity,GO:0016564~transcription repressor activity,GO:0017124~SH3 domain binding,GO:0019904~protein domain specific binding,GO:0030528~transcription regulator activity,GO:0030674~protein binding, bridging,GO:0060090~molecular adaptor activity,	IPR004087:K Homology,IPR004088:K Homology, type 1,IPR018111:K Homology, type 1, subgroup,		PIRSF018563:PIRSF018563,	SM00322:KH,	acetylation,cell cycle,membrane,methylation,nucleus,phosphoprotein,rna-binding,sh3-binding,Transcription,transcription regulation,	chain:KH domain-containing, RNA-binding, signal transduction-associated protein 1,compositionally biased region:Arg/Gly-rich,compositionally biased region:Pro-rich,domain:KH,modified residue,
10860691	KRIT1, ankyrin repeat containing			GO:0005856~cytoskeleton,GO:0043228~non-membrane-bounded organelle,GO:0043232~intracellular non-membrane-bounded organelle,		IPR000299:FERM domain,IPR002110:Ankyrin,IPR014352:FERM/acyl-CoA-binding protein, 3-helical bundle,IPR019748:FERM central domain,IPR019749:Band 4.1 domain,			SM00248:ANK,SM00295:B41,	ank repeat,repeat,
10940195	L1 cell adhesion molecule		GO:0000902~cell morphogenesis,GO:0000904~cell morphogenesis involved in differentiation,GO:0006928~cell motion,GO:0007155~cell adhesion,GO:0007156~homophilic cell adhesion,GO:0007157~heterophilic cell adhesion,GO:0007159~leukocyte adhesion,GO:0007166~cell surface receptor linked signal transduction,GO:0007409~axonogenesis,GO:0007411~axon guidance,GO:0009967~positive regulation of signal transduct…	GO:0000267~cell fraction,GO:0005624~membrane fraction,GO:0005626~insoluble fraction,GO:0005886~plasma membrane,GO:0009897~external side of plasma membrane,GO:0009986~cell surface,GO:0016021~integral to membrane,GO:0030424~axon,GO:0031224~intrinsic to membrane,GO:0033267~axon part,GO:0042734~presynaptic membrane,GO:0042995~cell projection,GO:0043005~neuron projection,GO:0043195~terminal button,GO:…	GO:0005178~integrin binding,GO:0005529~sugar binding,GO:0030246~carbohydrate binding,GO:0032403~protein complex binding,GO:0033691~sialic acid binding,GO:0042802~identical protein binding,GO:0048029~monosaccharide binding,	IPR003598:Immunoglobulin subtype 2,IPR003599:Immunoglobulin subtype,IPR003961:Fibronectin, type III,IPR007110:Immunoglobulin-like,IPR008957:Fibronectin, type III-like fold,IPR013098:Immunoglobulin I-set,IPR013783:Immunoglobulin-like fold,	rno04360:Axon guidance,rno04514:Cell adhesion molecules (CAMs),	PIRSF002508:neural cell adhesion molecule-like protein,	SM00060:FN3,SM00408:IGc2,SM00409:IG,	alternative splicing,cell adhesion,cell membrane,developmental protein,differentiation,disulfide bond,duplication,glycoprotein,Immunoglobulin domain,membrane,membrane protein,neurogenesis,phosphoprotein,repeat,signal,transmembrane,	chain:Neural cell adhesion molecule L1,disulfide bond,domain:Fibronectin type-III 1,domain:Fibronectin type-III 2,domain:Fibronectin type-III 3,domain:Fibronectin type-III 4,domain:Fibronectin type-III 5,domain:Ig-like C2-type 1,domain:Ig-like C2-type 2,domain:Ig-like C2-type 3,domain:Ig-like C2-type 4,domain:Ig-like C2-type 5,domain:Ig-like C2-type 6,glycosylation site:N-linked (GlcNAc...),modif…
10817383	LAG1 homolog, ceramide synthase 2		GO:0006355~regulation of transcription, DNA-dependent,GO:0006643~membrane lipid metabolic process,GO:0006665~sphingolipid metabolic process,GO:0006672~ceramide metabolic process,GO:0008610~lipid biosynthetic process,GO:0030148~sphingolipid biosynthetic process,GO:0045449~regulation of transcription,GO:0046467~membrane lipid biosynthetic process,GO:0046513~ceramide biosynthetic process,GO:0046519~…	GO:0016021~integral to membrane,GO:0031224~intrinsic to membrane,	GO:0003677~DNA binding,GO:0003700~transcription factor activity,GO:0016410~N-acyltransferase activity,GO:0030528~transcription regulator activity,GO:0043565~sequence-specific DNA binding,GO:0050291~sphingosine N-acyltransferase activity,	IPR006634:TRAM, LAG1 and CLN8 homology,IPR016439:Longevity assurance, LAG1/LAC1,		PIRSF005225:LAG1_LAC1,PIRSF005225:longevity assurance protein LAG1/LAC1,	SM00724:TLC,	membrane,transmembrane,
10889931	LOC500651			GO:0005783~endoplasmic reticulum,GO:0005789~endoplasmic reticulum membrane,GO:0012505~endomembrane system,GO:0016021~integral to membrane,GO:0017059~serine C-palmitoyltransferase complex,GO:0031090~organelle membrane,GO:0031211~palmitoyltransferase complex,GO:0031224~intrinsic to membrane,GO:0042175~nuclear envelope-endoplasmic reticulum network,GO:0044432~endoplasmic reticulum part,	GO:0004758~serine C-palmitoyltransferase activity,GO:0016408~C-acyltransferase activity,GO:0016409~palmitoyltransferase activity,GO:0016454~C-palmitoyltransferase activity,					endoplasmic reticulum,membrane,transmembrane,	chain:Small subunit of serine palmitoyltransferase A,topological domain:Cytoplasmic,topological domain:Lumenal,transmembrane region,
10742230	LSM11, U7 small nuclear RNA associated					IPR001163:Like-Sm ribonucleoprotein, core,
10857310	LSM3 homolog, U6 small nuclear RNA associated (S. cerevisiae)						rno03018:RNA degradation,rno03040:Spliceosome,
10862728	LSM5 homolog, U6 small nuclear RNA associated (S. cerevisiae); similar to LSM5 homolog, U6 small nuclear RNA associated						rno03018:RNA degradation,rno03040:Spliceosome,
10810493, 10763737	LSM6 homolog, U6 small nuclear RNA associated (S. cerevisiae)						rno03018:RNA degradation,rno03040:Spliceosome,
10897194	MAF1 homolog (S. cerevisiae)		GO:0006350~transcription,GO:0006355~regulation of transcription, DNA-dependent,GO:0006359~regulation of transcription from RNA polymerase III promoter,GO:0009890~negative regulation of biosynthetic process,GO:0010558~negative regulation of macromolecule biosynthetic process,GO:0010605~negative regulation of macromolecule metabolic process,GO:0010629~negative regulation of gene expression,GO:00164…		GO:0030528~transcription regulator activity,	IPR015257:Maf1 regulator,IPR017152:RNA polymerase III transcriptional repressor, MAF1,		PIRSF037240:repressor of RNA polymerase III transcription MAF1,PIRSF037240:RNA_polIII_Trep_MAF1,		nucleus,phosphoprotein,repressor,Transcription,transcription regulation,	chain:Repressor of RNA polymerase III transcription MAF1 homolog,modified residue,
10770511	MOCO sulphurase C-terminal domain containing 2	General function prediction only,	GO:0055114~oxidation reduction,	GO:0005739~mitochondrion,GO:0005740~mitochondrial envelope,GO:0005741~mitochondrial outer membrane,GO:0005743~mitochondrial inner membrane,GO:0019866~organelle inner membrane,GO:0019867~outer membrane,GO:0019898~extrinsic to membrane,GO:0031090~organelle membrane,GO:0031966~mitochondrial membrane,GO:0031967~organelle envelope,GO:0031968~organelle outer membrane,GO:0031975~envelope,GO:0044429~mito…	GO:0019842~vitamin binding,GO:0030151~molybdenum ion binding,GO:0030170~pyridoxal phosphate binding,GO:0043167~ion binding,GO:0043169~cation binding,GO:0046872~metal ion binding,GO:0046914~transition metal ion binding,GO:0048037~cofactor binding,GO:0070279~vitamin B6 binding,	IPR005302:Molybdenum cofactor sulfurase, C-terminal,IPR005303:MOSC, N-terminal beta barrel,		PIRSF017459:PIRSF017459,		membrane,mitochondrion,mitochondrion outer membrane,Molybdenum,oxidoreductase,transit peptide,	chain:MOSC domain-containing protein 2, mitochondrial,domain:MOSC,transit peptide:Mitochondrion,
10840460	N-acetyltransferase 5 (ARD1 homolog, S. cerevisiae)	General function prediction only,			GO:0008080~N-acetyltransferase activity,GO:0016407~acetyltransferase activity,GO:0016410~N-acyltransferase activity,	IPR000182:GCN5-related N-acetyltransferase,IPR016181:Acyl-CoA N-acyltransferase,				transferase,
10920261	N-acylaminoacyl-peptide hydrolase	Amino acid transport and metabolism,	GO:0006508~proteolysis,		GO:0004175~endopeptidase activity,GO:0004252~serine-type endopeptidase activity,GO:0008233~peptidase activity,GO:0008236~serine-type peptidase activity,GO:0017171~serine hydrolase activity,GO:0070011~peptidase activity, acting on L-amino acid peptides,	IPR001375:Peptidase S9, prolyl oligopeptidase active site region,IPR002471:Peptidase S9, serine active site,IPR003006:Immunoglobulin/major histocompatibility complex, conserved site,IPR011042:Six-bladed beta-propeller, TolB-like,		PIRSF001131:acylaminoacyl-peptidase,		blocked amino end,cytoplasm,homotetramer,hydrolase,omega peptidase,phosphoprotein,	active site:Charge relay system,chain:Acylamino-acid-releasing enzyme,modified residue,sequence conflict,
10729693	N-acylsphingosine amidohydrolase (non-lysosomal ceramidase) 2		GO:0006643~membrane lipid metabolic process,GO:0006665~sphingolipid metabolic process,GO:0006915~apoptosis,GO:0008219~cell death,GO:0010033~response to organic substance,GO:0012501~programmed cell death,GO:0016265~death,	GO:0000267~cell fraction,GO:0005624~membrane fraction,GO:0005626~insoluble fraction,GO:0005739~mitochondrion,GO:0005886~plasma membrane,GO:0016021~integral to membrane,GO:0031224~intrinsic to membrane,	GO:0016811~hydrolase activity, acting on carbon-nitrogen (but not peptide) bonds, in linear amides,GO:0017040~ceramidase activity,	IPR006823:Neutral/alkaline nonlysosomal ceramidase,	rno00600:Sphingolipid metabolism,	PIRSF007540:neutral/alkaline ceramidase,		Apoptosis,cell membrane,direct protein sequencing,glycoprotein,hydrolase,lipid metabolism,membrane,phosphoprotein,Signal-anchor,sphingolipid metabolism,transmembrane,ubl conjugation,	active site:Nucleophile,chain:Neutral ceramidase,chain:Neutral ceramidase soluble form,glycosylation site:N-linked (GlcNAc...),glycosylation site:O-linked (GalNAc...),mutagenesis site,region of interest:Required for correct folding and localization,sequence conflict,topological domain:Cytoplasmic,topological domain:Lumenal,transmembrane region,
10748118	N-ethylmaleimide-sensitive factor		GO:0001505~regulation of neurotransmitter levels,GO:0003001~generation of a signal involved in cell-cell signaling,GO:0006508~proteolysis,GO:0006811~ion transport,GO:0006812~cation transport,GO:0006813~potassium ion transport,GO:0006836~neurotransmitter transport,GO:0006906~vesicle fusion,GO:0006944~membrane fusion,GO:0007267~cell-cell signaling,GO:0007268~synaptic transmission,GO:0007269~neurotr…	GO:0005829~cytosol,GO:0005856~cytoskeleton,GO:0014069~postsynaptic density,GO:0030425~dendrite,GO:0042995~cell projection,GO:0043005~neuron projection,GO:0043198~dendritic shaft,GO:0043228~non-membrane-bounded organelle,GO:0043232~intracellular non-membrane-bounded organelle,GO:0044430~cytoskeletal part,GO:0044456~synapse part,GO:0044463~cell projection part,GO:0045202~synapse,	GO:0000149~SNARE binding,GO:0000166~nucleotide binding,GO:0000287~magnesium ion binding,GO:0001882~nucleoside binding,GO:0001883~purine nucleoside binding,GO:0004175~endopeptidase activity,GO:0004176~ATP-dependent peptidase activity,GO:0004252~serine-type endopeptidase activity,GO:0005524~ATP binding,GO:0008022~protein C-terminus binding,GO:0008233~peptidase activity,GO:0008236~serine-type peptid…	IPR001984:Peptidase S16, Lon protease, C-terminal region,IPR003338:ATPase, AAA-type, VAT, N-terminal,IPR003593:ATPase, AAA+ type, core,IPR003959:ATPase, AAA-type, core,IPR003960:ATPase, AAA-type, conserved site,IPR004201:Cell division protein 48, CDC48, domain 2,		PIRSF001172:AAA ATPase, Nsf/Cdc48/Vcp types,PIRSF500578:vesicle fusion protein Nsf/Sec18,	SM00382:AAA,	atp-binding,cytoplasm,direct protein sequencing,hydrolase,magnesium,metal-binding,nucleotide-binding,phosphoprotein,protein transport,repeat,transport,	chain:Vesicle-fusing ATPase,metal ion-binding site:Magnesium,modified residue,nucleotide phosphate-binding region:ATP,
10904169	N-myc downstream regulated gene 1		GO:0001775~cell activation,GO:0002274~myeloid leukocyte activation,GO:0045321~leukocyte activation,GO:0045576~mast cell activation,	GO:0005856~cytoskeleton,GO:0043228~non-membrane-bounded organelle,GO:0043232~intracellular non-membrane-bounded organelle,		IPR004142:Ndr,		PIRSF023830:Caenorhabditis elegans hypothetical protein ZK1073.1,		cytoplasm,direct protein sequencing,nucleus,phosphoprotein,repeat,	chain:Protein NDRG1,modified residue,region of interest:3 X 10 AA tandem repeats of G-[PST]-R-S- R-S-H-T-S-E,repeat:1,repeat:2,repeat:3,
10809100	N-myc downstream regulated gene 4					IPR004142:Ndr,		PIRSF023830:Caenorhabditis elegans hypothetical protein ZK1073.1,		alternative splicing,developmental protein,phosphoprotein,	chain:Protein NDRG4,compositionally biased region:Poly-Thr,modified residue,splice variant,
10861333	NADH dehydrogenase (ubiquinone) 1 alpha subcomplex 5		GO:0006091~generation of precursor metabolites and energy,GO:0015980~energy derivation by oxidation of organic compounds,GO:0022900~electron transport chain,GO:0022904~respiratory electron transport chain,GO:0045333~cellular respiration,GO:0055114~oxidation reduction,	GO:0005739~mitochondrion,GO:0005740~mitochondrial envelope,GO:0005743~mitochondrial inner membrane,GO:0019866~organelle inner membrane,GO:0031090~organelle membrane,GO:0031966~mitochondrial membrane,GO:0031967~organelle envelope,GO:0031975~envelope,GO:0044429~mitochondrial part,GO:0070469~respiratory chain,	GO:0016651~oxidoreductase activity, acting on NADH or NADPH,	IPR006806:ETC complex I subunit,	rno00190:Oxidative phosphorylation,rno05010:Alzheimer's disease,rno05012:Parkinson's disease,rno05016:Huntington's disease,	PIRSF018376:NADH dehydrogenase [ubiquinone] (complex I), alpha subcomplex, subunit 5,		acetylation,direct protein sequencing,electron transport,membrane,mitochondrion,mitochondrion inner membrane,respiratory chain,transport,	chain:NADH dehydrogenase [ubiquinone] 1 alpha subcomplex subunit 5,modified residue,
10931991	NADH dehydrogenase (ubiquinone) 1 alpha subcomplex, 1			GO:0005739~mitochondrion,GO:0005740~mitochondrial envelope,GO:0005743~mitochondrial inner membrane,GO:0005746~mitochondrial respiratory chain,GO:0005747~mitochondrial respiratory chain complex I,GO:0019866~organelle inner membrane,GO:0030964~NADH dehydrogenase complex,GO:0031090~organelle membrane,GO:0031966~mitochondrial membrane,GO:0031967~organelle envelope,GO:0031975~envelope,GO:0044429~mitoc…			rno00190:Oxidative phosphorylation,rno05010:Alzheimer's disease,rno05012:Parkinson's disease,rno05016:Huntington's disease,
10803995	NADH dehydrogenase (ubiquinone) 1 alpha subcomplex, 2			GO:0005739~mitochondrion,GO:0005740~mitochondrial envelope,GO:0005743~mitochondrial inner membrane,GO:0005746~mitochondrial respiratory chain,GO:0005747~mitochondrial respiratory chain complex I,GO:0019866~organelle inner membrane,GO:0030964~NADH dehydrogenase complex,GO:0031090~organelle membrane,GO:0031966~mitochondrial membrane,GO:0031967~organelle envelope,GO:0031975~envelope,GO:0044429~mitoc…			rno00190:Oxidative phosphorylation,rno05010:Alzheimer's disease,rno05012:Parkinson's disease,rno05016:Huntington's disease,
10905716	NADH dehydrogenase (ubiquinone) 1 alpha subcomplex, 6 (B14)		GO:0006979~response to oxidative stress,	GO:0005739~mitochondrion,GO:0005740~mitochondrial envelope,GO:0005743~mitochondrial inner membrane,GO:0005746~mitochondrial respiratory chain,GO:0005747~mitochondrial respiratory chain complex I,GO:0019866~organelle inner membrane,GO:0030964~NADH dehydrogenase complex,GO:0031090~organelle membrane,GO:0031966~mitochondrial membrane,GO:0031967~organelle envelope,GO:0031975~envelope,GO:0044429~mitoc…			rno00190:Oxidative phosphorylation,rno05010:Alzheimer's disease,rno05012:Parkinson's disease,rno05016:Huntington's disease,
10865740	NADH dehydrogenase (ubiquinone) 1 alpha subcomplex, 9	Cell envelope biogenesis, outer membrane / Carbohydrate transport and metabolism,	GO:0006091~generation of precursor metabolites and energy,GO:0009743~response to carbohydrate stimulus,GO:0009746~response to hexose stimulus,GO:0009749~response to glucose stimulus,GO:0010033~response to organic substance,GO:0022900~electron transport chain,GO:0034284~response to monosaccharide stimulus,GO:0055114~oxidation reduction,	GO:0005739~mitochondrion,GO:0005740~mitochondrial envelope,GO:0005743~mitochondrial inner membrane,GO:0005746~mitochondrial respiratory chain,GO:0005747~mitochondrial respiratory chain complex I,GO:0005759~mitochondrial matrix,GO:0019866~organelle inner membrane,GO:0030964~NADH dehydrogenase complex,GO:0031090~organelle membrane,GO:0031966~mitochondrial membrane,GO:0031967~organelle envelope,GO:0…	GO:0003954~NADH dehydrogenase activity,GO:0016651~oxidoreductase activity, acting on NADH or NADPH,GO:0048037~cofactor binding,GO:0050662~coenzyme binding,	IPR001509:NAD-dependent epimerase/dehydratase,IPR016040:NAD(P)-binding domain,	rno00190:Oxidative phosphorylation,rno05010:Alzheimer's disease,rno05012:Parkinson's disease,rno05016:Huntington's disease,			acetylation,electron transport,FAD,Flavoprotein,mitochondrion,respiratory chain,transit peptide,transport,	chain:NADH dehydrogenase [ubiquinone] 1 alpha subcomplex subunit 9, mitochondrial,modified residue,transit peptide:Mitochondrion,
10867944	NADH dehydrogenase (ubiquinone) 1 alpha subcomplex, assembly factor 4; similar to hormone-regulated proliferation-associated 20 kDa protein; similar to RIKEN cDNA 1110007M04		GO:0006461~protein complex assembly,GO:0006916~anti-apoptosis,GO:0007005~mitochondrion organization,GO:0008284~positive regulation of cell proliferation,GO:0010257~NADH dehydrogenase complex assembly,GO:0010941~regulation of cell death,GO:0032981~mitochondrial respiratory chain complex I assembly,GO:0033108~mitochondrial respiratory chain complex assembly,GO:0034621~cellular macromolecular comple…	GO:0005739~mitochondrion,GO:0005740~mitochondrial envelope,GO:0031090~organelle membrane,GO:0031966~mitochondrial membrane,GO:0031967~organelle envelope,GO:0031975~envelope,GO:0044429~mitochondrial part,	GO:0005516~calmodulin binding,	IPR009622:Uncharacterised protein family UPF0240,				calmodulin-binding,mitochondrion,phosphoprotein,	chain:NADH dehydrogenase [ubiquinone] 1 alpha subcomplex assembly factor 4,
10923576	NADH dehydrogenase (ubiquinone) 1 beta subcomplex 3			GO:0005739~mitochondrion,GO:0005740~mitochondrial envelope,GO:0005743~mitochondrial inner membrane,GO:0019866~organelle inner membrane,GO:0031090~organelle membrane,GO:0031966~mitochondrial membrane,GO:0031967~organelle envelope,GO:0031975~envelope,GO:0044429~mitochondrial part,			rno00190:Oxidative phosphorylation,rno05010:Alzheimer's disease,rno05012:Parkinson's disease,rno05016:Huntington's disease,
10727418	NADH dehydrogenase (ubiquinone) flavoprotein 1		GO:0055114~oxidation reduction,	GO:0005739~mitochondrion,GO:0005740~mitochondrial envelope,GO:0005743~mitochondrial inner membrane,GO:0005746~mitochondrial respiratory chain,GO:0005747~mitochondrial respiratory chain complex I,GO:0019866~organelle inner membrane,GO:0030964~NADH dehydrogenase complex,GO:0031090~organelle membrane,GO:0031966~mitochondrial membrane,GO:0031967~organelle envelope,GO:0031975~envelope,GO:0044429~mitoc…	GO:0000166~nucleotide binding,GO:0003954~NADH dehydrogenase activity,GO:0008137~NADH dehydrogenase (ubiquinone) activity,GO:0010181~FMN binding,GO:0016651~oxidoreductase activity, acting on NADH or NADPH,GO:0016655~oxidoreductase activity, acting on NADH or NADPH, quinone or similar compound as acceptor,GO:0048037~cofactor binding,GO:0050136~NADH dehydrogenase (quinone) activity,GO:0050662~coenzy…	IPR001949:NADH:ubiquinone oxidoreductase, 51 kDa subunit, conserved site,IPR011537:NADH ubiquinone oxidoreductase, F subunit,IPR011538:NADH:ubiquinone oxidoreductase, 51 kDa subunit,IPR019554:Soluble ligand binding domain,IPR019575:NADH ubiquinone oxidoreductase, F subunit, iron sulphur binding,	rno00190:Oxidative phosphorylation,rno05010:Alzheimer's disease,rno05012:Parkinson's disease,rno05016:Huntington's disease,			ubiquinone,
10919548	NCK adaptor protein 1		GO:0001775~cell activation,GO:0002684~positive regulation of immune system process,GO:0002694~regulation of leukocyte activation,GO:0002696~positive regulation of leukocyte activation,GO:0006928~cell motion,GO:0007010~cytoskeleton organization,GO:0007015~actin filament organization,GO:0008064~regulation of actin polymerization or depolymerization,GO:0008284~positive regulation of cell proliferati…	GO:0012505~endomembrane system,GO:0012506~vesicle membrane,GO:0031090~organelle membrane,GO:0031982~vesicle,GO:0031988~membrane-bounded vesicle,	GO:0019904~protein domain specific binding,	IPR000980:SH2 motif,IPR001452:Src homology-3 domain,IPR017304:Cytoplasmic, NCK,	rno04012:ErbB signaling pathway,rno04660:T cell receptor signaling pathway,	PIRSF037874:Cytoplasmic_NCK,	SM00252:SH2,SM00326:SH3,	kinase,sh3 domain,
10930618	ND6		GO:0000302~response to reactive oxygen species,GO:0006979~response to oxidative stress,GO:0010035~response to inorganic substance,GO:0042542~response to hydrogen peroxide,GO:0055114~oxidation reduction,	GO:0005739~mitochondrion,GO:0016021~integral to membrane,GO:0031224~intrinsic to membrane,	GO:0003954~NADH dehydrogenase activity,GO:0008137~NADH dehydrogenase (ubiquinone) activity,GO:0016651~oxidoreductase activity, acting on NADH or NADPH,GO:0016655~oxidoreductase activity, acting on NADH or NADPH, quinone or similar compound as acceptor,GO:0050136~NADH dehydrogenase (quinone) activity,	IPR001457:NADH:ubiquinone/plastoquinone oxidoreductase, chain 6,	rno00190:Oxidative phosphorylation,rno05012:Parkinson's disease,	PIRSF000229:NADH dehydrogenase (ubiquinone) chain 6,		membrane,mitochondrion,nad,oxidoreductase,transmembrane,
10756308	NEDD4 binding protein 2-like 2		GO:0001701~in utero embryonic development,GO:0001824~blastocyst development,GO:0009792~embryonic development ending in birth or egg hatching,GO:0043009~chordate embryonic development,							coiled coil,phosphoprotein,	chain:NEDD4-binding protein 2-like 2,modified residue,
10707275	NEL-like 1 (chicken)		GO:0006917~induction of apoptosis,GO:0007155~cell adhesion,GO:0010941~regulation of cell death,GO:0010942~positive regulation of cell death,GO:0012502~induction of programmed cell death,GO:0022610~biological adhesion,GO:0030278~regulation of ossification,GO:0042981~regulation of apoptosis,GO:0043065~positive regulation of apoptosis,GO:0043067~regulation of programmed cell death,GO:0043068~positiv…	GO:0005576~extracellular region,	GO:0005080~protein kinase C binding,GO:0005198~structural molecule activity,GO:0005509~calcium ion binding,GO:0019899~enzyme binding,GO:0019900~kinase binding,GO:0019901~protein kinase binding,GO:0043167~ion binding,GO:0043169~cation binding,GO:0046872~metal ion binding,	IPR000152:EGF-type aspartate/asparagine hydroxylation conserved site,IPR000742:EGF-like, type 3,IPR001007:von Willebrand factor, type C,IPR001791:Laminin G,IPR001881:EGF-like calcium-binding,IPR003129:Laminin G, thrombospondin-type, N-terminal,IPR006210:EGF-like,IPR013032:EGF-like region, conserved site,IPR013091:EGF calcium-binding,IPR013111:EGF, extracellular,IPR013320:Concanavalin A-like lecti…			SM00179:EGF_CA,SM00181:EGF,SM00210:TSPN,SM00214:VWC,SM00282:LamG,	disulfide bond,egf-like domain,glycoprotein,repeat,Secreted,signal,	chain:Protein kinase C-binding protein NELL1,disulfide bond,domain:EGF-like 1,domain:EGF-like 2; calcium-binding,domain:EGF-like 3,domain:EGF-like 4,domain:EGF-like 5; calcium-binding,domain:EGF-like 6; calcium-binding,domain:TSP N-terminal,domain:VWFC 1,domain:VWFC 2,domain:VWFC 3,domain:VWFC 4,domain:VWFC 5,glycosylation site:N-linked (GlcNAc...),signal peptide,
10906546	NEL-like 2 (chicken); similar to protein kinase C-binding protein NELL2		GO:0007155~cell adhesion,GO:0022610~biological adhesion,GO:0040008~regulation of growth,	GO:0005576~extracellular region,	GO:0005198~structural molecule activity,GO:0005509~calcium ion binding,GO:0043167~ion binding,GO:0043169~cation binding,GO:0046872~metal ion binding,	IPR000152:EGF-type aspartate/asparagine hydroxylation conserved site,IPR000742:EGF-like, type 3,IPR001007:von Willebrand factor, type C,IPR001791:Laminin G,IPR001881:EGF-like calcium-binding,IPR003129:Laminin G, thrombospondin-type, N-terminal,IPR006209:EGF,IPR006210:EGF-like,IPR013032:EGF-like region, conserved site,IPR013091:EGF calcium-binding,IPR013111:EGF, extracellular,IPR013320:Concanavali…			SM00179:EGF_CA,SM00181:EGF,SM00210:TSPN,SM00214:VWC,SM00282:LamG,	disulfide bond,egf-like domain,glycoprotein,repeat,Secreted,signal,	chain:Protein kinase C-binding protein NELL2,disulfide bond,domain:EGF-like 1,domain:EGF-like 2; calcium-binding,domain:EGF-like 3,domain:EGF-like 4,domain:EGF-like 5; calcium-binding,domain:EGF-like 6; calcium-binding,domain:TSP N-terminal,domain:VWFC 1,domain:VWFC 2,domain:VWFC 3,domain:VWFC 4,domain:VWFC 5,glycosylation site:N-linked (GlcNAc...),signal peptide,
10782450	NFKB inhibitor interacting Ras-like 1		GO:0007242~intracellular signaling cascade,GO:0007264~small GTPase mediated signal transduction,		GO:0000166~nucleotide binding,GO:0005525~GTP binding,GO:0017076~purine nucleotide binding,GO:0019001~guanyl nucleotide binding,GO:0032553~ribonucleotide binding,GO:0032555~purine ribonucleotide binding,GO:0032561~guanyl ribonucleotide binding,	IPR001806:Ras GTPase,IPR005225:Small GTP-binding protein,IPR013753:Ras,				gtp-binding,nucleotide-binding,
10851157	NFS1 nitrogen fixation 1 homolog (S. cerevisiae)	Posttranslational modification, protein turnover, chaperones,	GO:0000096~sulfur amino acid metabolic process,GO:0006534~cysteine metabolic process,GO:0006732~coenzyme metabolic process,GO:0006777~Mo-molybdopterin cofactor biosynthetic process,GO:0006790~sulfur metabolic process,GO:0009069~serine family amino acid metabolic process,GO:0009108~coenzyme biosynthetic process,GO:0016226~iron-sulfur cluster assembly,GO:0018130~heterocycle biosynthetic process,GO:…	GO:0005739~mitochondrion,GO:0005759~mitochondrial matrix,GO:0005829~cytosol,GO:0031974~membrane-enclosed lumen,GO:0031980~mitochondrial lumen,GO:0043233~organelle lumen,GO:0044429~mitochondrial part,GO:0070013~intracellular organelle lumen,	GO:0016782~transferase activity, transferring sulfur-containing groups,GO:0016783~sulfurtransferase activity,GO:0019842~vitamin binding,GO:0030170~pyridoxal phosphate binding,GO:0031071~cysteine desulfurase activity,GO:0042802~identical protein binding,GO:0042803~protein homodimerization activity,GO:0046983~protein dimerization activity,GO:0048037~cofactor binding,GO:0070279~vitamin B6 binding,	IPR000192:Aminotransferase, class V/Cysteine desulfurase,IPR010240:Cysteine desulfurase,IPR015421:Pyridoxal phosphate-dependent transferase, major region, subdomain 1,IPR016454:Cysteine desulfurase, NifS,	rno00730:Thiamine metabolism,	PIRSF005572:cysteine desulfurase, NifS type,PIRSF005572:NifS,		alternative initiation,cytoplasm,mitochondrion,Molybdenum cofactor biosynthesis,pyridoxal phosphate,transferase,transit peptide,	chain:Cysteine desulfurase, mitochondrial,modified residue,splice variant,transit peptide:Mitochondrion,
10815927	NMD3 homolog (S. cerevisiae)	Translation, ribosomal structure and biogenesis,				IPR007064:NMD3,
10776566	OCIA domain containing 1			GO:0005739~mitochondrion,GO:0005768~endosome,		IPR009764:Ovarian carcinoma immunoreactive antigen,		PIRSF033089:PIRSF033089,		acetylation,endosome,phosphoprotein,	chain:OCIA domain-containing protein 1,domain:OCIA,modified residue,
10761162	P450 (cytochrome) oxidoreductase	Inorganic ion transport and metabolism,	GO:0055114~oxidation reduction,	GO:0000267~cell fraction,GO:0005624~membrane fraction,GO:0005625~soluble fraction,GO:0005626~insoluble fraction,GO:0005739~mitochondrion,GO:0005783~endoplasmic reticulum,GO:0005792~microsome,GO:0019898~extrinsic to membrane,GO:0042598~vesicular fraction,	GO:0000166~nucleotide binding,GO:0001882~nucleoside binding,GO:0001883~purine nucleoside binding,GO:0003958~NADPH-hemoprotein reductase activity,GO:0005506~iron ion binding,GO:0009055~electron carrier activity,GO:0010181~FMN binding,GO:0016651~oxidoreductase activity, acting on NADH or NADPH,GO:0016653~oxidoreductase activity, acting on NADH or NADPH, heme protein as acceptor,GO:0017076~purine nu…	IPR001094:Flavodoxin-like,IPR001433:Oxidoreductase FAD/NAD(P)-binding,IPR001709:Flavoprotein pyridine nucleotide cytochrome reductase,IPR003097:FAD-binding, type 1,IPR008254:Flavodoxin/nitric oxide synthase,IPR015702:NADPH Cytochrome P450 Reductase,IPR017927:Ferredoxin reductase-type FAD-binding domain,		PIRSF000208:NADPH-ferrihemoprotein reductase,		3d-structure,acetylation,electron transfer,endoplasmic reticulum,FAD,Flavoprotein,fmn,membrane,membrane protein,nadp,oxidoreductase,phosphoprotein,	chain:NADPH--cytochrome P450 reductase,domain:FAD-binding FR-type,domain:Flavodoxin-like,helix,modified residue,nucleotide phosphate-binding region:FAD,nucleotide phosphate-binding region:FMN,nucleotide phosphate-binding region:NADP,sequence conflict,strand,turn,
10894498, 10895581	P55	Function unknown,			GO:0008092~cytoskeletal protein binding,GO:0017166~vinculin binding,	IPR001233:Uncharacterised protein family UPF0027,		PIRSF015733:PIRSF015733,		acetylation,phosphoprotein,	chain:UPF0027 protein C22orf28 homolog,modified residue,sequence conflict,
10820478	PAP associated domain containing 4	DNA replication, recombination, and repair,	GO:0006396~RNA processing,GO:0006397~mRNA processing,GO:0016071~mRNA metabolic process,GO:0031123~RNA 3'-end processing,GO:0043631~RNA polyadenylation,		GO:0000166~nucleotide binding,GO:0001882~nucleoside binding,GO:0001883~purine nucleoside binding,GO:0004652~polynucleotide adenylyltransferase activity,GO:0005524~ATP binding,GO:0016779~nucleotidyltransferase activity,GO:0017076~purine nucleotide binding,GO:0030554~adenyl nucleotide binding,GO:0032553~ribonucleotide binding,GO:0032555~purine ribonucleotide binding,GO:0032559~adenyl ribonucleotide…	IPR002058:PAP/25A-associated,				atp-binding,cytoplasm,mrna processing,nucleotide-binding,nucleus,phosphoprotein,transferase,	chain:Poly(A) RNA polymerase GLD2,modified residue,short sequence motif:Nuclear localization signal,
10923161	PMS1 postmeiotic segregation increased 1 (S. cerevisiae)		GO:0006259~DNA metabolic process,GO:0006281~DNA repair,GO:0006298~mismatch repair,GO:0006974~response to DNA damage stimulus,GO:0033554~cellular response to stress,		GO:0000166~nucleotide binding,GO:0001882~nucleoside binding,GO:0001883~purine nucleoside binding,GO:0003677~DNA binding,GO:0003690~double-stranded DNA binding,GO:0005524~ATP binding,GO:0017076~purine nucleotide binding,GO:0030554~adenyl nucleotide binding,GO:0030983~mismatched DNA binding,GO:0032553~ribonucleotide binding,GO:0032555~purine ribonucleotide binding,GO:0032559~adenyl ribonucleotide b…	IPR000910:High mobility group, HMG1/HMG2,IPR002099:DNA mismatch repair protein,IPR003594:ATP-binding region, ATPase-like,IPR013507:DNA mismatch repair protein, C-terminal,IPR014762:DNA mismatch repair, conserved site,IPR014763:DNA mismatch repair protein, N-terminal,			SM00387:HATPase_c,SM00398:HMG,
10856024	PR domain containing 5	General function prediction only,	GO:0000278~mitotic cell cycle,GO:0006325~chromatin organization,GO:0006476~protein amino acid deacetylation,GO:0006479~protein amino acid methylation,GO:0006730~one-carbon metabolic process,GO:0007049~cell cycle,GO:0008213~protein amino acid alkylation,GO:0016568~chromatin modification,GO:0016569~covalent chromatin modification,GO:0016570~histone modification,GO:0016571~histone methylation,GO:001…		GO:0003677~DNA binding,GO:0008270~zinc ion binding,GO:0010843~promoter binding,GO:0016564~transcription repressor activity,GO:0016566~specific transcriptional repressor activity,GO:0030528~transcription regulator activity,GO:0043167~ion binding,GO:0043169~cation binding,GO:0043565~sequence-specific DNA binding,GO:0046872~metal ion binding,GO:0046914~transition metal ion binding,GO:0070491~transcr…
10713983	PRP19/PSO4 pre-mRNA processing factor 19 homolog (S. cerevisiae)		GO:0000209~protein polyubiquitination,GO:0001701~in utero embryonic development,GO:0001824~blastocyst development,GO:0001832~blastocyst growth,GO:0001833~inner cell mass cell proliferation,GO:0006259~DNA metabolic process,GO:0006281~DNA repair,GO:0006396~RNA processing,GO:0006397~mRNA processing,GO:0006974~response to DNA damage stimulus,GO:0008283~cell proliferation,GO:0008380~RNA splicing,GO:00…	GO:0000151~ubiquitin ligase complex,GO:0005654~nucleoplasm,GO:0005681~spliceosome,GO:0005811~lipid particle,GO:0030529~ribonucleoprotein complex,GO:0031974~membrane-enclosed lumen,GO:0031981~nuclear lumen,GO:0043233~organelle lumen,GO:0070013~intracellular organelle lumen,	GO:0003677~DNA binding,GO:0004842~ubiquitin-protein ligase activity,GO:0016879~ligase activity, forming carbon-nitrogen bonds,GO:0016881~acid-amino acid ligase activity,GO:0019787~small conjugating protein ligase activity,	IPR001680:WD40 repeat,IPR003613:U box domain,IPR013915:Pre-mRNA-splicing factor 19,IPR015943:WD40/YVTN repeat-like,IPR017986:WD40 repeat, region,IPR019775:WD40 repeat, conserved site,IPR019781:WD40 repeat, subgroup,IPR019782:WD40 repeat 2,	rno03040:Spliceosome,rno04120:Ubiquitin mediated proteolysis,	PIRSF036828:PIRSF036828,	SM00320:WD40,SM00504:Ubox,	acetylation,DNA damage,dna repair,dna-binding,mrna processing,mrna splicing,nucleus,phosphoprotein,repeat,Spliceosome,wd repeat,	chain:Pre-mRNA-processing factor 19,domain:U-box,modified residue,repeat:WD 1,repeat:WD 2,repeat:WD 3,repeat:WD 4,repeat:WD 5,repeat:WD 6,repeat:WD 7,
10878642	PRP38 pre-mRNA processing factor 38 (yeast) domain containing A						rno03040:Spliceosome,
10845337	PRP40 pre-mRNA processing factor 40 homolog A (S. cerevisiae)	RNA processing and modification,					rno03040:Spliceosome,
10735897	PRP8 pre-mRNA processing factor 8 homolog (S. cerevisiae)		GO:0000375~RNA splicing, via transesterification reactions,GO:0000377~RNA splicing, via transesterification reactions with bulged adenosine as nucleophile,GO:0000398~nuclear mRNA splicing, via spliceosome,GO:0006396~RNA processing,GO:0006397~mRNA processing,GO:0008380~RNA splicing,GO:0016071~mRNA metabolic process,			IPR000555:Mov34/MPN/PAD-1,IPR012984:PRO, C-terminal,	rno03040:Spliceosome,		SM00232:JAB_MPN,
10750505	Purkinje cell protein 4			GO:0005829~cytosol,	GO:0005509~calcium ion binding,GO:0043167~ion binding,GO:0043169~cation binding,GO:0046872~metal ion binding,					calcium,direct protein sequencing,	chain:Purkinje cell protein 4,domain:IQ,modified residue,
10763654	R3H domain containing 1					IPR001374:Single-stranded nucleic acid binding R3H,			SM00393:R3H,
10736397	RAB11 family interacting protein 4 (class II)						rno04144:Endocytosis,
10901158	RAB11B, member RAS oncogene family		GO:0006928~cell motion,GO:0007242~intracellular signaling cascade,GO:0007264~small GTPase mediated signal transduction,GO:0008104~protein localization,GO:0015031~protein transport,GO:0045184~establishment of protein localization,	GO:0005739~mitochondrion,GO:0005886~plasma membrane,GO:0009898~internal side of plasma membrane,GO:0016023~cytoplasmic membrane-bounded vesicle,GO:0031410~cytoplasmic vesicle,GO:0031982~vesicle,GO:0031988~membrane-bounded vesicle,GO:0044459~plasma membrane part,	GO:0000166~nucleotide binding,GO:0005525~GTP binding,GO:0017076~purine nucleotide binding,GO:0019001~guanyl nucleotide binding,GO:0032553~ribonucleotide binding,GO:0032555~purine ribonucleotide binding,GO:0032561~guanyl ribonucleotide binding,	IPR001806:Ras GTPase,IPR003579:Ras small GTPase, Rab type,IPR005225:Small GTP-binding protein,IPR013753:Ras,IPR015595:Rab11-related,	rno04144:Endocytosis,	PIRSF001710:Ras-related protein Rab,PIRSF500595:Ras-related protein, Rab11/Rab25 types,	SM00175:RAB,	acetylation,cell cycle,cell membrane,gtp-binding,lipoprotein,membrane,methylation,nucleotide-binding,prenylation,protein transport,transport,	chain:Ras-related protein Rab-11B,lipid moiety-binding region:S-geranylgeranyl cysteine,modified residue,nucleotide phosphate-binding region:GTP,propeptide:Removed in mature form,sequence conflict,short sequence motif:Effector region,
10794084	RAB24, member RAS oncogene family		GO:0007242~intracellular signaling cascade,GO:0007264~small GTPase mediated signal transduction,		GO:0000166~nucleotide binding,GO:0005525~GTP binding,GO:0017076~purine nucleotide binding,GO:0019001~guanyl nucleotide binding,GO:0032553~ribonucleotide binding,GO:0032555~purine ribonucleotide binding,GO:0032561~guanyl ribonucleotide binding,	IPR001806:Ras GTPase,IPR005225:Small GTP-binding protein,IPR013753:Ras,				gtp-binding,nucleotide-binding,
10741112	RAB26, member RAS oncogene family; Tnf receptor-associated factor 7		GO:0000165~MAPKKK cascade,GO:0000185~activation of MAPKKK activity,GO:0007242~intracellular signaling cascade,GO:0007243~protein kinase cascade,GO:0007264~small GTPase mediated signal transduction,GO:0008104~protein localization,GO:0009967~positive regulation of signal transduction,GO:0010627~regulation of protein kinase cascade,GO:0010647~positive regulation of cell communication,GO:0010740~posi…	GO:0000151~ubiquitin ligase complex,GO:0005886~plasma membrane,GO:0009898~internal side of plasma membrane,GO:0031224~intrinsic to membrane,GO:0031226~intrinsic to plasma membrane,GO:0044459~plasma membrane part,	GO:0000166~nucleotide binding,GO:0003924~GTPase activity,GO:0004842~ubiquitin-protein ligase activity,GO:0005525~GTP binding,GO:0008270~zinc ion binding,GO:0016879~ligase activity, forming carbon-nitrogen bonds,GO:0016881~acid-amino acid ligase activity,GO:0017076~purine nucleotide binding,GO:0019001~guanyl nucleotide binding,GO:0019787~small conjugating protein ligase activity,GO:0032553~ribonuc…	IPR001293:Zinc finger, TRAF-type,IPR001680:WD40 repeat,IPR001806:Ras GTPase,IPR001841:Zinc finger, RING-type,IPR003579:Ras small GTPase, Rab type,IPR005225:Small GTP-binding protein,IPR013753:Ras,IPR015943:WD40/YVTN repeat-like,IPR017907:Zinc finger, RING-type, conserved site,IPR017986:WD40 repeat, region,IPR018957:Zinc finger, C3HC4 RING-type,IPR019775:WD40 repeat, conserved site,IPR019781:WD40 …			SM00175:RAB,SM00184:RING,SM00320:WD40,	cell membrane,GTP binding,gtp-binding,lipoprotein,membrane,metal-binding,nucleotide binding,nucleotide-binding,P-loop,prenylation,protein transport,repeat,transport,wd repeat,zinc,zinc-finger,	chain:Ras-related protein Rab-26,lipid moiety-binding region:S-geranylgeranyl cysteine,nucleotide phosphate-binding region:GTP,short sequence motif:Effector region,
10867528	RAB2A, member RAS oncogene family		GO:0007242~intracellular signaling cascade,GO:0007264~small GTPase mediated signal transduction,GO:0007265~Ras protein signal transduction,GO:0008104~protein localization,GO:0015031~protein transport,GO:0016192~vesicle-mediated transport,GO:0032482~Rab protein signal transduction,GO:0045184~establishment of protein localization,	GO:0000267~cell fraction,GO:0005624~membrane fraction,GO:0005625~soluble fraction,GO:0005626~insoluble fraction,GO:0005783~endoplasmic reticulum,GO:0005794~Golgi apparatus,GO:0016023~cytoplasmic membrane-bounded vesicle,GO:0031224~intrinsic to membrane,GO:0031225~anchored to membrane,GO:0031410~cytoplasmic vesicle,GO:0031982~vesicle,GO:0031988~membrane-bounded vesicle,GO:0042470~melanosome,GO:004…	GO:0000166~nucleotide binding,GO:0005525~GTP binding,GO:0017076~purine nucleotide binding,GO:0019001~guanyl nucleotide binding,GO:0032553~ribonucleotide binding,GO:0032555~purine ribonucleotide binding,GO:0032561~guanyl ribonucleotide binding,	IPR001806:Ras GTPase,IPR003579:Ras small GTPase, Rab type,IPR013753:Ras,			SM00175:RAB,	acetylation,endoplasmic reticulum,er-golgi transport,golgi apparatus,GTP binding,gtp-binding,lipoprotein,membrane,membrane trafficking,nucleotide binding,nucleotide-binding,P-loop,prenylated cysteine,prenylation,protein transport,transforming protein,transport,	chain:Ras-related protein Rab-2A,lipid moiety-binding region:S-geranylgeranyl cysteine,modified residue,nucleotide phosphate-binding region:GTP,region of interest:Required for interaction with PRKCI,short sequence motif:Effector region,
10745202	RAB34, member RAS oncogene family		GO:0006897~endocytosis,GO:0007242~intracellular signaling cascade,GO:0007264~small GTPase mediated signal transduction,GO:0008104~protein localization,GO:0010324~membrane invagination,GO:0015031~protein transport,GO:0016044~membrane organization,GO:0016192~vesicle-mediated transport,GO:0045184~establishment of protein localization,	GO:0001726~ruffle,GO:0005768~endosome,GO:0005769~early endosome,GO:0005794~Golgi apparatus,GO:0031252~cell leading edge,GO:0042995~cell projection,	GO:0000166~nucleotide binding,GO:0003924~GTPase activity,GO:0005525~GTP binding,GO:0017076~purine nucleotide binding,GO:0019001~guanyl nucleotide binding,GO:0032553~ribonucleotide binding,GO:0032555~purine ribonucleotide binding,GO:0032561~guanyl ribonucleotide binding,	IPR001806:Ras GTPase,IPR003579:Ras small GTPase, Rab type,IPR005225:Small GTP-binding protein,IPR013753:Ras,			SM00175:RAB,	cytoplasm,golgi apparatus,gtp-binding,lipoprotein,nucleotide-binding,phosphoprotein,prenylation,protein transport,transport,	chain:Ras-related protein Rab-34,lipid moiety-binding region:S-geranylgeranyl cysteine,modified residue,nucleotide phosphate-binding region:GTP,short sequence motif:Effector region,
10762593	RAB35, member RAS oncogene family		GO:0000910~cytokinesis,GO:0007242~intracellular signaling cascade,GO:0007264~small GTPase mediated signal transduction,GO:0008104~protein localization,GO:0015031~protein transport,GO:0016192~vesicle-mediated transport,GO:0016197~endosome transport,GO:0045184~establishment of protein localization,GO:0046907~intracellular transport,GO:0051301~cell division,	GO:0005576~extracellular region,GO:0005739~mitochondrion,GO:0005886~plasma membrane,GO:0005905~coated pit,GO:0009898~internal side of plasma membrane,GO:0012505~endomembrane system,GO:0016023~cytoplasmic membrane-bounded vesicle,GO:0030135~coated vesicle,GO:0030136~clathrin-coated vesicle,GO:0030139~endocytic vesicle,GO:0031253~cell projection membrane,GO:0031410~cytoplasmic vesicle,GO:0031982~ve…	GO:0000166~nucleotide binding,GO:0005525~GTP binding,GO:0005543~phospholipid binding,GO:0005546~phosphatidylinositol-4,5-bisphosphate binding,GO:0008289~lipid binding,GO:0017076~purine nucleotide binding,GO:0019001~guanyl nucleotide binding,GO:0032553~ribonucleotide binding,GO:0032555~purine ribonucleotide binding,GO:0032561~guanyl ribonucleotide binding,GO:0035091~phosphoinositide binding,	IPR001806:Ras GTPase,IPR003579:Ras small GTPase, Rab type,IPR005225:Small GTP-binding protein,IPR013753:Ras,			SM00175:RAB,	acetylation,cell membrane,gtp-binding,lipoprotein,membrane,nucleotide-binding,prenylation,protein transport,transport,	chain:Ras-related protein Rab-35,lipid moiety-binding region:S-geranylgeranyl cysteine,modified residue,nucleotide phosphate-binding region:GTP,short sequence motif:Effector region,
10864572	RAD18 homolog (S. cerevisiae)		GO:0000018~regulation of DNA recombination,GO:0006259~DNA metabolic process,GO:0006281~DNA repair,GO:0006974~response to DNA damage stimulus,GO:0007276~gamete generation,GO:0007283~spermatogenesis,GO:0009314~response to radiation,GO:0009411~response to UV,GO:0009416~response to light stimulus,GO:0009628~response to abiotic stimulus,GO:0010605~negative regulation of macromolecule metabolic process…	GO:0000228~nuclear chromosome,GO:0000785~chromatin,GO:0000790~nuclear chromatin,GO:0000792~heterochromatin,GO:0000803~sex chromosome,GO:0001739~sex chromatin,GO:0001741~XY body,GO:0005657~replication fork,GO:0005694~chromosome,GO:0005720~nuclear heterochromatin,GO:0043228~non-membrane-bounded organelle,GO:0043232~intracellular non-membrane-bounded organelle,GO:0044427~chromosomal part,GO:0044454~…	GO:0000217~DNA secondary structure binding,GO:0000403~Y-form DNA binding,GO:0003677~DNA binding,GO:0008270~zinc ion binding,GO:0019899~enzyme binding,GO:0031625~ubiquitin protein ligase binding,GO:0043167~ion binding,GO:0043169~cation binding,GO:0043566~structure-specific DNA binding,GO:0046872~metal ion binding,GO:0046914~transition metal ion binding,	IPR001841:Zinc finger, RING-type,IPR003034:DNA-binding SAP,IPR006642:Zinc finger, Rad18-type putative,IPR017907:Zinc finger, RING-type, conserved site,IPR018957:Zinc finger, C3HC4 RING-type,			SM00184:RING,SM00513:SAP,SM00734:ZnF_Rad18,	metal-binding,zinc,zinc-finger,
10905625	RAN GTPase activating protein 1			GO:0048471~perinuclear region of cytoplasm,
10741918	RAN binding protein 17	Nuclear structure / Intracellular trafficking and secretion,	GO:0006886~intracellular protein transport,GO:0008104~protein localization,GO:0015031~protein transport,GO:0034613~cellular protein localization,GO:0045184~establishment of protein localization,GO:0046907~intracellular transport,GO:0070727~cellular macromolecule localization,		GO:0008565~protein transporter activity,
10886412	RGD1308261					IPR018784:Learning associated protein 18-like,
10732442	RNA pseudouridylate synthase domain containing 1		GO:0001522~pseudouridine synthesis,GO:0009451~RNA modification,		GO:0003723~RNA binding,GO:0009982~pseudouridine synthase activity,GO:0016866~intramolecular transferase activity,	IPR006145:Pseudouridine synthase,IPR006145:Pseudouridine synthase, RsuA and RluB/C/D/E/F,
10826216	RNA-binding region (RNP1, RRM) containing 3	General function prediction only,		GO:0005681~spliceosome,GO:0005689~U12-dependent spliceosome,GO:0030529~ribonucleoprotein complex,	GO:0000166~nucleotide binding,GO:0003723~RNA binding,	IPR000504:RNA recognition motif, RNP-1,IPR012677:Nucleotide-binding, alpha-beta plait,			SM00360:RRM,	nucleus,phosphoprotein,repeat,rna-binding,	chain:RNA-binding protein 40,compositionally biased region:Pro-rich,domain:RRM 1,domain:RRM 2,modified residue,
10719722	Rab acceptor 1 (prenylated)		GO:0016192~vesicle-mediated transport,	GO:0005794~Golgi apparatus,GO:0005886~plasma membrane,GO:0008021~synaptic vesicle,GO:0016021~integral to membrane,GO:0016023~cytoplasmic membrane-bounded vesicle,GO:0030054~cell junction,GO:0030135~coated vesicle,GO:0030136~clathrin-coated vesicle,GO:0031224~intrinsic to membrane,GO:0031410~cytoplasmic vesicle,GO:0031982~vesicle,GO:0031988~membrane-bounded vesicle,GO:0044456~synapse part,GO:00444…	GO:0030674~protein binding, bridging,GO:0042802~identical protein binding,	IPR004895:Prenylated rab acceptor PRA1,		PIRSF015895:prenylated rab acceptor,PIRSF500140:prenylated rab acceptor 1, animal type,		cell junction,cell membrane,cytoplasm,cytoplasmic vesicle,golgi apparatus,membrane,synapse,transmembrane,	chain:Prenylated Rab acceptor protein 1,mutagenesis site,region of interest:Homodimerization,region of interest:Required for interaction with GDI1,region of interest:Required for interaction with prenylated RAB3A and VAMP2,topological domain:Cytoplasmic,transmembrane region,
10769016	Ral GEF with PH domain and SH3 binding motif 2		GO:0007242~intracellular signaling cascade,GO:0007264~small GTPase mediated signal transduction,		GO:0005085~guanyl-nucleotide exchange factor activity,GO:0030695~GTPase regulator activity,GO:0060589~nucleoside-triphosphatase regulator activity,	IPR001895:Guanine-nucleotide dissociation stimulator CDC25,IPR008937:Ras guanine nucleotide exchange factor,			SM00147:RasGEF,
10871792	Ras-related GTP binding C				GO:0000166~nucleotide binding,GO:0001882~nucleoside binding,GO:0001883~purine nucleoside binding,GO:0003924~GTPase activity,GO:0005525~GTP binding,GO:0008289~lipid binding,GO:0017076~purine nucleotide binding,GO:0019001~guanyl nucleotide binding,GO:0019003~GDP binding,GO:0032553~ribonucleotide binding,GO:0032555~purine ribonucleotide binding,GO:0032561~guanyl ribonucleotide binding,GO:0046982~pro…	IPR000463:Cytosolic fatty-acid binding,IPR006762:Gtr1/RagA G protein,
10884577	Rho GTPase activating protein 5		GO:0002053~positive regulation of mesenchymal cell proliferation,GO:0007242~intracellular signaling cascade,GO:0007264~small GTPase mediated signal transduction,GO:0008284~positive regulation of cell proliferation,GO:0008361~regulation of cell size,GO:0010464~regulation of mesenchymal cell proliferation,GO:0030334~regulation of cell migration,GO:0030335~positive regulation of cell migration,GO:00…		GO:0000166~nucleotide binding,GO:0005525~GTP binding,GO:0017076~purine nucleotide binding,GO:0019001~guanyl nucleotide binding,GO:0019904~protein domain specific binding,GO:0032553~ribonucleotide binding,GO:0032555~purine ribonucleotide binding,GO:0032561~guanyl ribonucleotide binding,GO:0042169~SH2 domain binding,	IPR001806:Ras GTPase,IPR002713:FF domain,IPR013753:Ras,	rno04510:Focal adhesion,rno04670:Leukocyte transendothelial migration,		SM00441:FF,
10803158	Rho-associated coiled-coil containing protein kinase 1	Cell division and chromosome partitioning,	GO:0000910~cytokinesis,GO:0006468~protein amino acid phosphorylation,GO:0006793~phosphorus metabolic process,GO:0006796~phosphate metabolic process,GO:0006915~apoptosis,GO:0006928~cell motion,GO:0007010~cytoskeleton organization,GO:0007155~cell adhesion,GO:0007159~leukocyte adhesion,GO:0007242~intracellular signaling cascade,GO:0007264~small GTPase mediated signal transduction,GO:0007265~Ras prot…	GO:0005794~Golgi apparatus,GO:0005813~centrosome,GO:0005814~centriole,GO:0005815~microtubule organizing center,GO:0005829~cytosol,GO:0005856~cytoskeleton,GO:0015630~microtubule cytoskeleton,GO:0019898~extrinsic to membrane,GO:0043228~non-membrane-bounded organelle,GO:0043232~intracellular non-membrane-bounded organelle,GO:0044430~cytoskeletal part,GO:0044450~microtubule organizing center part,	GO:0000166~nucleotide binding,GO:0001882~nucleoside binding,GO:0001883~purine nucleoside binding,GO:0004672~protein kinase activity,GO:0004674~protein serine/threonine kinase activity,GO:0005524~ATP binding,GO:0008270~zinc ion binding,GO:0008289~lipid binding,GO:0017016~Ras GTPase binding,GO:0017048~Rho GTPase binding,GO:0017049~GTP-Rho binding,GO:0017076~purine nucleotide binding,GO:0019899~enzy…	IPR000719:Protein kinase, core,IPR000861:HR1-like rho-binding repeat,IPR000961:AGC-kinase, C-terminal,IPR001849:Pleckstrin homology,IPR002219:Protein kinase C, phorbol ester/diacylglycerol binding,IPR002219:Protein kinase C-like, phorbol ester/diacylglycerol binding,IPR002290:Serine/threonine protein kinase,IPR008271:Serine/threonine protein kinase, active site,IPR015008:Rho Binding,IPR015751:Rho…	rno04062:Chemokine signaling pathway,rno04270:Vascular smooth muscle contraction,rno04310:Wnt signaling pathway,rno04350:TGF-beta signaling pathway,rno04360:Axon guidance,rno04510:Focal adhesion,rno04670:Leukocyte transendothelial migration,rno04810:Regulation of actin cytoskeleton,	PIRSF037568:Rho-associated protein kinase,PIRSF037568:Rho_kinase,	SM00109:C1,SM00133:S_TK_X,SM00220:S_TKc,SM00233:PH,	acetylation,alternative splicing,Apoptosis,atp-binding,coiled coil,cytoplasm,cytoskeleton,golgi apparatus,kinase,magnesium,membrane,metal-binding,nucleotide-binding,phosphoprotein,serine/threonine-protein kinase,transferase,zinc,zinc-finger,	active site:Proton acceptor,binding site:ATP,chain:Rho-associated protein kinase 1,compositionally biased region:Glu-rich,domain:AGC-kinase C-terminal,domain:PH,domain:Protein kinase,modified residue,nucleotide phosphate-binding region:ATP,region of interest:Auto-inhibitory,region of interest:RHOA binding,repeat:REM,sequence conflict,splice variant,zinc finger region:Phorbol-ester/DAG-type,
10824689	S100 calcium binding protein A1		GO:0000122~negative regulation of transcription from RNA polymerase II promoter,GO:0006355~regulation of transcription, DNA-dependent,GO:0006357~regulation of transcription from RNA polymerase II promoter,GO:0009890~negative regulation of biosynthetic process,GO:0010558~negative regulation of macromolecule biosynthetic process,GO:0010605~negative regulation of macromolecule metabolic process,GO:0…	GO:0005783~endoplasmic reticulum,GO:0005829~cytosol,GO:0016528~sarcoplasm,GO:0016529~sarcoplasmic reticulum,	GO:0005509~calcium ion binding,GO:0008270~zinc ion binding,GO:0019899~enzyme binding,GO:0042802~identical protein binding,GO:0042803~protein homodimerization activity,GO:0043167~ion binding,GO:0043169~cation binding,GO:0046872~metal ion binding,GO:0046914~transition metal ion binding,GO:0046983~protein dimerization activity,GO:0048154~S100 beta binding,GO:0048155~S100 alpha binding,GO:0051117~ATP…	IPR001751:S100/CaBP-9k-type, calcium binding,IPR011992:EF-Hand type,IPR013787:S100/CaBP-9k-type, calcium binding, subdomain,IPR018247:EF-HAND 1,IPR018248:EF hand,IPR018249:EF-HAND 2,		PIRSF002353:S-100 protein,		3d-structure,calcium,cytoplasm,metal-binding,repeat,zinc,	calcium-binding region:1; low affinity,calcium-binding region:2; high affinity,chain:Protein S100-A1,domain:EF-hand 1,domain:EF-hand 2,helix,sequence conflict,strand,turn,
10817040	S100 calcium binding protein A13				GO:0005509~calcium ion binding,GO:0043167~ion binding,GO:0043169~cation binding,GO:0046872~metal ion binding,
10778043	SEC14-like 2 (S. cerevisiae)		GO:0006350~transcription,GO:0009891~positive regulation of biosynthetic process,GO:0010893~positive regulation of steroid biosynthetic process,GO:0019216~regulation of lipid metabolic process,GO:0019218~regulation of steroid metabolic process,GO:0045449~regulation of transcription,GO:0045540~regulation of cholesterol biosynthetic process,GO:0045542~positive regulation of cholesterol biosynthetic …	GO:0005829~cytosol,	GO:0008047~enzyme activator activity,GO:0008289~lipid binding,	IPR001071:Cellular retinaldehyde binding/alpha-tocopherol transport,IPR001251:Cellular retinaldehyde-binding/triple function, C-terminal,IPR008273:Cellular retinaldehyde-binding/triple function, N-terminal,IPR009038:GOLD,			SM00516:SEC14,	activator,alternative splicing,cytoplasm,direct protein sequencing,lipid-binding,nucleus,Transcription,transcription regulation,transport,	chain:SEC14-like protein 2,domain:CRAL-TRIO,domain:GOLD,
10778555	SEC61 gamma subunit-like; SEC61, gamma subunit; Sec61 gamma subunit, pseudogene 1		GO:0006605~protein targeting,GO:0006886~intracellular protein transport,GO:0008104~protein localization,GO:0015031~protein transport,GO:0034613~cellular protein localization,GO:0045184~establishment of protein localization,GO:0046907~intracellular transport,GO:0070727~cellular macromolecule localization,		GO:0008320~protein transmembrane transporter activity,GO:0008565~protein transporter activity,GO:0015399~primary active transmembrane transporter activity,GO:0015405~P-P-bond-hydrolysis-driven transmembrane transporter activity,GO:0015450~P-P-bond-hydrolysis-driven protein transmembrane transporter activity,GO:0022884~macromolecule transmembrane transporter activity,	IPR001901:Protein secE/sec61-gamma protein,IPR004244:Transposase, L1,IPR008158:Protein translocase SEC61 complex gamma subunit,IPR013544:Protein of unknown function DUF1725,
10708338	SH3-domain GRB2-like 3		GO:0006897~endocytosis,GO:0010324~membrane invagination,GO:0016044~membrane organization,GO:0016192~vesicle-mediated transport,	GO:0005768~endosome,GO:0019898~extrinsic to membrane,	GO:0008289~lipid binding,GO:0042802~identical protein binding,	IPR001452:Src homology-3 domain,IPR004148:BAR,	rno04144:Endocytosis,		SM00326:SH3,SM00721:BAR,
10883609	SMC6 structural maintenance of chromosomes 6-like 1 (yeast)	Cell division and chromosome partitioning,
10808034	ST3 beta-galactoside alpha-2,3-sialyltransferase 2		GO:0006486~protein amino acid glycosylation,GO:0009100~glycoprotein metabolic process,GO:0009101~glycoprotein biosynthetic process,GO:0043413~biopolymer glycosylation,GO:0070085~glycosylation,	GO:0000139~Golgi membrane,GO:0005576~extracellular region,GO:0005794~Golgi apparatus,GO:0012505~endomembrane system,GO:0016021~integral to membrane,GO:0030173~integral to Golgi membrane,GO:0031090~organelle membrane,GO:0031224~intrinsic to membrane,GO:0031228~intrinsic to Golgi membrane,GO:0031300~intrinsic to organelle membrane,GO:0031301~integral to organelle membrane,GO:0044431~Golgi apparatus…	GO:0008373~sialyltransferase activity,	IPR001675:Glycosyl transferase, family 29,IPR012163:Sialyltransferase,	rno00512:O-Glycan biosynthesis,rno00533:Keratan sulfate biosynthesis,rno00603:Glycosphingolipid biosynthesis,rno00604:Glycosphingolipid biosynthesis,	PIRSF005557:sialyltransferase,PIRSF005557:Sialyl_trans,		disulfide bond,glycoprotein,glycosyltransferase,golgi apparatus,membrane,Secreted,Signal-anchor,transferase,transmembrane,transmembrane protein,	chain:CMP-N-acetylneuraminate-beta- galactosamide-alpha-2,3-sialyltransferase 2,disulfide bond,glycosylation site:N-linked (GlcNAc...),topological domain:Cytoplasmic,topological domain:Lumenal,transmembrane region,
10930711	ST6 beta-galactosamide alpha-2,6-sialyltranferase 2		GO:0006486~protein amino acid glycosylation,GO:0009100~glycoprotein metabolic process,GO:0009101~glycoprotein biosynthetic process,GO:0009311~oligosaccharide metabolic process,GO:0043413~biopolymer glycosylation,GO:0070085~glycosylation,	GO:0000139~Golgi membrane,GO:0005794~Golgi apparatus,GO:0012505~endomembrane system,GO:0016021~integral to membrane,GO:0030173~integral to Golgi membrane,GO:0031090~organelle membrane,GO:0031224~intrinsic to membrane,GO:0031228~intrinsic to Golgi membrane,GO:0031300~intrinsic to organelle membrane,GO:0031301~integral to organelle membrane,GO:0044431~Golgi apparatus part,	GO:0003835~beta-galactoside alpha-2,6-sialyltransferase activity,GO:0008373~sialyltransferase activity,	IPR001675:Glycosyl transferase, family 29,				disulfide bond,glycoprotein,glycosyltransferase,golgi apparatus,membrane,Signal-anchor,transferase,transmembrane,	chain:Beta-galactoside alpha-2,6- sialyltransferase 2,disulfide bond,glycosylation site:N-linked (GlcNAc...),topological domain:Cytoplasmic,topological domain:Lumenal,transmembrane region,
10802795	ST8 alpha-N-acetyl-neuraminide alpha-2,8-sialyltransferase 5		GO:0006486~protein amino acid glycosylation,GO:0009100~glycoprotein metabolic process,GO:0009101~glycoprotein biosynthetic process,GO:0043413~biopolymer glycosylation,GO:0070085~glycosylation,	GO:0000139~Golgi membrane,GO:0005794~Golgi apparatus,GO:0012505~endomembrane system,GO:0016021~integral to membrane,GO:0030173~integral to Golgi membrane,GO:0031090~organelle membrane,GO:0031224~intrinsic to membrane,GO:0031228~intrinsic to Golgi membrane,GO:0031300~intrinsic to organelle membrane,GO:0031301~integral to organelle membrane,GO:0044431~Golgi apparatus part,	GO:0003828~alpha-N-acetylneuraminate alpha-2,8-sialyltransferase activity,GO:0008373~sialyltransferase activity,	IPR001675:Glycosyl transferase, family 29,IPR012163:Sialyltransferase,	rno00604:Glycosphingolipid biosynthesis,	PIRSF005557:Sialyl_trans,		glycosyltransferase,golgi apparatus,membrane,transferase,transmembrane,
10759129	SV2 related protein		GO:0006811~ion transport,	GO:0005886~plasma membrane,GO:0008021~synaptic vesicle,GO:0016021~integral to membrane,GO:0016023~cytoplasmic membrane-bounded vesicle,GO:0030054~cell junction,GO:0030135~coated vesicle,GO:0030136~clathrin-coated vesicle,GO:0031224~intrinsic to membrane,GO:0031410~cytoplasmic vesicle,GO:0031982~vesicle,GO:0031988~membrane-bounded vesicle,GO:0044456~synapse part,GO:0044459~plasma membrane part,GO:…		IPR004749:Organic cation transport protein,IPR011701:Major facilitator superfamily MFS-1,				cell junction,cytoplasmic vesicle,membrane,phosphoprotein,synapse,transmembrane,transport,	chain:Synaptic vesicle 2-related protein,modified residue,topological domain:Cytoplasmic,topological domain:Vesicular,transmembrane region,
10863904	Sec61 alpha 1 subunit (S. cerevisiae)		GO:0006952~defense response,GO:0006955~immune response,GO:0008104~protein localization,GO:0010033~response to organic substance,GO:0015031~protein transport,GO:0034097~response to cytokine stimulus,GO:0034341~response to interferon-gamma,GO:0045087~innate immune response,GO:0045184~establishment of protein localization,GO:0055085~transmembrane transport,	GO:0000267~cell fraction,GO:0005624~membrane fraction,GO:0005626~insoluble fraction,GO:0005783~endoplasmic reticulum,GO:0005789~endoplasmic reticulum membrane,GO:0005792~microsome,GO:0012505~endomembrane system,GO:0016021~integral to membrane,GO:0019718~rough microsome,GO:0031090~organelle membrane,GO:0031224~intrinsic to membrane,GO:0042175~nuclear envelope-endoplasmic reticulum network,GO:00425…	GO:0008320~protein transmembrane transporter activity,GO:0008565~protein transporter activity,GO:0015399~primary active transmembrane transporter activity,GO:0015405~P-P-bond-hydrolysis-driven transmembrane transporter activity,GO:0015450~P-P-bond-hydrolysis-driven protein transmembrane transporter activity,GO:0022884~macromolecule transmembrane transporter activity,GO:0043021~ribonucleoprotein b…	IPR002208:SecY protein,IPR019561:Translocon Sec61/SecY, plug domain,		PIRSF004557:preprotein translocase Sec, SecY/Sec61-alpha subunit,PIRSF004557:SecY,		endoplasmic reticulum,membrane,protein transport,translocation,transmembrane,transport,	chain:Protein transport protein Sec61 subunit alpha isoform 1,topological domain:Cytoplasmic,topological domain:Lumenal,transmembrane region,
10836642	Sjogren syndrome antigen B		GO:0006396~RNA processing,GO:0006399~tRNA metabolic process,GO:0008033~tRNA processing,GO:0034470~ncRNA processing,GO:0034660~ncRNA metabolic process,	GO:0005730~nucleolus,GO:0030529~ribonucleoprotein complex,GO:0031974~membrane-enclosed lumen,GO:0031981~nuclear lumen,GO:0043228~non-membrane-bounded organelle,GO:0043232~intracellular non-membrane-bounded organelle,GO:0043233~organelle lumen,GO:0070013~intracellular organelle lumen,	GO:0000166~nucleotide binding,GO:0003723~RNA binding,	IPR000504:RNA recognition motif, RNP-1,IPR002344:Lupus La protein,IPR006630:RNA-binding protein Lupus La,IPR011991:Winged helix repressor DNA-binding,IPR012677:Nucleotide-binding, alpha-beta plait,IPR014886:RNA binding motif,	rno05322:Systemic lupus erythematosus,	PIRSF002105:ribonucleoprotein La,	SM00360:RRM,SM00715:LA,	acetylation,nucleus,phosphoprotein,RNA binding,rna-binding,	chain:Lupus La protein homolog,domain:HTH La-type RNA-binding,domain:RRM,modified residue,
10863559	Stam binding protein		GO:0006508~proteolysis,GO:0006916~anti-apoptosis,GO:0009057~macromolecule catabolic process,GO:0010941~regulation of cell death,GO:0019941~modification-dependent protein catabolic process,GO:0030163~protein catabolic process,GO:0042981~regulation of apoptosis,GO:0043066~negative regulation of apoptosis,GO:0043067~regulation of programmed cell death,GO:0043069~negative regulation of programmed cel…	GO:0005768~endosome,GO:0019898~extrinsic to membrane,	GO:0004221~ubiquitin thiolesterase activity,GO:0008233~peptidase activity,GO:0008237~metallopeptidase activity,GO:0008270~zinc ion binding,GO:0016790~thiolester hydrolase activity,GO:0043167~ion binding,GO:0043169~cation binding,GO:0046872~metal ion binding,GO:0046914~transition metal ion binding,GO:0070011~peptidase activity, acting on L-amino acid peptides,	IPR000555:Mov34/MPN/PAD-1,	rno04144:Endocytosis,		SM00232:JAB_MPN,	cytoplasm,endosome,hydrolase,membrane,metal-binding,metalloprotease,nucleus,phosphoprotein,Protease,ubl conjugation,ubl conjugation pathway,zinc,	chain:STAM-binding protein,compositionally biased region:Gln-rich,compositionally biased region:Lys-rich,domain:MPN,metal ion-binding site:Zinc 1; catalytic,metal ion-binding site:Zinc 2,modified residue,region of interest:Interaction with CHMP3,region of interest:Interaction with STAM1,short sequence motif:JAMM motif,site:Indirect Zinc-binding,
10818378	TAF13 RNA polymerase II, TATA box binding protein (TBP)-associated factor		GO:0006350~transcription,GO:0006351~transcription, DNA-dependent,GO:0006352~transcription initiation,GO:0006354~RNA elongation,GO:0006366~transcription from RNA polymerase II promoter,GO:0006367~transcription initiation from RNA polymerase II promoter,GO:0006368~RNA elongation from RNA polymerase II promoter,GO:0006461~protein complex assembly,GO:0032774~RNA biosynthetic process,GO:0043933~macrom…	GO:0005654~nucleoplasm,GO:0005667~transcription factor complex,GO:0005669~transcription factor TFIID complex,GO:0016591~DNA-directed RNA polymerase II, holoenzyme,GO:0031974~membrane-enclosed lumen,GO:0031981~nuclear lumen,GO:0043233~organelle lumen,GO:0044451~nucleoplasm part,GO:0070013~intracellular organelle lumen,	GO:0003677~DNA binding,GO:0003702~RNA polymerase II transcription factor activity,GO:0008022~protein C-terminus binding,GO:0030528~transcription regulator activity,	IPR003195:Transcription initiation factor IID, 18 kDa subunit,IPR009072:Histone-fold,	rno03022:Basal transcription factors,
10832879	TAF9 RNA polymerase II, TATA box binding protein (TBP)-associated factor		GO:0001558~regulation of cell growth,GO:0006325~chromatin organization,GO:0006350~transcription,GO:0006351~transcription, DNA-dependent,GO:0006352~transcription initiation,GO:0006354~RNA elongation,GO:0006355~regulation of transcription, DNA-dependent,GO:0006357~regulation of transcription from RNA polymerase II promoter,GO:0006366~transcription from RNA polymerase II promoter,GO:0006367~transcri…	GO:0000123~histone acetyltransferase complex,GO:0000125~PCAF complex,GO:0005654~nucleoplasm,GO:0005667~transcription factor complex,GO:0005669~transcription factor TFIID complex,GO:0016591~DNA-directed RNA polymerase II, holoenzyme,GO:0030529~ribonucleoprotein complex,GO:0030914~STAGA complex,GO:0031974~membrane-enclosed lumen,GO:0031981~nuclear lumen,GO:0033276~transcription factor TFTC complex,…	GO:0000166~nucleotide binding,GO:0001882~nucleoside binding,GO:0001883~purine nucleoside binding,GO:0002039~p53 binding,GO:0003677~DNA binding,GO:0003712~transcription cofactor activity,GO:0003713~transcription coactivator activity,GO:0004017~adenylate kinase activity,GO:0004402~histone acetyltransferase activity,GO:0004468~lysine N-acetyltransferase activity,GO:0005524~ATP binding,GO:0008080~N-a…	IPR003162:Transcription factor TAFII-31,IPR003959:ATPase, AAA-type, core,IPR009072:Histone-fold,	rno03022:Basal transcription factors,	PIRSF005774:transcription initiation factor IID, TAF9 subunit,PIRSF006410:adenylate kinase, AK6 type,		acetylation,atp-binding,kinase,nucleotide-binding,nucleus,phosphoprotein,Transcription,transcription regulation,transferase,	chain:Adenylate kinase isoenzyme 6,chain:Transcription initiation factor TFIID subunit 9,compositionally biased region:Poly-Asp,modified residue,nucleotide phosphate-binding region:ATP,sequence conflict,
10908089	TATA box binding protein (TBP)-associated factor, RNA polymerase I, D, 41kDa		GO:0006350~transcription,GO:0045449~regulation of transcription,		GO:0003677~DNA binding,					dna-binding,nucleus,phosphoprotein,Transcription,transcription regulation,	chain:TATA box-binding protein-associated factor RNA polymerase I subunit D,modified residue,
10883865	TATA box binding protein (Tbp)-associated factor, RNA polymerase I, B			GO:0005654~nucleoplasm,GO:0031974~membrane-enclosed lumen,GO:0031981~nuclear lumen,GO:0043233~organelle lumen,GO:0070013~intracellular organelle lumen,
10721486	TBC1 domain family, member 17		GO:0032313~regulation of Rab GTPase activity,GO:0032318~regulation of Ras GTPase activity,GO:0032483~regulation of Rab protein signal transduction,GO:0043087~regulation of GTPase activity,GO:0046578~regulation of Ras protein signal transduction,GO:0051056~regulation of small GTPase mediated signal transduction,GO:0051336~regulation of hydrolase activity,		GO:0005083~small GTPase regulator activity,GO:0005096~GTPase activator activity,GO:0005097~Rab GTPase activator activity,GO:0005099~Ras GTPase activator activity,GO:0008047~enzyme activator activity,GO:0030695~GTPase regulator activity,GO:0060589~nucleoside-triphosphatase regulator activity,	IPR000195:RabGAP/TBC,			SM00164:TBC,
10794576	TBC1 domain family, member 7	General function prediction only,
10815763	TCDD-inducible poly(ADP-ribose) polymerase		GO:0001501~skeletal system development,GO:0001568~blood vessel development,GO:0001570~vasculogenesis,GO:0001655~urogenital system development,GO:0001822~kidney development,GO:0001944~vasculature development,GO:0002520~immune system development,GO:0006471~protein amino acid ADP-ribosylation,GO:0007166~cell surface receptor linked signal transduction,GO:0007167~enzyme linked receptor protein signal…
10869946	TEK tyrosine kinase, endothelial		GO:0001501~skeletal system development,GO:0001503~ossification,GO:0001525~angiogenesis,GO:0001568~blood vessel development,GO:0001570~vasculogenesis,GO:0001666~response to hypoxia,GO:0001944~vasculature development,GO:0001958~endochondral ossification,GO:0006468~protein amino acid phosphorylation,GO:0006793~phosphorus metabolic process,GO:0006796~phosphate metabolic process,GO:0007155~cell adhesi…	GO:0005886~plasma membrane,GO:0005887~integral to plasma membrane,GO:0016021~integral to membrane,GO:0031224~intrinsic to membrane,GO:0031226~intrinsic to plasma membrane,GO:0044459~plasma membrane part,	GO:0000166~nucleotide binding,GO:0001882~nucleoside binding,GO:0001883~purine nucleoside binding,GO:0004672~protein kinase activity,GO:0004713~protein tyrosine kinase activity,GO:0004714~transmembrane receptor protein tyrosine kinase activity,GO:0005524~ATP binding,GO:0017076~purine nucleotide binding,GO:0019838~growth factor binding,GO:0030554~adenyl nucleotide binding,GO:0032553~ribonucleotide …
10800098	THO complex 1		GO:0006396~RNA processing,GO:0006397~mRNA processing,GO:0006403~RNA localization,GO:0008380~RNA splicing,GO:0015931~nucleobase, nucleoside, nucleotide and nucleic acid transport,GO:0016071~mRNA metabolic process,GO:0050657~nucleic acid transport,GO:0050658~RNA transport,GO:0051028~mRNA transport,GO:0051236~establishment of RNA localization,	GO:0005654~nucleoplasm,GO:0016363~nuclear matrix,GO:0016604~nuclear body,GO:0016607~nuclear speck,GO:0031974~membrane-enclosed lumen,GO:0031981~nuclear lumen,GO:0034399~nuclear periphery,GO:0043233~organelle lumen,GO:0044451~nucleoplasm part,GO:0070013~intracellular organelle lumen,	GO:0003677~DNA binding,GO:0003723~RNA binding,	IPR000488:Death,IPR011029:DEATH-like,	rno03040:Spliceosome,		SM00005:DEATH,
10769509	TIP41, TOR signaling pathway regulator-like (S. cerevisiae)					IPR007303:TIP41-like protein,				acetylation,phosphoprotein,	chain:TIP41-like protein,modified residue,
10878202	TM2 domain containing 1		GO:0006917~induction of apoptosis,GO:0008624~induction of apoptosis by extracellular signals,GO:0010941~regulation of cell death,GO:0010942~positive regulation of cell death,GO:0012502~induction of programmed cell death,GO:0042981~regulation of apoptosis,GO:0043065~positive regulation of apoptosis,GO:0043067~regulation of programmed cell death,GO:0043068~positive regulation of programmed cell dea…	GO:0005886~plasma membrane,GO:0005887~integral to plasma membrane,GO:0016021~integral to membrane,GO:0031224~intrinsic to membrane,GO:0031226~intrinsic to plasma membrane,GO:0044459~plasma membrane part,	GO:0001540~beta-amyloid binding,
10792325	TM2 domain containing 2			GO:0016021~integral to membrane,GO:0031224~intrinsic to membrane,		IPR007829:TM2,				glycoprotein,membrane,signal,transmembrane,	chain:TM2 domain-containing protein 2,glycosylation site:N-linked (GlcNAc...),signal peptide,transmembrane region,
10836404	TRAF family member-associated NFKB activator		GO:0007242~intracellular signaling cascade,GO:0007243~protein kinase cascade,GO:0007249~I-kappaB kinase/NF-kappaB cascade,		GO:0008270~zinc ion binding,GO:0043167~ion binding,GO:0043169~cation binding,GO:0046872~metal ion binding,GO:0046914~transition metal ion binding,	IPR015880:Zinc finger, C2H2-like,	rno04622:RIG-I-like receptor signaling pathway,		SM00355:ZnF_C2H2,
10850857	TSPY-like 3		GO:0006323~DNA packaging,GO:0006325~chromatin organization,GO:0006333~chromatin assembly or disassembly,GO:0006334~nucleosome assembly,GO:0031497~chromatin assembly,GO:0034621~cellular macromolecular complex subunit organization,GO:0034622~cellular macromolecular complex assembly,GO:0034728~nucleosome organization,GO:0043933~macromolecular complex subunit organization,GO:0051276~chromosome organi…			IPR002164:Nucleosome assembly protein (NAP),
10838881	TYRO3 protein tyrosine kinase		GO:0006468~protein amino acid phosphorylation,GO:0006793~phosphorus metabolic process,GO:0006796~phosphate metabolic process,GO:0007155~cell adhesion,GO:0016310~phosphorylation,GO:0022610~biological adhesion,	GO:0005886~plasma membrane,GO:0016021~integral to membrane,GO:0031224~intrinsic to membrane,	GO:0000166~nucleotide binding,GO:0001882~nucleoside binding,GO:0001883~purine nucleoside binding,GO:0004672~protein kinase activity,GO:0004713~protein tyrosine kinase activity,GO:0004714~transmembrane receptor protein tyrosine kinase activity,GO:0005524~ATP binding,GO:0017076~purine nucleotide binding,GO:0019899~enzyme binding,GO:0019900~kinase binding,GO:0030554~adenyl nucleotide binding,GO:0032…	IPR000719:Protein kinase, core,IPR001245:Tyrosine protein kinase,IPR003598:Immunoglobulin subtype 2,IPR003599:Immunoglobulin subtype,IPR003961:Fibronectin, type III,IPR007110:Immunoglobulin-like,IPR008266:Tyrosine protein kinase, active site,IPR008957:Fibronectin, type III-like fold,IPR013151:Immunoglobulin,IPR013783:Immunoglobulin-like fold,IPR017441:Protein kinase, ATP binding site,			SM00060:FN3,SM00219:TyrKc,SM00408:IGc2,SM00409:IG,	atp-binding,cell adhesion,cell membrane,disulfide bond,glycoprotein,Immunoglobulin domain,kinase,membrane,nucleotide-binding,phosphoprotein,receptor,repeat,signal,transferase,transmembrane,tyrosine-protein kinase,	active site:Proton acceptor,binding site:ATP,chain:Tyrosine-protein kinase receptor TYRO3,disulfide bond,domain:Fibronectin type-III 1,domain:Fibronectin type-III 2,domain:Ig-like C2-type 1,domain:Ig-like C2-type 2,domain:Protein kinase,glycosylation site:N-linked (GlcNAc...),modified residue,nucleotide phosphate-binding region:ATP,signal peptide,topological domain:Cytoplasmic,topological domain:…
10826607	UDP glycosyltransferase 8		GO:0001508~regulation of action potential,GO:0006643~membrane lipid metabolic process,GO:0006664~glycolipid metabolic process,GO:0006665~sphingolipid metabolic process,GO:0006687~glycosphingolipid metabolic process,GO:0006688~glycosphingolipid biosynthetic process,GO:0006873~cellular ion homeostasis,GO:0007272~ensheathment of neurons,GO:0008366~axon ensheathment,GO:0008610~lipid biosynthetic proc…	GO:0016021~integral to membrane,GO:0031224~intrinsic to membrane,	GO:0003851~2-hydroxyacylsphingosine 1-beta-galactosyltransferase activity,GO:0008378~galactosyltransferase activity,GO:0008489~UDP-galactose:glucosylceramide beta-1,4-galactosyltransferase activity,GO:0035250~UDP-galactosyltransferase activity,	IPR002213:UDP-glucuronosyl/UDP-glucosyltransferase,	rno00600:Sphingolipid metabolism,	PIRSF005678:glucuronosyltransferase,		glycoprotein,glycosyltransferase,hexosyltransferase,membrane,signal,transferase,transmembrane,	chain:2-hydroxyacylsphingosine 1-beta- galactosyltransferase,glycosylation site:N-linked (GlcNAc...),signal peptide,transmembrane region,
10750489	UDP-Gal:betaGlcNAc beta 1,3-galactosyltransferase, polypeptide 5			GO:0005783~endoplasmic reticulum,GO:0005794~Golgi apparatus,			rno00601:Glycosphingolipid biosynthesis,rno00603:Glycosphingolipid biosynthesis,
10765542	UDP-Gal:betaGlcNAc beta 1,4-galactosyltransferase, polypeptide 3			GO:0005794~Golgi apparatus,GO:0016021~integral to membrane,GO:0031224~intrinsic to membrane,	GO:0003831~beta-N-acetylglucosaminylglycopeptide beta-1,4-galactosyltransferase activity,GO:0003945~N-acetyllactosamine synthase activity,GO:0008378~galactosyltransferase activity,GO:0030145~manganese ion binding,GO:0035250~UDP-galactosyltransferase activity,GO:0043167~ion binding,GO:0043169~cation binding,GO:0046872~metal ion binding,GO:0046914~transition metal ion binding,	IPR003859:Metazoa galactosyltransferase,	rno00510:N-Glycan biosynthesis,rno00533:Keratan sulfate biosynthesis,rno00601:Glycosphingolipid biosynthesis,	PIRSF016591:beta-1,4-galactosyltransferase, B4GalT1-6 types,PIRSF500891:beta-1,4-galactosyltransferase 3,		disulfide bond,glycoprotein,glycosyltransferase,golgi apparatus,manganese,membrane,metal-binding,Signal-anchor,transferase,transmembrane,	chain:Beta-1,4-galactosyltransferase 3,disulfide bond,glycosylation site:N-linked (GlcNAc...),metal ion-binding site:Manganese,topological domain:Cytoplasmic,topological domain:Lumenal,transmembrane region,
10885628	UDP-N-acetyl-alpha-D-galactosamine:polypeptide N-acetylgalactosaminyltransferase-like 1					IPR000772:Ricin B lectin,	rno00512:O-Glycan biosynthesis,		SM00458:RICIN,
10787962	UDP-N-acetyl-alpha-D-galactosamine:polypeptide N-acetylgalactosaminyltransferase-like 6						rno00512:O-Glycan biosynthesis,
10799532	UPF2 regulator of nonsense transcripts homolog (yeast)		GO:0000184~nuclear-transcribed mRNA catabolic process, nonsense-mediated decay,GO:0000956~nuclear-transcribed mRNA catabolic process,GO:0006401~RNA catabolic process,GO:0006402~mRNA catabolic process,GO:0009057~macromolecule catabolic process,GO:0016071~mRNA metabolic process,GO:0044265~cellular macromolecule catabolic process,		GO:0042802~identical protein binding,
10872585	WD and tetratricopeptide repeats 1		GO:0000122~negative regulation of transcription from RNA polymerase II promoter,GO:0001701~in utero embryonic development,GO:0005996~monosaccharide metabolic process,GO:0006006~glucose metabolic process,GO:0006355~regulation of transcription, DNA-dependent,GO:0006357~regulation of transcription from RNA polymerase II promoter,GO:0008361~regulation of cell size,GO:0009719~response to endogenous st…	GO:0005829~cytosol,	GO:0004857~enzyme inhibitor activity,GO:0019899~enzyme binding,GO:0042393~histone binding,GO:0042826~histone deacetylase binding,
10773205	WD repeat domain 1			GO:0005576~extracellular region,GO:0005829~cytosol,GO:0005856~cytoskeleton,GO:0043228~non-membrane-bounded organelle,GO:0043232~intracellular non-membrane-bounded organelle,	GO:0003779~actin binding,GO:0008092~cytoskeletal protein binding,	IPR001680:WD40 repeat,IPR015943:WD40/YVTN repeat-like,IPR017986:WD40 repeat, region,IPR019775:WD40 repeat, conserved site,IPR019781:WD40 repeat, subgroup,IPR019782:WD40 repeat 2,			SM00320:WD40,	acetylation,actin-binding,cytoplasm,cytoskeleton,direct protein sequencing,phosphoprotein,repeat,wd repeat,	chain:WD repeat-containing protein 1,modified residue,repeat:WD 1,repeat:WD 10,repeat:WD 11,repeat:WD 2,repeat:WD 3,repeat:WD 4,repeat:WD 5,repeat:WD 6,repeat:WD 7,repeat:WD 8,repeat:WD 9,
10900710	WD repeat domain 18					IPR001680:WD40 repeat,IPR015943:WD40/YVTN repeat-like,IPR017986:WD40 repeat, region,IPR019775:WD40 repeat, conserved site,IPR019781:WD40 repeat, subgroup,IPR019782:WD40 repeat 2,			SM00320:WD40,	phosphoprotein,repeat,wd repeat,	chain:WD repeat-containing protein 18,modified residue,repeat:WD 1,repeat:WD 2,repeat:WD 3,repeat:WD 4,repeat:WD 5,repeat:WD 6,
10831747	WD repeat domain 46; TAP binding protein		GO:0002396~MHC protein complex assembly,GO:0002397~MHC class I protein complex assembly,GO:0002474~antigen processing and presentation of peptide antigen via MHC class I,GO:0002478~antigen processing and presentation of exogenous peptide antigen,GO:0002479~antigen processing and presentation of exogenous peptide antigen via MHC class I, TAP-dependent,GO:0002483~antigen processing and presentation…	GO:0000139~Golgi membrane,GO:0005783~endoplasmic reticulum,GO:0005789~endoplasmic reticulum membrane,GO:0005794~Golgi apparatus,GO:0012505~endomembrane system,GO:0031090~organelle membrane,GO:0042175~nuclear envelope-endoplasmic reticulum network,GO:0042824~MHC class I peptide loading complex,GO:0044431~Golgi apparatus part,GO:0044432~endoplasmic reticulum part,	GO:0000166~nucleotide binding,GO:0001882~nucleoside binding,GO:0001883~purine nucleoside binding,GO:0004812~aminoacyl-tRNA ligase activity,GO:0005524~ATP binding,GO:0016875~ligase activity, forming carbon-oxygen bonds,GO:0016876~ligase activity, forming aminoacyl-tRNA and related compounds,GO:0017076~purine nucleotide binding,GO:0030554~adenyl nucleotide binding,GO:0032553~ribonucleotide binding,…	IPR001412:Aminoacyl-tRNA synthetase, class I, conserved site,IPR001680:WD40 repeat,IPR002345:Lipocalin,IPR003006:Immunoglobulin/major histocompatibility complex, conserved site,IPR003597:Immunoglobulin C1-set,IPR007110:Immunoglobulin-like,IPR008056:Tapasin,IPR012952:BING4, C-terminal,IPR013783:Immunoglobulin-like fold,IPR015943:WD40/YVTN repeat-like,IPR017986:WD40 repeat, region,IPR019781:WD40 re…	rno04612:Antigen processing and presentation,		SM00320:WD40,SM00407:IGc1,	repeat,wd repeat,
10739086	WD repeat domain 68					IPR001680:WD40 repeat,IPR015943:WD40/YVTN repeat-like,IPR017986:WD40 repeat, region,IPR019775:WD40 repeat, conserved site,IPR019781:WD40 repeat, subgroup,IPR019782:WD40 repeat 2,			SM00320:WD40,	repeat,wd repeat,
10818173	WD repeat domain 77		GO:0000375~RNA splicing, via transesterification reactions,GO:0000377~RNA splicing, via transesterification reactions with bulged adenosine as nucleophile,GO:0000387~spliceosomal snRNP biogenesis,GO:0000398~nuclear mRNA splicing, via spliceosome,GO:0001655~urogenital system development,GO:0002065~columnar/cuboidal epithelial cell differentiation,GO:0002067~glandular epithelial cell differentiatio…		GO:0003712~transcription cofactor activity,GO:0003713~transcription coactivator activity,GO:0008134~transcription factor binding,GO:0016563~transcription activator activity,GO:0030374~ligand-dependent nuclear receptor transcription coactivator activity,GO:0030528~transcription regulator activity,	IPR001680:WD40 repeat,IPR015943:WD40/YVTN repeat-like,IPR017986:WD40 repeat, region,IPR019775:WD40 repeat, conserved site,IPR019781:WD40 repeat, subgroup,IPR019782:WD40 repeat 2,			SM00320:WD40,	cytoplasm,direct protein sequencing,nucleus,phosphoprotein,repeat,wd repeat,	chain:Methylosome protein 50,modified residue,repeat:WD 1,repeat:WD 2,repeat:WD 3,repeat:WD 4,repeat:WD 5,
10735415	WSC domain containing 1			GO:0016021~integral to membrane,GO:0031224~intrinsic to membrane,		IPR002889:Carbohydrate-binding WSC,IPR013994:Carbohydrate-binding WSC, subgroup,			SM00321:WSC,	glycoprotein,membrane,phosphoprotein,repeat,transmembrane,	chain:WSC domain-containing protein 1,domain:WSC 1,domain:WSC 2,glycosylation site:N-linked (GlcNAc...),modified residue,transmembrane region,
10935043	WW domain binding protein 5				GO:0019904~protein domain specific binding,GO:0050699~WW domain binding,	IPR010370:Transcription elongation factor A, SII-related,
10920313	Wdr6		GO:0007166~cell surface receptor linked signal transduction,GO:0007167~enzyme linked receptor protein signaling pathway,GO:0007169~transmembrane receptor protein tyrosine kinase signaling pathway,GO:0008286~insulin receptor signaling pathway,GO:0009719~response to endogenous stimulus,GO:0009725~response to hormone stimulus,GO:0010033~response to organic substance,GO:0032868~response to insulin st…	GO:0000267~cell fraction,GO:0005625~soluble fraction,	GO:0043560~insulin receptor substrate binding,	IPR001680:WD40 repeat,IPR015943:WD40/YVTN repeat-like,IPR019781:WD40 repeat, subgroup,			SM00320:WD40,
10773961	X-box binding protein 1		GO:0002064~epithelial cell development,GO:0002070~epithelial cell maturation,GO:0006350~transcription,GO:0006355~regulation of transcription, DNA-dependent,GO:0006984~ER-nuclear signaling pathway,GO:0006986~response to unfolded protein,GO:0007431~salivary gland development,GO:0010033~response to organic substance,GO:0021700~developmental maturation,GO:0030855~epithelial cell differentiation,GO:00…		GO:0003677~DNA binding,GO:0003700~transcription factor activity,GO:0030528~transcription regulator activity,GO:0043565~sequence-specific DNA binding,GO:0046983~protein dimerization activity,	IPR004827:Basic-leucine zipper (bZIP) transcription factor,IPR011700:Basic leucine zipper,			SM00338:BRLZ,	dna-binding,nucleus,Transcription,transcription regulation,	chain:X-box-binding protein 1,DNA-binding region:Basic motif,domain:Leucine-zipper,
10801506	YTH domain containing 2	DNA replication, recombination, and repair,
10926070	Yamaguchi sarcoma viral (v-yes) oncogene homolog 1		GO:0006468~protein amino acid phosphorylation,GO:0006793~phosphorus metabolic process,GO:0006796~phosphate metabolic process,GO:0008643~carbohydrate transport,GO:0008645~hexose transport,GO:0015749~monosaccharide transport,GO:0015758~glucose transport,GO:0016310~phosphorylation,GO:0046777~protein amino acid autophosphorylation,	GO:0000267~cell fraction,GO:0005624~membrane fraction,GO:0005626~insoluble fraction,GO:0005829~cytosol,	GO:0000166~nucleotide binding,GO:0001882~nucleoside binding,GO:0001883~purine nucleoside binding,GO:0004672~protein kinase activity,GO:0004713~protein tyrosine kinase activity,GO:0005524~ATP binding,GO:0017076~purine nucleotide binding,GO:0030554~adenyl nucleotide binding,GO:0032553~ribonucleotide binding,GO:0032555~purine ribonucleotide binding,GO:0032559~adenyl ribonucleotide binding,	IPR000719:Protein kinase, core,IPR000980:SH2 motif,IPR001245:Tyrosine protein kinase,IPR001452:Src homology-3 domain,IPR008266:Tyrosine protein kinase, active site,IPR017441:Protein kinase, ATP binding site,	rno04520:Adherens junction,rno04530:Tight junction,	PIRSF000601:tyrosine-protein kinase, proto-oncogene SRC type,	SM00219:TyrKc,SM00252:SH2,SM00326:SH3,	ATP,atp-binding,blocked amino end,kinase,lipoprotein,myristylation,nucleotide-binding,phosphoprotein,phosphotransferase,sh3 domain,thiolester bond,transferase,tyrosine-protein kinase,tyrosine-specific protein kinase,
10926503	Yip1 domain family, member 3			GO:0005794~Golgi apparatus,GO:0005886~plasma membrane,GO:0016021~integral to membrane,GO:0016023~cytoplasmic membrane-bounded vesicle,GO:0030133~transport vesicle,GO:0031224~intrinsic to membrane,GO:0031410~cytoplasmic vesicle,GO:0031982~vesicle,GO:0031988~membrane-bounded vesicle,		IPR006977:Yip1 domain,				cell membrane,cytoplasm,differentiation,membrane,transmembrane,	chain:Protein YIPF3,transmembrane region,
10705739	Yip1 interacting factor homolog B (S. cerevisiae)			GO:0016021~integral to membrane,GO:0031224~intrinsic to membrane,		IPR005578:Hrf1,				alternative splicing,membrane,phosphoprotein,transmembrane,	chain:Protein YIF1B,modified residue,splice variant,topological domain:Cytoplasmic,topological domain:Extracellular,transmembrane region,
10780179	abhydrolase domain containing 4	Lipid metabolism,
10782695	abhydrolase domain containing 6			GO:0016021~integral to membrane,GO:0031224~intrinsic to membrane,	GO:0004091~carboxylesterase activity,GO:0016298~lipase activity,GO:0047372~acylglycerol lipase activity,	IPR000073:Alpha/beta hydrolase fold-1,				direct protein sequencing,hydrolase,membrane,Signal-anchor,transmembrane,	active site:Charge relay system,chain:Monoacylglycerol lipase ABHD6,topological domain:Cytoplasmic,topological domain:Extracellular,transmembrane region,
10790774	abhydrolase domain containing 8					IPR000073:Alpha/beta hydrolase fold-1,				hydrolase,
10761526	acetoacetyl-CoA synthetase		GO:0001889~liver development,GO:0002791~regulation of peptide secretion,GO:0002793~positive regulation of peptide secretion,GO:0006631~fatty acid metabolic process,GO:0007584~response to nutrient,GO:0009719~response to endogenous stimulus,GO:0009991~response to extracellular stimulus,GO:0010033~response to organic substance,GO:0010243~response to organic nitrogen,GO:0014070~response to organic cy…	GO:0005829~cytosol,	GO:0000166~nucleotide binding,GO:0001882~nucleoside binding,GO:0001883~purine nucleoside binding,GO:0005524~ATP binding,GO:0016877~ligase activity, forming carbon-sulfur bonds,GO:0016878~acid-thiol ligase activity,GO:0017076~purine nucleotide binding,GO:0030554~adenyl nucleotide binding,GO:0030729~acetoacetate-CoA ligase activity,GO:0032553~ribonucleotide binding,GO:0032555~purine ribonucleotide …	IPR000873:AMP-dependent synthetase and ligase,IPR005914:Acetoacetyl-CoA synthase,	rno00650:Butanoate metabolism,	PIRSF001552:4-coumarate-CoA ligase,PIRSF500553:acetoacetyl-coenzyme A synthetase,		atp-binding,cytoplasm,direct protein sequencing,fatty acid metabolism,ligase,lipid metabolism,nucleotide-binding,phosphoprotein,	chain:Acetoacetyl-CoA synthetase,modified residue,
10868255	aconitase 1, soluble		GO:0006084~acetyl-CoA metabolic process,GO:0006091~generation of precursor metabolites and energy,GO:0006099~tricarboxylic acid cycle,GO:0006101~citrate metabolic process,GO:0006417~regulation of translation,GO:0006732~coenzyme metabolic process,GO:0006873~cellular ion homeostasis,GO:0006879~cellular iron ion homeostasis,GO:0007586~digestion,GO:0009060~aerobic respiration,GO:0009109~coenzyme cata…	GO:0000267~cell fraction,GO:0005624~membrane fraction,GO:0005625~soluble fraction,GO:0005626~insoluble fraction,GO:0005739~mitochondrion,GO:0005783~endoplasmic reticulum,GO:0005792~microsome,GO:0005794~Golgi apparatus,GO:0005829~cytosol,GO:0042598~vesicular fraction,	GO:0003723~RNA binding,GO:0003729~mRNA binding,GO:0003994~aconitate hydratase activity,GO:0005506~iron ion binding,GO:0016836~hydro-lyase activity,GO:0030350~iron-responsive element binding,GO:0043167~ion binding,GO:0043169~cation binding,GO:0046872~metal ion binding,GO:0046914~transition metal ion binding,GO:0048027~mRNA 5'-UTR binding,GO:0051536~iron-sulfur cluster binding,GO:0051539~4 iron, 4 …	IPR000573:Aconitase A/isopropylmalate dehydratase small subunit, swivel,IPR001030:Aconitase/3-isopropylmalate dehydratase large subunit, alpha/beta/alpha,IPR006249:Aconitase/iron regulatory protein 2,IPR015928:Aconitase/3-isopropylmalate dehydratase, swivel,IPR015931:Aconitase/3-isopropylmalate dehydratase large subunit, alpha/beta/alpha, subdomain 1/3,IPR015932:Aconitase/3-isopropylmalate dehydr…	rno00020:Citrate cycle (TCA cycle),rno00630:Glyoxylate and dicarboxylate metabolism,	PIRSF001417:aconitase A/homoaconitase (aconitate hydratase 1),		4fe-4s,carbon-oxygen lyase,cytoplasm,direct protein sequencing,hydro-lyase,iron,iron-sulfur,iron-sulfur protein,lyase,metal-binding,metalloprotein,RNA binding,rna-binding,tricarboxylic acid cycle,	chain:Cytoplasmic aconitate hydratase,metal ion-binding site:Iron-sulfur (4Fe-4S),sequence conflict,
10705872, 10770888, 10749612, 10803653, 10765090, 10837537	actin, gamma 1; similar to put. type 5 nonmuscle actin; similar to Actin, cytoplasmic 2 (Gamma-actin); similar to actin-like		GO:0007010~cytoskeleton organization,GO:0010035~response to inorganic substance,GO:0010038~response to metal ion,GO:0010927~cellular component assembly involved in morphogenesis,GO:0030029~actin filament-based process,GO:0030036~actin cytoskeleton organization,GO:0030239~myofibril assembly,GO:0031032~actomyosin structure organization,GO:0032989~cellular component morphogenesis,GO:0042692~muscle c…	GO:0005856~cytoskeleton,GO:0015629~actin cytoskeleton,GO:0030016~myofibril,GO:0043228~non-membrane-bounded organelle,GO:0043232~intracellular non-membrane-bounded organelle,GO:0043292~contractile fiber,	GO:0000166~nucleotide binding,GO:0001882~nucleoside binding,GO:0001883~purine nucleoside binding,GO:0005198~structural molecule activity,GO:0005200~structural constituent of cytoskeleton,GO:0005524~ATP binding,GO:0017076~purine nucleotide binding,GO:0030554~adenyl nucleotide binding,GO:0032553~ribonucleotide binding,GO:0032555~purine ribonucleotide binding,GO:0032559~adenyl ribonucleotide binding…	IPR004000:Actin/actin-like,IPR004001:Actin, conserved site,	rno04510:Focal adhesion,rno04520:Adherens junction,rno04530:Tight junction,rno04670:Leukocyte transendothelial migration,rno04810:Regulation of actin cytoskeleton,rno05410:Hypertrophic cardiomyopathy (HCM),rno05412:Arrhythmogenic right ventricular cardiomyopathy (ARVC),rno05414:Dilated cardiomyopathy,rno05416:Viral myocarditis,	PIRSF002337:Actin,	SM00268:ACTIN,	acetylated amino end,acetylation,atp-binding,cell motility,cytoplasm,cytoskeleton,direct protein sequencing,methylated amino acid,methylation,microfilament,mitosis,nucleotide-binding,phosphoprotein,structural protein,	chain:Actin, cytoplasmic 2,chain:Actin, cytoplasmic 2, N-terminally processed,modified residue,
10757357	actin-like 6B		GO:0006325~chromatin organization,GO:0006350~transcription,GO:0016568~chromatin modification,GO:0045449~regulation of transcription,GO:0051276~chromosome organization,	GO:0016514~SWI/SNF complex,GO:0016585~chromatin remodeling complex,GO:0070603~SWI/SNF-type complex,		IPR004000:Actin/actin-like,IPR004001:Actin, conserved site,			SM00268:ACTIN,	chromatin regulator,neurogenesis,nucleus,Transcription,transcription regulation,	chain:Actin-like protein 6B,region of interest:Essential for mediating its function in dendritic development; may contribute to neuronal-specific targeting,
10917568	acyl-CoA synthetase bubblegum family member 1	Lipid metabolism,	GO:0000038~very-long-chain fatty acid metabolic process,GO:0001552~ovarian follicle atresia,GO:0001676~long-chain fatty acid metabolic process,GO:0003006~reproductive developmental process,GO:0006631~fatty acid metabolic process,GO:0006915~apoptosis,GO:0007548~sex differentiation,GO:0008219~cell death,GO:0008406~gonad development,GO:0008585~female gonad development,GO:0012501~programmed cell deat…	GO:0000267~cell fraction,GO:0005624~membrane fraction,GO:0005626~insoluble fraction,GO:0005783~endoplasmic reticulum,GO:0005792~microsome,GO:0016023~cytoplasmic membrane-bounded vesicle,GO:0031410~cytoplasmic vesicle,GO:0031982~vesicle,GO:0031988~membrane-bounded vesicle,GO:0042598~vesicular fraction,	GO:0000166~nucleotide binding,GO:0001882~nucleoside binding,GO:0001883~purine nucleoside binding,GO:0004467~long-chain-fatty-acid-CoA ligase activity,GO:0005524~ATP binding,GO:0015645~fatty-acid ligase activity,GO:0016877~ligase activity, forming carbon-sulfur bonds,GO:0017076~purine nucleotide binding,GO:0030554~adenyl nucleotide binding,GO:0031957~very-long-chain-fatty-acid-CoA ligase activity,…	IPR000873:AMP-dependent synthetase and ligase,				atp-binding,cytoplasm,cytoplasmic vesicle,endoplasmic reticulum,fatty acid metabolism,ligase,lipid metabolism,microsome,nucleotide-binding,phosphoprotein,	binding site:ATP,chain:Long-chain-fatty-acid--CoA ligase ACSBG1,modified residue,nucleotide phosphate-binding region:ATP,
10850645	acyl-CoA synthetase short-chain family member 1; visual system homeobox 1		GO:0001654~eye development,GO:0006084~acetyl-CoA metabolic process,GO:0006085~acetyl-CoA biosynthetic process,GO:0006355~regulation of transcription, DNA-dependent,GO:0006732~coenzyme metabolic process,GO:0007423~sensory organ development,GO:0007600~sensory perception,GO:0007601~visual perception,GO:0009108~coenzyme biosynthetic process,GO:0021700~developmental maturation,GO:0030182~neuron differ…	GO:0005739~mitochondrion,GO:0005759~mitochondrial matrix,GO:0031974~membrane-enclosed lumen,GO:0031980~mitochondrial lumen,GO:0043233~organelle lumen,GO:0044429~mitochondrial part,GO:0070013~intracellular organelle lumen,	GO:0003677~DNA binding,GO:0003700~transcription factor activity,GO:0003987~acetate-CoA ligase activity,GO:0016405~CoA-ligase activity,GO:0016877~ligase activity, forming carbon-sulfur bonds,GO:0016878~acid-thiol ligase activity,GO:0030528~transcription regulator activity,GO:0043565~sequence-specific DNA binding,		rno00010:Glycolysis / Gluconeogenesis,rno00620:Pyruvate metabolism,rno00640:Propanoate metabolism,
10764814	acyl-Coenzyme A binding domain containing 6				GO:0000062~acyl-CoA binding,GO:0005504~fatty acid binding,GO:0008289~lipid binding,GO:0031406~carboxylic acid binding,GO:0033293~monocarboxylic acid binding,GO:0048037~cofactor binding,GO:0050662~coenzyme binding,	IPR000582:Acyl-CoA-binding protein, ACBP,IPR002110:Ankyrin,IPR014352:FERM/acyl-CoA-binding protein, 3-helical bundle,			SM00248:ANK,	ank repeat,cytoplasm,phosphoprotein,repeat,	chain:Acyl-CoA-binding domain-containing protein 6,domain:ACB,modified residue,repeat:ANK 1,repeat:ANK 2,
10814894	acyl-Coenzyme A dehydrogenase family, member 9	Lipid metabolism,	GO:0055114~oxidation reduction,	GO:0005739~mitochondrion,	GO:0000166~nucleotide binding,GO:0001882~nucleoside binding,GO:0001883~purine nucleoside binding,GO:0003995~acyl-CoA dehydrogenase activity,GO:0009055~electron carrier activity,GO:0017076~purine nucleotide binding,GO:0030554~adenyl nucleotide binding,GO:0048037~cofactor binding,GO:0050660~FAD binding,GO:0050662~coenzyme binding,	IPR006089:Acyl-CoA dehydrogenase, conserved site,IPR006090:Acyl-CoA oxidase/dehydrogenase, type 1,IPR006091:Acyl-CoA oxidase/dehydrogenase, central region,IPR006092:Acyl-CoA dehydrogenase, N-terminal,IPR013764:Acyl-CoA oxidase/dehydrogenase, type1/2, C-terminal,IPR013786:Acyl-CoA dehydrogenase/oxidase, N-terminal,				FAD,Flavoprotein,oxidoreductase,
10894560	adaptor protein, phosphotyrosine interaction, PH domain and leucine zipper containing 2		GO:0008283~cell proliferation,	GO:0000118~histone deacetylase complex,GO:0005654~nucleoplasm,GO:0005768~endosome,GO:0010008~endosome membrane,GO:0016581~NuRD complex,GO:0016585~chromatin remodeling complex,GO:0017053~transcriptional repressor complex,GO:0031090~organelle membrane,GO:0031974~membrane-enclosed lumen,GO:0031981~nuclear lumen,GO:0043233~organelle lumen,GO:0044440~endosomal part,GO:0044451~nucleoplasm part,GO:00700…		IPR001849:Pleckstrin homology,IPR006020:Phosphotyrosine interaction region,IPR011993:Pleckstrin homology-type,			SM00233:PH,SM00462:PTB,
10773922	adaptor-related protein complex 1, beta 1 subunit		GO:0006886~intracellular protein transport,GO:0006892~post-Golgi vesicle-mediated transport,GO:0006897~endocytosis,GO:0008104~protein localization,GO:0010324~membrane invagination,GO:0015031~protein transport,GO:0016044~membrane organization,GO:0016192~vesicle-mediated transport,GO:0034613~cellular protein localization,GO:0045184~establishment of protein localization,GO:0046907~intracellular tran…	GO:0000139~Golgi membrane,GO:0005794~Golgi apparatus,GO:0005829~cytosol,GO:0005886~plasma membrane,GO:0009898~internal side of plasma membrane,GO:0012505~endomembrane system,GO:0030117~membrane coat,GO:0030118~clathrin coat,GO:0030119~AP-type membrane coat adaptor complex,GO:0030131~clathrin adaptor complex,GO:0031090~organelle membrane,GO:0031410~cytoplasmic vesicle,GO:0031982~vesicle,GO:0044431…	GO:0008565~protein transporter activity,	IPR002553:Clathrin/coatomer adaptor, adaptin-like, N-terminal,IPR008152:Clathrin adaptor, alpha/beta/gamma-adaptin, appendage, Ig-like subdomain,IPR012295:Beta2-adaptin/TATA-box binding, C-terminal,IPR013037:Clathrin adaptor, beta-adaptin, appendage, Ig-like subdomain,IPR015151:Clathrin adaptor, beta-adaptin, appendage, C-terminal subdomain,IPR016342:Adaptor protein complex, beta subunit,	rno04142:Lysosome,	PIRSF002291:adaptor protein complex, beta subunit,PIRSF002291:AP_complex_beta,	SM00809:Alpha_adaptinC2,	3d-structure,acetylation,alternative splicing,cytoplasmic vesicle,direct protein sequencing,Endocytosis,golgi apparatus,membrane,phosphoprotein,protein transport,transport,	chain:AP-1 complex subunit beta-1,compositionally biased region:Pro-rich (stalk region),helix,modified residue,splice variant,strand,turn,
10721536	adaptor-related protein complex 2, alpha 1 subunit		GO:0002697~regulation of immune effector process,GO:0002831~regulation of response to biotic stimulus,GO:0043900~regulation of multi-organism process,GO:0050688~regulation of defense response to virus,GO:0050690~regulation of defense response to virus by virus,	GO:0005829~cytosol,GO:0005886~plasma membrane,GO:0012505~endomembrane system,GO:0012506~vesicle membrane,GO:0016023~cytoplasmic membrane-bounded vesicle,GO:0016324~apical plasma membrane,GO:0030117~membrane coat,GO:0030139~endocytic vesicle,GO:0030659~cytoplasmic vesicle membrane,GO:0030666~endocytic vesicle membrane,GO:0031090~organelle membrane,GO:0031410~cytoplasmic vesicle,GO:0031982~vesicle,…			rno04144:Endocytosis,rno05016:Huntington's disease,
10755448	adaptor-related protein complex 2, mu 1 subunit		GO:0002697~regulation of immune effector process,GO:0002831~regulation of response to biotic stimulus,GO:0006886~intracellular protein transport,GO:0008104~protein localization,GO:0015031~protein transport,GO:0016192~vesicle-mediated transport,GO:0034613~cellular protein localization,GO:0043900~regulation of multi-organism process,GO:0045184~establishment of protein localization,GO:0046907~intrac…	GO:0005739~mitochondrion,GO:0005777~peroxisome,GO:0005778~peroxisomal membrane,GO:0005829~cytosol,GO:0005886~plasma membrane,GO:0005905~coated pit,GO:0009898~internal side of plasma membrane,GO:0012505~endomembrane system,GO:0012506~vesicle membrane,GO:0016023~cytoplasmic membrane-bounded vesicle,GO:0030117~membrane coat,GO:0030118~clathrin coat,GO:0030119~AP-type membrane coat adaptor complex,GO…	GO:0008289~lipid binding,	IPR001392:Clathrin adaptor, mu subunit,IPR008968:Clathrin adaptor, mu subunit, C-terminal,IPR015629:Clathrin coat associated protein AP-50,IPR018240:Clathrin adaptor, mu subunit, conserved site,	rno04144:Endocytosis,rno05016:Huntington's disease,	PIRSF005992:adaptor protein complex, mu subunit,PIRSF005992:Clathrin_mu,		3d-structure,cell membrane,coated pit,lipid-binding,membrane,phosphoprotein,protein transport,transport,	binding site:Phosphatidylinositol lipid headgroup,chain:AP-2 complex subunit mu,domain:MHD,helix,modified residue,mutagenesis site,strand,turn,
10779018	adaptor-related protein complex 3, mu 1 subunit		GO:0006886~intracellular protein transport,GO:0008104~protein localization,GO:0015031~protein transport,GO:0016192~vesicle-mediated transport,GO:0034613~cellular protein localization,GO:0045184~establishment of protein localization,GO:0046907~intracellular transport,GO:0070727~cellular macromolecule localization,	GO:0005794~Golgi apparatus,GO:0030117~membrane coat,GO:0030118~clathrin coat,GO:0030119~AP-type membrane coat adaptor complex,GO:0030131~clathrin adaptor complex,GO:0048475~coated membrane,		IPR000804:Clathrin adaptor, sigma subunit/coatomer, zeta subunit,IPR001392:Clathrin adaptor, mu subunit,IPR008968:Clathrin adaptor, mu subunit, C-terminal,IPR018240:Clathrin adaptor, mu subunit, conserved site,	rno04142:Lysosome,	PIRSF005992:adaptor protein complex, mu subunit,PIRSF005992:Clathrin_mu,		golgi apparatus,protein transport,transport,	chain:AP-3 complex subunit mu-1,domain:MHD,
10789074	adaptor-related protein complex 3, mu 2 subunit		GO:0001505~regulation of neurotransmitter levels,GO:0003001~generation of a signal involved in cell-cell signaling,GO:0006836~neurotransmitter transport,GO:0006886~intracellular protein transport,GO:0007267~cell-cell signaling,GO:0007268~synaptic transmission,GO:0007269~neurotransmitter secretion,GO:0008104~protein localization,GO:0015031~protein transport,GO:0016192~vesicle-mediated transport,GO…	GO:0005794~Golgi apparatus,GO:0005886~plasma membrane,GO:0009898~internal side of plasma membrane,GO:0030117~membrane coat,GO:0030118~clathrin coat,GO:0030119~AP-type membrane coat adaptor complex,GO:0030131~clathrin adaptor complex,GO:0031410~cytoplasmic vesicle,GO:0031982~vesicle,GO:0044459~plasma membrane part,GO:0048475~coated membrane,		IPR000804:Clathrin adaptor, sigma subunit/coatomer, zeta subunit,IPR001392:Clathrin adaptor, mu subunit,IPR008968:Clathrin adaptor, mu subunit, C-terminal,IPR018240:Clathrin adaptor, mu subunit, conserved site,	rno04142:Lysosome,	PIRSF005992:adaptor protein complex, mu subunit,PIRSF005992:Clathrin_mu,		cytoplasmic vesicle,golgi apparatus,membrane,protein transport,transport,	chain:AP-3 complex subunit mu-2,domain:MHD,
10757223	adaptor-related protein complex 4, mu 1 subunit		GO:0006886~intracellular protein transport,GO:0008104~protein localization,GO:0015031~protein transport,GO:0016192~vesicle-mediated transport,GO:0034613~cellular protein localization,GO:0045184~establishment of protein localization,GO:0046907~intracellular transport,GO:0070727~cellular macromolecule localization,	GO:0005794~Golgi apparatus,GO:0005905~coated pit,GO:0012505~endomembrane system,GO:0030117~membrane coat,GO:0030118~clathrin coat,GO:0030119~AP-type membrane coat adaptor complex,GO:0030131~clathrin adaptor complex,GO:0048475~coated membrane,		IPR000804:Clathrin adaptor, sigma subunit/coatomer, zeta subunit,IPR001392:Clathrin adaptor, mu subunit,IPR008968:Clathrin adaptor, mu subunit, C-terminal,IPR018240:Clathrin adaptor, mu subunit, conserved site,	rno04142:Lysosome,	PIRSF005992:adaptor protein complex, mu subunit,PIRSF005992:Clathrin_mu,		coated pit,golgi apparatus,membrane,phosphoprotein,protein transport,transport,	chain:AP-4 complex subunit mu-1,domain:MHD,modified residue,
10777658	adducin 1 (alpha)		GO:0000902~cell morphogenesis,GO:0001701~in utero embryonic development,GO:0001894~tissue homeostasis,GO:0002520~immune system development,GO:0006811~ion transport,GO:0006884~cell volume homeostasis,GO:0007010~cytoskeleton organization,GO:0007015~actin filament organization,GO:0008064~regulation of actin polymerization or depolymerization,GO:0009792~embryonic development ending in birth or egg ha…	GO:0005829~cytosol,GO:0005856~cytoskeleton,GO:0005886~plasma membrane,GO:0008290~F-actin capping protein complex,GO:0009898~internal side of plasma membrane,GO:0015629~actin cytoskeleton,GO:0030425~dendrite,GO:0042995~cell projection,GO:0043005~neuron projection,GO:0043197~dendritic spine,GO:0043228~non-membrane-bounded organelle,GO:0043232~intracellular non-membrane-bounded organelle,GO:0044430~…	GO:0003779~actin binding,GO:0005198~structural molecule activity,GO:0005516~calmodulin binding,GO:0008092~cytoskeletal protein binding,GO:0008134~transcription factor binding,GO:0030507~spectrin binding,GO:0032403~protein complex binding,GO:0042608~T cell receptor binding,GO:0042802~identical protein binding,GO:0042803~protein homodimerization activity,GO:0043167~ion binding,GO:0043169~cation bin…	IPR001303:Class II aldolase/adducin, N-terminal,				acetylation,actin-binding,alternative splicing,calmodulin-binding,cell membrane,cytoplasm,cytoskeleton,membrane,phosphoprotein,polymorphism,	chain:Alpha-adducin,modified residue,region of interest:Interaction with calmodulin,sequence conflict,sequence variant,splice variant,
10767771	adenosine A1 receptor		GO:0000165~MAPKKK cascade,GO:0000186~activation of MAPKK activity,GO:0001659~temperature homeostasis,GO:0002087~regulation of respiratory gaseous exchange by neurological system process,GO:0002683~negative regulation of immune system process,GO:0002685~regulation of leukocyte migration,GO:0002686~negative regulation of leukocyte migration,GO:0002791~regulation of peptide secretion,GO:0002793~posi…	GO:0005783~endoplasmic reticulum,GO:0005856~cytoskeleton,GO:0005886~plasma membrane,GO:0012505~endomembrane system,GO:0014069~postsynaptic density,GO:0016021~integral to membrane,GO:0016323~basolateral plasma membrane,GO:0030424~axon,GO:0030425~dendrite,GO:0030673~axolemma,GO:0031224~intrinsic to membrane,GO:0031252~cell leading edge,GO:0031253~cell projection membrane,GO:0031256~leading edge mem…	GO:0001608~nucleotide receptor activity, G-protein coupled,GO:0001609~adenosine receptor activity, G-protein coupled,GO:0001614~purinergic nucleotide receptor activity,GO:0001882~nucleoside binding,GO:0001883~purine nucleoside binding,GO:0016502~nucleotide receptor activity,GO:0031683~G-protein beta/gamma-subunit binding,GO:0032403~protein complex binding,GO:0032795~heterotrimeric G-protein bindi…	IPR000276:7TM GPCR, rhodopsin-like,IPR001068:Adenosine A1 receptor,IPR001634:Adenosine receptor,IPR017452:GPCR, rhodopsin-like superfamily,	rno04080:Neuroactive ligand-receptor interaction,	PIRSF005692:adenosine receptor,PIRSF800006:rhodopsin-like G protein-coupled receptors,		cell membrane,disulfide bond,G protein-coupled receptor,g-protein coupled receptor,glycoprotein,lipoprotein,membrane,membrane protein,palmitate,receptor,transducer,transmembrane,	chain:Adenosine receptor A1,disulfide bond,glycosylation site:N-linked (GlcNAc...),lipid moiety-binding region:S-palmitoyl cysteine,sequence conflict,topological domain:Cytoplasmic,topological domain:Extracellular,transmembrane region,
10825940	adenosine monophosphate deaminase 2 (isoform L)		GO:0006144~purine base metabolic process,GO:0006163~purine nucleotide metabolic process,GO:0006164~purine nucleotide biosynthetic process,GO:0009112~nucleobase metabolic process,GO:0009123~nucleoside monophosphate metabolic process,GO:0009124~nucleoside monophosphate biosynthetic process,GO:0009126~purine nucleoside monophosphate metabolic process,GO:0009127~purine nucleoside monophosphate biosyn…		GO:0003876~AMP deaminase activity,GO:0016814~hydrolase activity, acting on carbon-nitrogen (but not peptide) bonds, in cyclic amidines,GO:0019239~deaminase activity,	IPR001365:Adenosine/AMP deaminase,IPR006329:AMP deaminase,IPR006650:Adenosine/AMP deaminase active site,IPR016297:AMP deaminase, metazoa,	rno00230:Purine metabolism,	PIRSF001251:AMP_deaminase_met,		acetylation,hydrolase,nucleotide metabolism,phosphoprotein,	chain:AMP deaminase 2,modified residue,
10833659	adenosylmethionine decarboxylase 1		GO:0001701~in utero embryonic development,GO:0006575~cellular amino acid derivative metabolic process,GO:0006576~biogenic amine metabolic process,GO:0006595~polyamine metabolic process,GO:0006596~polyamine biosynthetic process,GO:0006597~spermine biosynthetic process,GO:0008215~spermine metabolic process,GO:0008216~spermidine metabolic process,GO:0008295~spermidine biosynthetic process,GO:0009309…	GO:0005829~cytosol,	GO:0004014~adenosylmethionine decarboxylase activity,GO:0016831~carboxy-lyase activity,	IPR001985:S-adenosylmethionine decarboxylase,IPR016067:S-adenosylmethionine decarboxylase, core,IPR018166:S-adenosylmethionine decarboxylase, conserved site,IPR018167:S-adenosylmethionine decarboxylase subgroup,	rno00270:Cysteine and methionine metabolism,rno00330:Arginine and proline metabolism,	PIRSF001355:S-adenosylmethionine decarboxylase, eukaryotic type,PIRSF001355:S-AdenosylMet_decarboxylase,		autocatalytic cleavage,blocked amino end,carbon-carbon lyase,carboxy-lyase,decarboxylase,lyase,phosphoprotein,polyamine biosynthesis,pyruvate,s-adenosyl-l-methionine,Schiff base,spermidine biosynthesis,zymogen,	active site:Proton acceptor; for processing activity,active site:Proton donor; for catalytic activity,active site:Schiff-base intermediate with substrate; via pyruvic acid,chain:S-adenosylmethionine decarboxylase alpha chain,chain:S-adenosylmethionine decarboxylase beta chain,modified residue,sequence conflict,site:Cleavage (non-hydrolytic); by autolysis,
10883397	adenylate cyclase 3		GO:0000279~M phase,GO:0006140~regulation of nucleotide metabolic process,GO:0006163~purine nucleotide metabolic process,GO:0006164~purine nucleotide biosynthetic process,GO:0006171~cAMP biosynthetic process,GO:0007049~cell cycle,GO:0007126~meiosis,GO:0007143~female meiosis,GO:0007166~cell surface receptor linked signal transduction,GO:0007186~G-protein coupled receptor protein signaling pathway,G…	GO:0000267~cell fraction,GO:0005624~membrane fraction,GO:0005626~insoluble fraction,GO:0005886~plasma membrane,GO:0016021~integral to membrane,GO:0031224~intrinsic to membrane,GO:0045121~membrane raft,	GO:0000166~nucleotide binding,GO:0000287~magnesium ion binding,GO:0001882~nucleoside binding,GO:0001883~purine nucleoside binding,GO:0004016~adenylate cyclase activity,GO:0005516~calmodulin binding,GO:0005524~ATP binding,GO:0008294~calcium- and calmodulin-responsive adenylate cyclase activity,GO:0009975~cyclase activity,GO:0016849~phosphorus-oxygen lyase activity,GO:0017076~purine nucleotide bind…	IPR001054:Adenylyl cyclase class-3/4/guanylyl cyclase,IPR018297:Adenylyl cyclase class-3/4/guanylyl cyclase, conserved site,	rno00230:Purine metabolism,rno04020:Calcium signaling pathway,rno04062:Chemokine signaling pathway,rno04114:Oocyte meiosis,rno04270:Vascular smooth muscle contraction,rno04540:Gap junction,rno04740:Olfactory transduction,rno04912:GnRH signaling pathway,rno04914:Progesterone-mediated oocyte maturation,rno04916:Melanogenesis,rno05414:Dilated cardiomyopathy,	PIRSF001445:adenylate cyclase,	SM00044:CYCc,	atp-binding,calmodulin-binding,camp biosynthesis,glycoprotein,lyase,magnesium,membrane,metal-binding,nucleotide-binding,olfaction,phosphorus-oxygen lyase,repeat,sensory transduction,transmembrane,transmembrane protein,	chain:Adenylate cyclase type 3,glycosylation site:N-linked (GlcNAc...),metal ion-binding site:Magnesium 1,metal ion-binding site:Magnesium 2,metal ion-binding site:Magnesium 2; via carbonyl oxygen,topological domain:Cytoplasmic,transmembrane region,
10818314	adhesion molecule with Ig like domain 1	Function unknown,	GO:0000902~cell morphogenesis,GO:0000904~cell morphogenesis involved in differentiation,GO:0001508~regulation of action potential,GO:0006873~cellular ion homeostasis,GO:0007155~cell adhesion,GO:0007156~homophilic cell adhesion,GO:0007157~heterophilic cell adhesion,GO:0007272~ensheathment of neurons,GO:0007409~axonogenesis,GO:0007413~axonal fasciculation,GO:0008037~cell recognition,GO:0008038~neur…	GO:0005886~plasma membrane,GO:0005887~integral to plasma membrane,GO:0016021~integral to membrane,GO:0030424~axon,GO:0031224~intrinsic to membrane,GO:0031226~intrinsic to plasma membrane,GO:0042995~cell projection,GO:0043005~neuron projection,GO:0044459~plasma membrane part,		IPR000372:Leucine-rich repeat, cysteine-rich flanking region, N-terminal,IPR000483:Cysteine-rich flanking region, C-terminal,IPR001611:Leucine-rich repeat,IPR003591:Leucine-rich repeat, typical subtype,IPR003598:Immunoglobulin subtype 2,IPR007110:Immunoglobulin-like,IPR013151:Immunoglobulin,			SM00013:LRRNT,SM00082:LRRCT,SM00369:LRR_TYP,SM00408:IGc2,	cell adhesion,cell projection,developmental protein,differentiation,disulfide bond,glycoprotein,Immunoglobulin domain,leucine-rich repeat,membrane,neurogenesis,phosphoprotein,repeat,signal,transmembrane,	chain:Amphoterin-induced protein 1,disulfide bond,domain:Ig-like C2-type,glycosylation site:N-linked (GlcNAc...),modified residue,repeat:LRR 1,repeat:LRR 2,repeat:LRR 3,repeat:LRR 4,repeat:LRR 5,repeat:LRR 6,signal peptide,topological domain:Cytoplasmic,topological domain:Extracellular,transmembrane region,
10877907	adipose differentiation related protein		GO:0006869~lipid transport,GO:0010033~response to organic substance,GO:0010876~lipid localization,GO:0014070~response to organic cyclic substance,GO:0015718~monocarboxylic acid transport,GO:0015849~organic acid transport,GO:0015908~fatty acid transport,GO:0015909~long-chain fatty acid transport,GO:0019915~lipid storage,GO:0042493~response to drug,GO:0046942~carboxylic acid transport,	GO:0005811~lipid particle,GO:0005886~plasma membrane,		IPR004279:Perilipin,		PIRSF036881:PAT,
10808041	alanyl-tRNA synthetase		GO:0001101~response to acid,GO:0001942~hair follicle development,GO:0006396~RNA processing,GO:0006399~tRNA metabolic process,GO:0006400~tRNA modification,GO:0006412~translation,GO:0006418~tRNA aminoacylation for protein translation,GO:0006419~alanyl-tRNA aminoacylation,GO:0006457~protein folding,GO:0006984~ER-nuclear signaling pathway,GO:0006986~response to unfolded protein,GO:0007398~ectoderm de…		GO:0000049~tRNA binding,GO:0000166~nucleotide binding,GO:0001882~nucleoside binding,GO:0001883~purine nucleoside binding,GO:0003723~RNA binding,GO:0004812~aminoacyl-tRNA ligase activity,GO:0004813~alanine-tRNA ligase activity,GO:0005524~ATP binding,GO:0016597~amino acid binding,GO:0016875~ligase activity, forming carbon-oxygen bonds,GO:0016876~ligase activity, forming aminoacyl-tRNA and related c…	IPR003156:Phosphoesterase, DHHA1,IPR012947:Threonyl/alanyl tRNA synthetase, SAD,IPR018164:Alanyl-tRNA synthetase, class IIc, N-terminal,IPR018165:Alanyl-tRNA synthetase, class IIc, conserved region,	rno00970:Aminoacyl-tRNA biosynthesis,			acetylation,Aminoacyl-tRNA synthetase,ATP,atp-binding,cytoplasm,direct protein sequencing,ligase,nucleotide-binding,phosphoprotein,protein biosynthesis,rna-binding,trna-binding,	chain:Alanyl-tRNA synthetase, cytoplasmic,modified residue,region of interest:Catalytic,sequence conflict,
10714323	aldehyde dehydrogenase 1 family, member A1		GO:0001523~retinoid metabolic process,GO:0001654~eye development,GO:0001655~urogenital system development,GO:0001822~kidney development,GO:0001889~liver development,GO:0002009~morphogenesis of an epithelium,GO:0002072~optic cup morphogenesis involved in camera-type eye development,GO:0006461~protein complex assembly,GO:0006720~isoprenoid metabolic process,GO:0006721~terpenoid metabolic process,GO…	GO:0000267~cell fraction,GO:0005625~soluble fraction,GO:0005829~cytosol,	GO:0001758~retinal dehydrogenase activity,GO:0004028~3-chloroallyl aldehyde dehydrogenase activity,GO:0004029~aldehyde dehydrogenase (NAD) activity,GO:0016620~oxidoreductase activity, acting on the aldehyde or oxo group of donors, NAD or NADP as acceptor,GO:0018479~benzaldehyde dehydrogenase (NAD+) activity,GO:0019115~benzaldehyde dehydrogenase activity,GO:0042802~identical protein binding,	IPR015590:Aldehyde dehydrogenase,IPR016160:Aldehyde dehydrogenase, conserved site,IPR016162:Aldehyde dehydrogenase, N-terminal,	rno00830:Retinol metabolism,			acetylation,cytoplasm,direct protein sequencing,nad,oxidoreductase,	active site:Nucleophile,active site:Proton acceptor,chain:Retinal dehydrogenase 1,modified residue,nucleotide phosphate-binding region:NAD,sequence conflict,site:Transition state stabilizer,
10911380	aldehyde dehydrogenase 1 family, member A2		GO:0001523~retinoid metabolic process,GO:0001568~blood vessel development,GO:0001654~eye development,GO:0001655~urogenital system development,GO:0001822~kidney development,GO:0001889~liver development,GO:0001936~regulation of endothelial cell proliferation,GO:0001944~vasculature development,GO:0002009~morphogenesis of an epithelium,GO:0003002~regionalization,GO:0003007~heart morphogenesis,GO:0006…	GO:0005829~cytosol,	GO:0001758~retinal dehydrogenase activity,GO:0004028~3-chloroallyl aldehyde dehydrogenase activity,GO:0005501~retinoid binding,GO:0008289~lipid binding,GO:0016620~oxidoreductase activity, acting on the aldehyde or oxo group of donors, NAD or NADP as acceptor,GO:0016918~retinal binding,GO:0019840~isoprenoid binding,GO:0019842~vitamin binding,	IPR015590:Aldehyde dehydrogenase,IPR016160:Aldehyde dehydrogenase, conserved site,IPR016162:Aldehyde dehydrogenase, N-terminal,	rno00830:Retinol metabolism,			3d-structure,cytoplasm,nad,oxidoreductase,phosphoprotein,	active site:Nucleophile,active site:Proton acceptor,chain:Retinal dehydrogenase 2,helix,modified residue,nucleotide phosphate-binding region:NAD,site:Transition state stabilizer,strand,turn,
10758663	aldehyde dehydrogenase 2 family (mitochondrial)		GO:0001889~liver development,GO:0002237~response to molecule of bacterial origin,GO:0009617~response to bacterium,GO:0009719~response to endogenous stimulus,GO:0009725~response to hormone stimulus,GO:0010033~response to organic substance,GO:0014070~response to organic cyclic substance,GO:0032496~response to lipopolysaccharide,GO:0032570~response to progesterone stimulus,GO:0032870~cellular respon…	GO:0005739~mitochondrion,GO:0005759~mitochondrial matrix,GO:0031974~membrane-enclosed lumen,GO:0031980~mitochondrial lumen,GO:0043233~organelle lumen,GO:0044429~mitochondrial part,GO:0070013~intracellular organelle lumen,	GO:0004029~aldehyde dehydrogenase (NAD) activity,GO:0016620~oxidoreductase activity, acting on the aldehyde or oxo group of donors, NAD or NADP as acceptor,GO:0042802~identical protein binding,	IPR015590:Aldehyde dehydrogenase,IPR016160:Aldehyde dehydrogenase, conserved site,IPR016162:Aldehyde dehydrogenase, N-terminal,	rno00010:Glycolysis / Gluconeogenesis,rno00053:Ascorbate and aldarate metabolism,rno00071:Fatty acid metabolism,rno00280:Valine, leucine and isoleucine degradation,rno00310:Lysine degradation,rno00330:Arginine and proline metabolism,rno00340:Histidine metabolism,rno00380:Tryptophan metabolism,rno00410:beta-Alanine metabolism,rno00561:Glycerolipid metabolism,rno00620:Pyruvate metabolism,rno00640:P…			3d-structure,acetylation,alcohol metabolism,direct protein sequencing,homotetramer,liver,mitochondrion,nad,oxidoreductase,polymorphism,transit peptide,	active site:Nucleophile,active site:Proton acceptor,chain:Aldehyde dehydrogenase, mitochondrial,helix,modified residue,nucleotide phosphate-binding region:NAD,sequence variant,site:Transition state stabilizer,transit peptide:Mitochondrion,
10891120	aldehyde dehydrogenase 6 family, member A1		GO:0006206~pyrimidine base metabolic process,GO:0006208~pyrimidine base catabolic process,GO:0006210~thymine catabolic process,GO:0006573~valine metabolic process,GO:0006574~valine catabolic process,GO:0009063~cellular amino acid catabolic process,GO:0009081~branched chain family amino acid metabolic process,GO:0009083~branched chain family amino acid catabolic process,GO:0009112~nucleobase metab…	GO:0005739~mitochondrion,	GO:0000062~acyl-CoA binding,GO:0004491~methylmalonate-semialdehyde dehydrogenase (acylating) activity,GO:0005504~fatty acid binding,GO:0008289~lipid binding,GO:0016620~oxidoreductase activity, acting on the aldehyde or oxo group of donors, NAD or NADP as acceptor,GO:0016790~thiolester hydrolase activity,GO:0018478~malonate-semialdehyde dehydrogenase (acetylating) activity,GO:0031406~carboxylic ac…	IPR010061:Methylmalonate-semialdehyde dehydrogenase,IPR015590:Aldehyde dehydrogenase,IPR016160:Aldehyde dehydrogenase, conserved site,IPR016162:Aldehyde dehydrogenase, N-terminal,	rno00280:Valine, leucine and isoleucine degradation,rno00562:Inositol phosphate metabolism,rno00640:Propanoate metabolism,	PIRSF000147:NAD-dependent aldehyde dehydrogenase,		acetylation,coenzyme A,direct protein sequencing,mitochondrion,nad,oxidoreductase,transit peptide,	active site:Nucleophile,binding site:NAD,chain:Methylmalonate-semialdehyde dehydrogenase [acylating], mitochondrial,modified residue,nucleotide phosphate-binding region:NAD,sequence conflict,transit peptide:Mitochondrion,
10804522	aldehyde dehydrogenase 7 family, member A1		GO:0055114~oxidation reduction,	GO:0005739~mitochondrion,	GO:0004043~L-aminoadipate-semialdehyde dehydrogenase activity,GO:0016620~oxidoreductase activity, acting on the aldehyde or oxo group of donors, NAD or NADP as acceptor,	IPR015590:Aldehyde dehydrogenase,IPR016160:Aldehyde dehydrogenase, conserved site,IPR016163:Aldehyde dehydrogenase, C-terminal,	rno00010:Glycolysis / Gluconeogenesis,rno00053:Ascorbate and aldarate metabolism,rno00071:Fatty acid metabolism,rno00280:Valine, leucine and isoleucine degradation,rno00310:Lysine degradation,rno00330:Arginine and proline metabolism,rno00340:Histidine metabolism,rno00380:Tryptophan metabolism,rno00410:beta-Alanine metabolism,rno00561:Glycerolipid metabolism,rno00620:Pyruvate metabolism,rno00640:P…			direct protein sequencing,nad,oxidoreductase,	chain:Alpha-aminoadipic semialdehyde dehydrogenase,
10873378	aldo-keto reductase family 7, member A2 (aflatoxin aldehyde reductase)		GO:0055114~oxidation reduction,	GO:0005739~mitochondrion,GO:0005794~Golgi apparatus,GO:0005795~Golgi stack,GO:0044431~Golgi apparatus part,	GO:0004032~aldehyde reductase activity,GO:0004033~aldo-keto reductase activity,	IPR001395:Aldo/keto reductase,		PIRSF000097:aldo-keto reductase,		cytoplasm,direct protein sequencing,golgi apparatus,nadp,oxidoreductase,phosphoprotein,	active site:Proton donor,binding site:NADP,binding site:Substrate,chain:Aflatoxin B1 aldehyde reductase member 2,modified residue,nucleotide phosphate-binding region:NADP,sequence conflict,site:Lowers pKa of active site Tyr,
10725832	aldolase A, fructose-bisphosphate; similar to Fructose-bisphosphate aldolase A (Muscle-type aldolase)		GO:0001666~response to hypoxia,GO:0002237~response to molecule of bacterial origin,GO:0003012~muscle system process,GO:0005996~monosaccharide metabolic process,GO:0006000~fructose metabolic process,GO:0006006~glucose metabolic process,GO:0006007~glucose catabolic process,GO:0006091~generation of precursor metabolites and energy,GO:0006096~glycolysis,GO:0006163~purine nucleotide metabolic process,…	GO:0005576~extracellular region,GO:0005739~mitochondrion,GO:0005856~cytoskeleton,GO:0015629~actin cytoskeleton,GO:0016023~cytoplasmic membrane-bounded vesicle,GO:0019861~flagellum,GO:0030141~secretory granule,GO:0031091~platelet alpha granule,GO:0031093~platelet alpha granule lumen,GO:0031410~cytoplasmic vesicle,GO:0031974~membrane-enclosed lumen,GO:0031982~vesicle,GO:0031983~vesicle lumen,GO:003…	GO:0004332~fructose-bisphosphate aldolase activity,GO:0005529~sugar binding,GO:0016832~aldehyde-lyase activity,GO:0030246~carbohydrate binding,GO:0048029~monosaccharide binding,GO:0070061~fructose binding,	IPR000741:Fructose-bisphosphate aldolase, class-I,IPR013785:Aldolase-type TIM barrel,	rno00010:Glycolysis / Gluconeogenesis,rno00030:Pentose phosphate pathway,rno00051:Fructose and mannose metabolism,			acetylation,aldehyde-lyase,carbon-carbon lyase,direct protein sequencing,gluconeogenesis,glycolysis,lyase,muscle,pentose phosphate pathway,phosphoprotein,Schiff base,tetramer,	active site:Proton acceptor,active site:Schiff-base intermediate with dihydroxyacetone-P,binding site:Substrate,chain:Fructose-bisphosphate aldolase A,modified residue,sequence conflict,site:Necessary for preference for fructose 1,6-bisphosphate over fructose 1- phosphate,
10835054	alpha-spectrin 2		GO:0007010~cytoskeleton organization,GO:0008064~regulation of actin polymerization or depolymerization,GO:0010639~negative regulation of organelle organization,GO:0030029~actin filament-based process,GO:0030036~actin cytoskeleton organization,GO:0030832~regulation of actin filament length,GO:0030833~regulation of actin filament polymerization,GO:0030834~regulation of actin filament depolymerizati…	GO:0005856~cytoskeleton,GO:0005886~plasma membrane,GO:0005911~cell-cell junction,GO:0005912~adherens junction,GO:0005913~cell-cell adherens junction,GO:0005916~fascia adherens,GO:0005938~cell cortex,GO:0008091~spectrin,GO:0014704~intercalated disc,GO:0015629~actin cytoskeleton,GO:0030016~myofibril,GO:0030017~sarcomere,GO:0030018~Z disc,GO:0030054~cell junction,GO:0030863~cortical cytoskeleton,GO:…	GO:0000149~SNARE binding,GO:0003779~actin binding,GO:0005509~calcium ion binding,GO:0005516~calmodulin binding,GO:0008092~cytoskeletal protein binding,GO:0019905~syntaxin binding,GO:0032403~protein complex binding,GO:0043167~ion binding,GO:0043169~cation binding,GO:0046872~metal ion binding,GO:0047485~protein N-terminus binding,	IPR001452:Src homology-3 domain,IPR002017:Spectrin repeat,IPR002048:Calcium-binding EF-hand,IPR011992:EF-Hand type,IPR013315:Spectrin alpha chain, SH3 domain,IPR014837:EF-hand, Ca insensitive,IPR018159:Spectrin/alpha-actinin,IPR018247:EF-HAND 1,IPR018248:EF hand,IPR018249:EF-HAND 2,	rno04530:Tight junction,	PIRSF002295:spectrin alpha chain,	SM00054:EFh,SM00150:SPEC,SM00326:SH3,	acetylation,actin binding,actin capping,actin-binding,calcium,calmodulin-binding,cytoplasm,cytoskeleton,direct protein sequencing,EF hand,phosphoprotein,repeat,sh3 domain,	calcium-binding region:1,calcium-binding region:2,chain:Spectrin alpha chain, brain,domain:EF-hand 1,domain:EF-hand 2,domain:EF-hand 3,domain:SH3,modified residue,mutagenesis site,repeat:Spectrin 1,repeat:Spectrin 10,repeat:Spectrin 11,repeat:Spectrin 12,repeat:Spectrin 13,repeat:Spectrin 14,repeat:Spectrin 15,repeat:Spectrin 16,repeat:Spectrin 17,repeat:Spectrin 18,repeat:Spectrin 19,repeat:Spec…
10899157	amiloride-sensitive cation channel 2, neuronal		GO:0001101~response to acid,GO:0006811~ion transport,GO:0006812~cation transport,GO:0006814~sodium ion transport,GO:0006816~calcium ion transport,GO:0007600~sensory perception,GO:0007610~behavior,GO:0007611~learning or memory,GO:0007612~learning,GO:0007613~memory,GO:0008306~associative learning,GO:0015672~monovalent inorganic cation transport,GO:0015674~di-, tri-valent inorganic cation transport,…	GO:0000267~cell fraction,GO:0005624~membrane fraction,GO:0005626~insoluble fraction,GO:0005886~plasma membrane,GO:0005887~integral to plasma membrane,GO:0016021~integral to membrane,GO:0019717~synaptosome,GO:0031224~intrinsic to membrane,GO:0031226~intrinsic to plasma membrane,GO:0044459~plasma membrane part,	GO:0005216~ion channel activity,GO:0005261~cation channel activity,GO:0005272~sodium channel activity,GO:0005509~calcium ion binding,GO:0015267~channel activity,GO:0015276~ligand-gated ion channel activity,GO:0022803~passive transmembrane transporter activity,GO:0022834~ligand-gated channel activity,GO:0022836~gated channel activity,GO:0022838~substrate specific channel activity,GO:0031402~sodium…	IPR001873:Na+ channel, amiloride-sensitive,IPR004724:Epithelial sodium channel,				alternative splicing,calcium,calcium transport,cell membrane,disulfide bond,glycoprotein,ion transport,ionic channel,membrane,phosphoprotein,Sodium,sodium channel,Sodium transport,transmembrane,transport,	chain:Amiloride-sensitive cation channel 2, neuronal,disulfide bond,glycosylation site:N-linked (GlcNAc...),modified residue,mutagenesis site,region of interest:Involved in divalent cations permeability,splice variant,topological domain:Cytoplasmic,topological domain:Extracellular,transmembrane region,
10924576	amiloride-sensitive cation channel 4, pituitary		GO:0006811~ion transport,GO:0006812~cation transport,GO:0006814~sodium ion transport,GO:0015672~monovalent inorganic cation transport,GO:0030001~metal ion transport,	GO:0016021~integral to membrane,GO:0031224~intrinsic to membrane,	GO:0005216~ion channel activity,GO:0005261~cation channel activity,GO:0005272~sodium channel activity,GO:0015267~channel activity,GO:0022803~passive transmembrane transporter activity,GO:0022838~substrate specific channel activity,GO:0031402~sodium ion binding,GO:0031420~alkali metal ion binding,GO:0043167~ion binding,GO:0043169~cation binding,GO:0046872~metal ion binding,GO:0046873~metal ion tra…	IPR001873:Na+ channel, amiloride-sensitive,				disulfide bond,glycoprotein,ion transport,ionic channel,membrane,Sodium,sodium channel,Sodium transport,transmembrane,transport,	chain:Amiloride-sensitive cation channel 4,disulfide bond,glycosylation site:N-linked (GlcNAc...),sequence conflict,topological domain:Cytoplasmic,topological domain:Extracellular,transmembrane region,
10919897	aminoacylase 1	Amino acid transport and metabolism,	GO:0006508~proteolysis,GO:0009057~macromolecule catabolic process,GO:0030163~protein catabolic process,	GO:0000267~cell fraction,GO:0005625~soluble fraction,	GO:0004046~aminoacylase activity,GO:0008233~peptidase activity,GO:0008237~metallopeptidase activity,GO:0008270~zinc ion binding,GO:0016811~hydrolase activity, acting on carbon-nitrogen (but not peptide) bonds, in linear amides,GO:0043167~ion binding,GO:0043169~cation binding,GO:0046872~metal ion binding,GO:0046914~transition metal ion binding,GO:0046983~protein dimerization activity,GO:0070011~pe…	IPR001261:ArgE/DapE/ACY1/CPG2/YscS, conserved site,IPR002933:Peptidase M20,IPR010159:N-acyl-L-amino-acid amidohydrolase,IPR011650:Peptidase M20, dimerisation,	rno00330:Arginine and proline metabolism,	PIRSF036696:ACY-1,PIRSF036696:acyl-amino-acid amidohydrolase 1,		cytoplasm,direct protein sequencing,hydrolase,metal-binding,zinc,	active site:Proton acceptor,chain:Aminoacylase-1A,chain:Aminoacylase-1B,metal ion-binding site:Zinc 1,metal ion-binding site:Zinc 2,sequence conflict,
10796991	aminopeptidase O		GO:0006508~proteolysis,GO:0006631~fatty acid metabolic process,GO:0006633~fatty acid biosynthetic process,GO:0006636~unsaturated fatty acid biosynthetic process,GO:0006690~icosanoid metabolic process,GO:0006691~leukotriene metabolic process,GO:0008610~lipid biosynthetic process,GO:0016053~organic acid biosynthetic process,GO:0019370~leukotriene biosynthetic process,GO:0033559~unsaturated fatty ac…		GO:0004177~aminopeptidase activity,GO:0008233~peptidase activity,GO:0008237~metallopeptidase activity,GO:0008238~exopeptidase activity,GO:0008270~zinc ion binding,GO:0043167~ion binding,GO:0043169~cation binding,GO:0046872~metal ion binding,GO:0046914~transition metal ion binding,GO:0070011~peptidase activity, acting on L-amino acid peptides,	IPR001930:Peptidase M1, membrane alanine aminopeptidase,IPR006025:Peptidase M, neutral zinc metallopeptidases, zinc-binding site,IPR014782:Peptidase M1, membrane alanine aminopeptidase, N-terminal,IPR015211:Peptidase M1, leukotriene A4 hydrolase, aminopeptidase C-terminal,				Aminopeptidase,cytoplasm,hydrolase,metal-binding,metalloprotease,Protease,zinc,	active site:Proton donor,chain:Aminopeptidase O,metal ion-binding site:Zinc; catalytic,
10752811	amyloid beta (A4) precursor protein	DNA replication, recombination, and repair,	GO:0000085~G2 phase of mitotic cell cycle,GO:0000278~mitotic cell cycle,GO:0000902~cell morphogenesis,GO:0000904~cell morphogenesis involved in differentiation,GO:0001967~suckling behavior,GO:0006355~regulation of transcription, DNA-dependent,GO:0006357~regulation of transcription from RNA polymerase II promoter,GO:0006378~mRNA polyadenylation,GO:0006396~RNA processing,GO:0006397~mRNA processing,…	GO:0000267~cell fraction,GO:0005576~extracellular region,GO:0005624~membrane fraction,GO:0005626~insoluble fraction,GO:0005794~Golgi apparatus,GO:0005819~spindle,GO:0005856~cytoskeleton,GO:0005886~plasma membrane,GO:0005905~coated pit,GO:0005929~cilium,GO:0009986~cell surface,GO:0012505~endomembrane system,GO:0015630~microtubule cytoskeleton,GO:0016021~integral to membrane,GO:0016023~cytoplasmic …	GO:0001871~pattern binding,GO:0003677~DNA binding,GO:0004857~enzyme inhibitor activity,GO:0004866~endopeptidase inhibitor activity,GO:0004867~serine-type endopeptidase inhibitor activity,GO:0005506~iron ion binding,GO:0005507~copper ion binding,GO:0005539~glycosaminoglycan binding,GO:0008047~enzyme activator activity,GO:0008201~heparin binding,GO:0008270~zinc ion binding,GO:0016504~peptidase acti…	IPR002223:Proteinase inhibitor I2, Kunitz metazoa,IPR008154:Amyloidogenic glycoprotein, extracellular,IPR008155:Amyloidogenic glycoprotein,IPR011178:Amyloidogenic glycoprotein, copper-binding,IPR013803:Amyloidogenic glycoprotein, amyloid-beta peptide,IPR015849:Amyloidogenic glycoprotein, heparin-binding,IPR019543:Beta-amyloid precursor protein C-terminal,IPR019744:Amyloidogenic glycoprotein, extr…	rno05010:Alzheimer's disease,	PIRSF002381:Alzheimer's disease amyloid beta protein,	SM00006:A4_EXTRA,SM00131:KU,	3d-structure,alternative splicing,amyloid,Apoptosis,cell adhesion,coated pit,copper,direct protein sequencing,disulfide bond,Endocytosis,glycoprotein,heparin-binding,iron,membrane,metal-binding,notch signaling pathway,phosphoprotein,protease inhibitor,proteoglycan,Serine protease inhibitor,serine proteinase inhibitor,signal,transmembrane,transmembrane protein,zinc,	chain:Amyloid beta A4 protein,chain:Beta-amyloid protein 40,chain:Beta-amyloid protein 42,chain:C31,chain:C80,chain:C83,chain:C99,chain:Gamma-secretase C-terminal fragment 50,chain:Gamma-secretase C-terminal fragment 57,chain:Gamma-secretase C-terminal fragment 59,chain:N-APP,chain:Soluble APP-alpha,chain:Soluble APP-beta,compositionally biased region:Asp/Glu-rich (acidic),compositionally biased …
10724467	amyloid beta (A4) precursor protein-binding, family B, member 1 (Fe65)		GO:0000902~cell morphogenesis,GO:0000904~cell morphogenesis involved in differentiation,GO:0001558~regulation of cell growth,GO:0001764~neuron migration,GO:0006259~DNA metabolic process,GO:0006281~DNA repair,GO:0006282~regulation of DNA repair,GO:0006302~double-strand break repair,GO:0006325~chromatin organization,GO:0006350~transcription,GO:0006355~regulation of transcription, DNA-dependent,GO:0…	GO:0005886~plasma membrane,GO:0030027~lamellipodium,GO:0030425~dendrite,GO:0030426~growth cone,GO:0030427~site of polarized growth,GO:0031252~cell leading edge,GO:0042734~presynaptic membrane,GO:0042995~cell projection,GO:0043005~neuron projection,GO:0043197~dendritic spine,GO:0044456~synapse part,GO:0044463~cell projection part,GO:0045202~synapse,GO:0045211~postsynaptic membrane,GO:0048471~perin…	GO:0001540~beta-amyloid binding,GO:0008134~transcription factor binding,GO:0032403~protein complex binding,GO:0042393~histone binding,GO:0070064~proline-rich region binding,	IPR001202:WW/Rsp5/WWP,IPR006020:Phosphotyrosine interaction region,IPR011993:Pleckstrin homology-type,	rno05010:Alzheimer's disease,		SM00456:WW,SM00462:PTB,	alternative splicing,Apoptosis,cell membrane,chromatin regulator,cytoplasm,DNA damage,membrane,nucleus,phosphoprotein,repeat,Transcription,transcription regulation,	chain:Amyloid beta A4 precursor protein-binding family B member 1,compositionally biased region:Glu-rich,domain:PID 1,domain:PID 2,domain:WW,modified residue,mutagenesis site,sequence conflict,splice variant,
10772640	amyloid beta (A4) precursor protein-binding, family B, member 2		GO:0000902~cell morphogenesis,GO:0000904~cell morphogenesis involved in differentiation,GO:0001558~regulation of cell growth,GO:0001764~neuron migration,GO:0006928~cell motion,GO:0007049~cell cycle,GO:0007050~cell cycle arrest,GO:0007090~regulation of S phase of mitotic cell cycle,GO:0007346~regulation of mitotic cell cycle,GO:0007409~axonogenesis,GO:0007411~axon guidance,GO:0008361~regulation of…		GO:0008134~transcription factor binding,
10720572	amyloid beta (A4) precursor-like protein 1			GO:0016021~integral to membrane,GO:0031224~intrinsic to membrane,		IPR008154:Amyloidogenic glycoprotein, extracellular,IPR008155:Amyloidogenic glycoprotein,IPR011178:Amyloidogenic glycoprotein, copper-binding,IPR015849:Amyloidogenic glycoprotein, heparin-binding,IPR019543:Beta-amyloid precursor protein C-terminal,IPR019744:Amyloidogenic glycoprotein, extracellular domain conserved site,IPR019745:Amyloidogenic glycoprotein, intracellular domain, conserved site,			SM00006:A4_EXTRA,
10921195	amyloid beta (A4) precursor-like protein 2		GO:0001967~suckling behavior,GO:0006873~cellular ion homeostasis,GO:0006878~cellular copper ion homeostasis,GO:0007176~regulation of epidermal growth factor receptor activity,GO:0007610~behavior,GO:0007617~mating behavior,GO:0007618~mating,GO:0007626~locomotory behavior,GO:0007631~feeding behavior,GO:0010469~regulation of receptor activity,GO:0019098~reproductive behavior,GO:0019220~regulation of…	GO:0016021~integral to membrane,GO:0031224~intrinsic to membrane,	GO:0004857~enzyme inhibitor activity,GO:0004866~endopeptidase inhibitor activity,GO:0004867~serine-type endopeptidase inhibitor activity,GO:0030414~peptidase inhibitor activity,GO:0042802~identical protein binding,	IPR002223:Proteinase inhibitor I2, Kunitz metazoa,IPR008154:Amyloidogenic glycoprotein, extracellular,IPR008155:Amyloidogenic glycoprotein,IPR011178:Amyloidogenic glycoprotein, copper-binding,IPR015849:Amyloidogenic glycoprotein, heparin-binding,IPR019543:Beta-amyloid precursor protein C-terminal,IPR019744:Amyloidogenic glycoprotein, extracellular domain conserved site,IPR019745:Amyloidogenic gly…		PIRSF002381:Alzheimer's disease amyloid beta protein,	SM00006:A4_EXTRA,SM00131:KU,	alternative splicing,disulfide bond,glycoprotein,membrane,membrane protein,phosphoprotein,protease inhibitor,Serine protease inhibitor,signal,transmembrane,	chain:Amyloid-like protein 2,compositionally biased region:Asp/Glu-rich (highly acidic),compositionally biased region:Poly-Glu,disulfide bond,domain:BPTI/Kunitz inhibitor,glycosylation site:O-linked (Xyl...) (glycosaminoglycan),modified residue,sequence conflict,signal peptide,site:Reactive bond,splice variant,topological domain:Cytoplasmic,topological domain:Extracellular,transmembrane region,
10810441	anaphase promoting complex subunit 10		GO:0000278~mitotic cell cycle,GO:0006508~proteolysis,GO:0006511~ubiquitin-dependent protein catabolic process,GO:0007049~cell cycle,GO:0007088~regulation of mitosis,GO:0007346~regulation of mitotic cell cycle,GO:0009057~macromolecule catabolic process,GO:0010498~proteasomal protein catabolic process,GO:0010564~regulation of cell cycle process,GO:0010604~positive regulation of macromolecule metabo…	GO:0000151~ubiquitin ligase complex,GO:0000152~nuclear ubiquitin ligase complex,GO:0005654~nucleoplasm,GO:0005680~anaphase-promoting complex,GO:0005829~cytosol,GO:0031974~membrane-enclosed lumen,GO:0031981~nuclear lumen,GO:0043233~organelle lumen,GO:0070013~intracellular organelle lumen,		IPR004939:Anaphase-promoting complex, subunit 10,IPR016901:Anaphase-promoting complex, subunit 10, subgroup,	rno04110:Cell cycle,rno04114:Oocyte meiosis,rno04120:Ubiquitin mediated proteolysis,rno04914:Progesterone-mediated oocyte maturation,	PIRSF028841:APC10_sub,
10834168	anaphase promoting complex subunit 2		GO:0000278~mitotic cell cycle,GO:0001558~regulation of cell growth,GO:0006508~proteolysis,GO:0006511~ubiquitin-dependent protein catabolic process,GO:0007049~cell cycle,GO:0008361~regulation of cell size,GO:0009057~macromolecule catabolic process,GO:0010498~proteasomal protein catabolic process,GO:0010604~positive regulation of macromolecule metabolic process,GO:0010605~negative regulation of mac…	GO:0000151~ubiquitin ligase complex,GO:0005654~nucleoplasm,GO:0005829~cytosol,GO:0031461~cullin-RING ubiquitin ligase complex,GO:0031974~membrane-enclosed lumen,GO:0031981~nuclear lumen,GO:0043233~organelle lumen,GO:0070013~intracellular organelle lumen,	GO:0019899~enzyme binding,GO:0031625~ubiquitin protein ligase binding,	IPR001373:Cullin, N-terminal,IPR001373:Cullin, N-terminal region,IPR011991:Winged helix repressor DNA-binding,IPR014786:Anaphase promoting complex subunit 2,IPR016158:Cullin homology,	rno04110:Cell cycle,rno04114:Oocyte meiosis,rno04120:Ubiquitin mediated proteolysis,rno04914:Progesterone-mediated oocyte maturation,		SM00182:CULLIN,
10934118	androgen receptor		GO:0001655~urogenital system development,GO:0001701~in utero embryonic development,GO:0001763~morphogenesis of a branching structure,GO:0002009~morphogenesis of an epithelium,GO:0003006~reproductive developmental process,GO:0006350~transcription,GO:0006355~regulation of transcription, DNA-dependent,GO:0006357~regulation of transcription from RNA polymerase II promoter,GO:0007242~intracellular sig…	GO:0030424~axon,GO:0030425~dendrite,GO:0042995~cell projection,GO:0043005~neuron projection,	GO:0003677~DNA binding,GO:0003700~transcription factor activity,GO:0003707~steroid hormone receptor activity,GO:0004879~ligand-dependent nuclear receptor activity,GO:0004882~androgen receptor activity,GO:0005496~steroid binding,GO:0005497~androgen binding,GO:0008270~zinc ion binding,GO:0008289~lipid binding,GO:0016563~transcription activator activity,GO:0030528~transcription regulator activity,GO…	IPR000536:Nuclear hormone receptor, ligand-binding, core,IPR001103:Androgen receptor,IPR001628:Zinc finger, nuclear hormone receptor-type,IPR008946:Nuclear hormone receptor, ligand-binding,IPR013088:Zinc finger, NHR/GATA-type,	rno04114:Oocyte meiosis,rno05200:Pathways in cancer,rno05215:Prostate cancer,	PIRSF038220:androgen receptor,	SM00399:ZnF_C4,SM00430:HOLI,	3d-structure,disease mutation,dna-binding,isopeptide bond,lipid-binding,metal-binding,nucleus,phosphoprotein,receptor,steroid-binding,Transcription,transcription regulation,ubl conjugation,zinc,zinc-finger,	binding site:Androgen,chain:Androgen receptor,compositionally biased region:Poly-Ala,compositionally biased region:Poly-Arg,compositionally biased region:Poly-Gln,compositionally biased region:Poly-Gly,compositionally biased region:Poly-Pro,cross-link:Glycyl lysine isopeptide (Lys-Gly) (interchain with G-Cter in SUMO),DNA-binding region:Nuclear receptor,helix,modified residue,region of interest:I…
10928890	angio-associated, migratory cell protein		GO:0006928~cell motion,GO:0014812~muscle cell migration,GO:0014909~smooth muscle cell migration,GO:0016477~cell migration,GO:0048870~cell motility,GO:0051674~localization of cell,	GO:0009986~cell surface,		IPR001680:WD40 repeat,IPR015943:WD40/YVTN repeat-like,IPR017986:WD40 repeat, region,IPR019775:WD40 repeat, conserved site,IPR019781:WD40 repeat, subgroup,IPR019782:WD40 repeat 2,			SM00320:WD40,	repeat,wd repeat,
10937745	angiotensin I converting enzyme (peptidyl-dipeptidase A) 2		GO:0001976~neurological system process involved in regulation of systemic arterial blood pressure,GO:0001990~regulation of systemic arterial blood pressure by hormone,GO:0002016~regulation of blood volume by renin-angiotensin,GO:0002035~brain renin-angiotensin system,GO:0003013~circulatory system process,GO:0003044~regulation of systemic arterial blood pressure mediated by a chemical signal,GO:00…	GO:0005576~extracellular region,GO:0005615~extracellular space,GO:0005886~plasma membrane,GO:0009986~cell surface,GO:0016021~integral to membrane,GO:0031224~intrinsic to membrane,GO:0044421~extracellular region part,	GO:0001618~viral receptor activity,GO:0001948~glycoprotein binding,GO:0004180~carboxypeptidase activity,GO:0008233~peptidase activity,GO:0008237~metallopeptidase activity,GO:0008238~exopeptidase activity,GO:0008241~peptidyl-dipeptidase activity,GO:0008270~zinc ion binding,GO:0017046~peptide hormone binding,GO:0031404~chloride ion binding,GO:0042277~peptide binding,GO:0042562~hormone binding,GO:00…	IPR001548:Peptidase M2, peptidyl-dipeptidase A,IPR006025:Peptidase M, neutral zinc metallopeptidases, zinc-binding site,IPR019775:WD40 repeat, conserved site,	rno04614:Renin-angiotensin system,			carboxypeptidase,cell membrane,chloride,disulfide bond,glycoprotein,hydrolase,membrane,metal-binding,metalloprotease,Protease,Secreted,signal,transmembrane,zinc,	binding site:Chloride,binding site:Substrate,binding site:Substrate; via carbonyl oxygen,chain:Angiotensin-converting enzyme 2,chain:Processed angiotensin-converting enzyme 2,disulfide bond,glycosylation site:N-linked (GlcNAc...),metal ion-binding site:Zinc; catalytic,signal peptide,topological domain:Cytoplasmic,topological domain:Extracellular,transmembrane region,
10863926	ankyrin repeat and BTB (POZ) domain containing 1		GO:0006412~translation,		GO:0003746~translation elongation factor activity,GO:0008135~translation factor activity, nucleic acid binding,	IPR000210:BTB/POZ-like,IPR002110:Ankyrin,IPR011333:BTB/POZ fold,IPR013069:BTB/POZ,IPR013089:Kelch related,		PIRSF036330:ankyrin repeat and BTB/POZ domain protein, ABTB1 type,PIRSF500916:ankyrin repeat and BTB/POZ domain protein, vertebrate type,	SM00225:BTB,SM00248:ANK,	ank repeat,coiled coil,cytoplasm,elongation factor,protein biosynthesis,repeat,	chain:Ankyrin repeat and BTB/POZ domain- containing protein 1,domain:BTB 1,domain:BTB 2,repeat:ANK 1,repeat:ANK 2,
10894812, 10894808, 10894814, 10894810, 10894821	ankyrin repeat and sterile alpha motif domain containing 1B			GO:0005654~nucleoplasm,GO:0005856~cytoskeleton,GO:0005886~plasma membrane,GO:0014069~postsynaptic density,GO:0015030~Cajal body,GO:0016604~nuclear body,GO:0030054~cell junction,GO:0030425~dendrite,GO:0031974~membrane-enclosed lumen,GO:0031981~nuclear lumen,GO:0042995~cell projection,GO:0043005~neuron projection,GO:0043197~dendritic spine,GO:0043228~non-membrane-bounded organelle,GO:0043232~intrac…		IPR001660:Sterile alpha motif SAM,IPR002110:Ankyrin,IPR006020:Phosphotyrosine interaction region,IPR011993:Pleckstrin homology-type,IPR013761:Sterile alpha motif-type,			SM00248:ANK,SM00454:SAM,SM00462:PTB,	alternative splicing,ank repeat,cell junction,cell membrane,cell projection,cytoplasm,membrane,nucleus,phosphoprotein,postsynaptic cell membrane,repeat,synapse,	chain:Ankyrin repeat and sterile alpha motif domain-containing protein 1B,domain:PID,domain:SAM 1,domain:SAM 2,modified residue,mutagenesis site,repeat:ANK 1,repeat:ANK 2,repeat:ANK 3,repeat:ANK 4,repeat:ANK 5,repeat:ANK 6,repeat:ANK 7,splice variant,
10820108	ankyrin repeat domain 32			GO:0005813~centrosome,GO:0005815~microtubule organizing center,GO:0005856~cytoskeleton,GO:0015630~microtubule cytoskeleton,GO:0043228~non-membrane-bounded organelle,GO:0043232~intracellular non-membrane-bounded organelle,GO:0044430~cytoskeletal part,
10867010	antagonist of mitotic exit network 1 homolog (S. cerevisiae)										chain:Protein AMN1 homolog,
10918368	anterior pharynx defective 1 homolog B (C. elegans); similar to anterior pharynx defective 1b homolog		GO:0006508~proteolysis,GO:0006915~apoptosis,GO:0006917~induction of apoptosis,GO:0008219~cell death,GO:0008624~induction of apoptosis by extracellular signals,GO:0009057~macromolecule catabolic process,GO:0010941~regulation of cell death,GO:0010942~positive regulation of cell death,GO:0012501~programmed cell death,GO:0012502~induction of programmed cell death,GO:0016265~death,GO:0016485~protein p…	GO:0005886~plasma membrane,GO:0016021~integral to membrane,GO:0016023~cytoplasmic membrane-bounded vesicle,GO:0030133~transport vesicle,GO:0031224~intrinsic to membrane,GO:0031410~cytoplasmic vesicle,GO:0031982~vesicle,GO:0031988~membrane-bounded vesicle,	GO:0004175~endopeptidase activity,GO:0008233~peptidase activity,GO:0070011~peptidase activity, acting on L-amino acid peptides,	IPR009294:Aph-1,
10719524	apolipoprotein C-I		GO:0006638~neutral lipid metabolic process,GO:0006639~acylglycerol metabolic process,GO:0006641~triglyceride metabolic process,GO:0006662~glycerol ether metabolic process,GO:0006869~lipid transport,GO:0008202~steroid metabolic process,GO:0008203~cholesterol metabolic process,GO:0009890~negative regulation of biosynthetic process,GO:0009894~regulation of catabolic process,GO:0009895~negative regul…	GO:0005576~extracellular region,GO:0005615~extracellular space,GO:0005783~endoplasmic reticulum,GO:0032994~protein-lipid complex,GO:0034358~plasma lipoprotein particle,GO:0034361~very-low-density lipoprotein particle,GO:0034364~high-density lipoprotein particle,GO:0034385~triglyceride-rich lipoprotein particle,GO:0044421~extracellular region part,	GO:0004857~enzyme inhibitor activity,GO:0004859~phospholipase inhibitor activity,GO:0005504~fatty acid binding,GO:0008289~lipid binding,GO:0031406~carboxylic acid binding,GO:0033293~monocarboxylic acid binding,GO:0055102~lipase inhibitor activity,	IPR006781:Apolipoprotein C-I,		PIRSF002367:apolipoprotein A-I,		lipid binding,lipid transport,lipoprotein,Secreted,signal,transport,vldl,	chain:Apolipoprotein C-I,signal peptide,
10749533	apoptosis-associated tyrosine kinase		GO:0006915~apoptosis,GO:0008219~cell death,GO:0012501~programmed cell death,GO:0016265~death,	GO:0005739~mitochondrion,
10755728	apoptosis-inducing factor, mitochondrion-associated 3		GO:0006873~cellular ion homeostasis,GO:0006915~apoptosis,GO:0006917~induction of apoptosis,GO:0006919~activation of caspase activity,GO:0008219~cell death,GO:0008635~activation of caspase activity by cytochrome c,GO:0010941~regulation of cell death,GO:0010942~positive regulation of cell death,GO:0010952~positive regulation of peptidase activity,GO:0012501~programmed cell death,GO:0012502~inductio…	GO:0005739~mitochondrion,GO:0005740~mitochondrial envelope,GO:0005743~mitochondrial inner membrane,GO:0005783~endoplasmic reticulum,GO:0019866~organelle inner membrane,GO:0031090~organelle membrane,GO:0031966~mitochondrial membrane,GO:0031967~organelle envelope,GO:0031975~envelope,GO:0044429~mitochondrial part,	GO:0000166~nucleotide binding,GO:0001882~nucleoside binding,GO:0001883~purine nucleoside binding,GO:0008047~enzyme activator activity,GO:0008656~caspase activator activity,GO:0009055~electron carrier activity,GO:0016504~peptidase activator activity,GO:0017076~purine nucleotide binding,GO:0030554~adenyl nucleotide binding,GO:0043028~caspase regulator activity,GO:0048037~cofactor binding,GO:0050660…	IPR001327:Pyridine nucleotide-disulphide oxidoreductase, NAD-binding region,IPR013027:FAD-dependent pyridine nucleotide-disulphide oxidoreductase,
10715452	arginine vasopressin-induced 1		GO:0000165~MAPKKK cascade,GO:0000187~activation of MAPK activity,GO:0006468~protein amino acid phosphorylation,GO:0006793~phosphorus metabolic process,GO:0006796~phosphate metabolic process,GO:0007049~cell cycle,GO:0007242~intracellular signaling cascade,GO:0007243~protein kinase cascade,GO:0016310~phosphorylation,GO:0019220~regulation of phosphate metabolic process,GO:0033674~positive regulation…							cell cycle,	chain:Arginine vasopressin-induced protein 1,
10814521	arylacetamide deacetylase-like 1		GO:0016042~lipid catabolic process,	GO:0000267~cell fraction,GO:0005624~membrane fraction,GO:0005626~insoluble fraction,GO:0005783~endoplasmic reticulum,GO:0005792~microsome,GO:0016021~integral to membrane,GO:0031224~intrinsic to membrane,GO:0042598~vesicular fraction,	GO:0004091~carboxylesterase activity,	IPR002168:Lipase, GDXG, active site,IPR013094:Alpha/beta hydrolase fold-3,IPR017157:Arylacetamide deacetylase,		PIRSF037251:Arylacetamide_deacetylase,		endoplasmic reticulum,glycoprotein,hydrolase,lipid degradation,membrane,microsome,Signal-anchor,transmembrane,	chain:Neutral cholesterol ester hydrolase 1,glycosylation site:N-linked (GlcNAc...),topological domain:Cytoplasmic,topological domain:Lumenal,transmembrane region,
10906339	arylsulfatase A	Inorganic ion transport and metabolism,	GO:0006914~autophagy,GO:0007338~single fertilization,GO:0007339~binding of sperm to zona pellucida,GO:0007584~response to nutrient,GO:0008037~cell recognition,GO:0009268~response to pH,GO:0009566~fertilization,GO:0009628~response to abiotic stimulus,GO:0009719~response to endogenous stimulus,GO:0009725~response to hormone stimulus,GO:0009988~cell-cell recognition,GO:0009991~response to extracellu…	GO:0000267~cell fraction,GO:0000299~integral to membrane of membrane fraction,GO:0000323~lytic vacuole,GO:0001669~acrosomal vesicle,GO:0005576~extracellular region,GO:0005615~extracellular space,GO:0005624~membrane fraction,GO:0005626~insoluble fraction,GO:0005764~lysosome,GO:0005768~endosome,GO:0005773~vacuole,GO:0005886~plasma membrane,GO:0009897~external side of plasma membrane,GO:0009986~cell…	GO:0004065~arylsulfatase activity,GO:0004098~cerebroside-sulfatase activity,GO:0005509~calcium ion binding,GO:0008484~sulfuric ester hydrolase activity,GO:0043167~ion binding,GO:0043169~cation binding,GO:0046872~metal ion binding,	IPR000917:Sulfatase,IPR017849:Alkaline phosphatase-like, alpha/beta/alpha,	rno00600:Sphingolipid metabolism,rno04142:Lysosome,	PIRSF000971:animal sulfatase,		hydrolase,
10728578	asparaginase like 1		GO:0006528~asparagine metabolic process,GO:0006530~asparagine catabolic process,GO:0009063~cellular amino acid catabolic process,GO:0009064~glutamine family amino acid metabolic process,GO:0009065~glutamine family amino acid catabolic process,GO:0009066~aspartate family amino acid metabolic process,GO:0009068~aspartate family amino acid catabolic process,GO:0009310~amine catabolic process,GO:0016…		GO:0003948~N4-(beta-N-acetylglucosaminyl)-L-asparaginase activity,GO:0004067~asparaginase activity,GO:0016811~hydrolase activity, acting on carbon-nitrogen (but not peptide) bonds, in linear amides,	IPR000246:Peptidase T2, asparaginase 2,		PIRSF006297:YbiK protein,		cytoplasm,hydrolase,	active site:Nucleophile,chain:L-asparaginase,
10740585	asparagine-linked glycosylation 1, beta-1,4-mannosyltransferase homolog (S. cerevisiae)						rno00510:N-Glycan biosynthesis,
10876671	asparagine-linked glycosylation 2, alpha-1,3-mannosyltransferase homolog (S. cerevisiae)	Cell envelope biogenesis, outer membrane,	GO:0006486~protein amino acid glycosylation,GO:0006487~protein amino acid N-linked glycosylation,GO:0006488~dolichol-linked oligosaccharide biosynthetic process,GO:0008104~protein localization,GO:0009100~glycoprotein metabolic process,GO:0009101~glycoprotein biosynthetic process,GO:0009311~oligosaccharide metabolic process,GO:0009312~oligosaccharide biosynthetic process,GO:0010035~response to ino…	GO:0000267~cell fraction,GO:0005624~membrane fraction,GO:0005626~insoluble fraction,GO:0048471~perinuclear region of cytoplasm,	GO:0000030~mannosyltransferase activity,GO:0000033~alpha-1,3-mannosyltransferase activity,GO:0043495~protein anchor,GO:0046982~protein heterodimerization activity,GO:0046983~protein dimerization activity,GO:0047485~protein N-terminus binding,GO:0048306~calcium-dependent protein binding,	IPR001296:Glycosyl transferase, group 1,	rno00510:N-Glycan biosynthesis,
10764918	astrotactin 1		GO:0006399~tRNA metabolic process,GO:0006412~translation,GO:0006418~tRNA aminoacylation for protein translation,GO:0006928~cell motion,GO:0007155~cell adhesion,GO:0007610~behavior,GO:0007626~locomotory behavior,GO:0016337~cell-cell adhesion,GO:0016477~cell migration,GO:0022610~biological adhesion,GO:0034660~ncRNA metabolic process,GO:0043038~amino acid activation,GO:0043039~tRNA aminoacylation,GO…		GO:0000166~nucleotide binding,GO:0001882~nucleoside binding,GO:0001883~purine nucleoside binding,GO:0004812~aminoacyl-tRNA ligase activity,GO:0005524~ATP binding,GO:0016875~ligase activity, forming carbon-oxygen bonds,GO:0016876~ligase activity, forming aminoacyl-tRNA and related compounds,GO:0017076~purine nucleotide binding,GO:0030554~adenyl nucleotide binding,GO:0032553~ribonucleotide binding,…
10893590	ataxia, cerebellar, Cayman type					IPR001251:Cellular retinaldehyde-binding/triple function, C-terminal,			SM00516:SEC14,
10740567	ataxin 2 binding protein 1			GO:0005794~Golgi apparatus,GO:0005802~trans-Golgi network,GO:0044431~Golgi apparatus part,	GO:0000166~nucleotide binding,GO:0008022~protein C-terminus binding,
10713042	basophilic leukemia expressed protein BLES03					IPR015034:Protein of unknown function DUF1917,				direct protein sequencing,	chain:UPF0696 protein C11orf68 homolog,
10724319, 10724311	beta-glo; beta-globin; beta globin minor gene		GO:0015669~gas transport,GO:0015671~oxygen transport,	GO:0005829~cytosol,GO:0005833~hemoglobin complex,GO:0044445~cytosolic part,	GO:0005344~oxygen transporter activity,GO:0005506~iron ion binding,GO:0019825~oxygen binding,GO:0020037~heme binding,GO:0043167~ion binding,GO:0043169~cation binding,GO:0046872~metal ion binding,GO:0046906~tetrapyrrole binding,GO:0046914~transition metal ion binding,	IPR000971:Globin, subset,IPR002337:Haemoglobin, beta,IPR012292:Globin,		PIRSF036518:globin,PIRSF500045:hemoglobin, vertebrate type,		blood,chromoprotein,direct protein sequencing,heme,iron,metal-binding,metalloprotein,oxygen carrier,oxygen transport,phosphoprotein,transport,	chain:Hemoglobin subunit beta-2,metal ion-binding site:Iron (heme distal ligand),metal ion-binding site:Iron (heme proximal ligand),modified residue,sequence variant,
10909691	beta-site APP cleaving enzyme 1		GO:0006508~proteolysis,GO:0009100~glycoprotein metabolic process,GO:0050435~beta-amyloid metabolic process,	GO:0000267~cell fraction,GO:0005624~membrane fraction,GO:0005626~insoluble fraction,GO:0005768~endosome,GO:0005794~Golgi apparatus,GO:0005802~trans-Golgi network,GO:0016021~integral to membrane,GO:0030424~axon,GO:0031224~intrinsic to membrane,GO:0031410~cytoplasmic vesicle,GO:0031982~vesicle,GO:0042995~cell projection,GO:0043005~neuron projection,GO:0044431~Golgi apparatus part,	GO:0004175~endopeptidase activity,GO:0004190~aspartic-type endopeptidase activity,GO:0008233~peptidase activity,GO:0070001~aspartic-type peptidase activity,GO:0070011~peptidase activity, acting on L-amino acid peptides,	IPR001461:Peptidase A1,IPR001969:Peptidase aspartic, active site,IPR009007:Peptidase aspartic, catalytic,IPR009119:Peptidase A1, beta-site APP cleaving enzyme, BACE,IPR009120:Peptidase A1, beta-site APP cleaving enzyme 1, BACE 1,	rno05010:Alzheimer's disease,			Aspartyl protease,disulfide bond,endoplasmic reticulum,endosome,glycoprotein,golgi apparatus,hydrolase,membrane,Protease,signal,transmembrane,zymogen,	chain:Beta-secretase 1,disulfide bond,glycosylation site:N-linked (GlcNAc...),region of interest:Interaction with RTN3,signal peptide,topological domain:Cytoplasmic,topological domain:Extracellular,transmembrane region,
10896250	brain and acute leukemia, cytoplasmic					IPR009728:BAALC,				alternative splicing,cytoplasm,lipoprotein,membrane,myristate,palmitate,	chain:Brain and acute leukemia cytoplasmic protein,lipid moiety-binding region:N-myristoyl glycine,lipid moiety-binding region:S-palmitoyl cysteine,mutagenesis site,region of interest:Interaction with CAMK2A,splice variant,
10935038	brain expressed gene 4					IPR007623:Brain expressed X-linked like protein,		PIRSF008633:BEX,PIRSF008633:brain-expressed X-linked protein,		cytoplasm,nucleus,ubl conjugation,	chain:Protein BEX4,
10718102	brain protein 44-like; similar to brain protein 44-like			GO:0005739~mitochondrion,GO:0005740~mitochondrial envelope,GO:0005743~mitochondrial inner membrane,GO:0019866~organelle inner membrane,GO:0031090~organelle membrane,GO:0031966~mitochondrial membrane,GO:0031967~organelle envelope,GO:0031975~envelope,GO:0044429~mitochondrial part,		IPR005336:Uncharacterised protein family UPF0041,		PIRSF005362:hypothetical protein YGL080W,		acetylation,mitochondrion,	chain:Brain protein 44-like protein,modified residue,
10866819	branched chain aminotransferase 1, cytosolic		GO:0008652~cellular amino acid biosynthetic process,GO:0009063~cellular amino acid catabolic process,GO:0009081~branched chain family amino acid metabolic process,GO:0009082~branched chain family amino acid biosynthetic process,GO:0009083~branched chain family amino acid catabolic process,GO:0009309~amine biosynthetic process,GO:0009310~amine catabolic process,GO:0016053~organic acid biosynthetic…	GO:0005739~mitochondrion,GO:0005829~cytosol,	GO:0004084~branched-chain-amino-acid transaminase activity,GO:0008483~transaminase activity,GO:0016769~transferase activity, transferring nitrogenous groups,GO:0042802~identical protein binding,	IPR001544:Aminotransferase, class IV,IPR005786:Branched-chain amino acid aminotransferase II,IPR018300:Aminotransferase, class IV, conserved site,	rno00280:Valine, leucine and isoleucine degradation,rno00290:Valine, leucine and isoleucine biosynthesis,rno00770:Pantothenate and CoA biosynthesis,	PIRSF006468:BCAT1,PIRSF006468:branched-chain amino acid aminotransferase, BCAT1 type,		amino-acid biosynthesis,Aminotransferase,branched-chain amino acid biosynthesis,cytoplasm,direct protein sequencing,pyridoxal phosphate,transferase,	chain:Branched-chain-amino-acid aminotransferase, cytosolic,compositionally biased region:Poly-Glu,modified residue,
10719863	branched chain ketoacid dehydrogenase E1, alpha polypeptide	Energy production and conversion,	GO:0006355~regulation of transcription, DNA-dependent,GO:0007584~response to nutrient,GO:0009063~cellular amino acid catabolic process,GO:0009081~branched chain family amino acid metabolic process,GO:0009083~branched chain family amino acid catabolic process,GO:0009310~amine catabolic process,GO:0009719~response to endogenous stimulus,GO:0009725~response to hormone stimulus,GO:0009891~positive re…	GO:0005739~mitochondrion,GO:0005759~mitochondrial matrix,GO:0005947~mitochondrial alpha-ketoglutarate dehydrogenase complex,GO:0030062~mitochondrial tricarboxylic acid cycle enzyme complex,GO:0031974~membrane-enclosed lumen,GO:0031980~mitochondrial lumen,GO:0043233~organelle lumen,GO:0044429~mitochondrial part,GO:0045239~tricarboxylic acid cycle enzyme complex,GO:0045240~dihydrolipoyl dehydrogena…	GO:0003826~alpha-ketoacid dehydrogenase activity,GO:0003863~3-methyl-2-oxobutanoate dehydrogenase (2-methylpropanoyl-transferring) activity,GO:0016536~cyclin-dependent protein kinase 5 activator regulator activity,GO:0016620~oxidoreductase activity, acting on the aldehyde or oxo group of donors, NAD or NADP as acceptor,GO:0016624~oxidoreductase activity, acting on the aldehyde or oxo group of don…	IPR001017:Dehydrogenase, E1 component,	rno00280:Valine, leucine and isoleucine degradation,	PIRSF000152:pyruvate dehydrogenase (lipoamide) alpha chain,		heterodimer,metal-binding,mitochondrion,oxidoreductase,phosphoprotein,potassium,thiamin pyrophosphate,thiamine pyrophosphate,transit peptide,	chain:2-oxoisovalerate dehydrogenase subunit alpha, mitochondrial,metal ion-binding site:Potassium,modified residue,region of interest:Thiamine pyrophosphate binding,transit peptide:Mitochondrion,
10833643	brix domain containing 1					IPR007109:Brix domain,
10808274	cadherin 13		GO:0001525~angiogenesis,GO:0001558~regulation of cell growth,GO:0001568~blood vessel development,GO:0001936~regulation of endothelial cell proliferation,GO:0001938~positive regulation of endothelial cell proliferation,GO:0001944~vasculature development,GO:0001952~regulation of cell-matrix adhesion,GO:0001954~positive regulation of cell-matrix adhesion,GO:0002040~sprouting angiogenesis,GO:0006916~…	GO:0005576~extracellular region,GO:0005615~extracellular space,GO:0005886~plasma membrane,GO:0005901~caveola,GO:0009897~external side of plasma membrane,GO:0009986~cell surface,GO:0042995~cell projection,GO:0043005~neuron projection,GO:0044421~extracellular region part,GO:0044459~plasma membrane part,GO:0045121~membrane raft,GO:0048471~perinuclear region of cytoplasm,	GO:0005509~calcium ion binding,GO:0008034~lipoprotein binding,GO:0030169~low-density lipoprotein binding,GO:0042562~hormone binding,GO:0042802~identical protein binding,GO:0042803~protein homodimerization activity,GO:0043167~ion binding,GO:0043169~cation binding,GO:0045296~cadherin binding,GO:0046872~metal ion binding,GO:0046983~protein dimerization activity,GO:0050839~cell adhesion molecule bind…	IPR002126:Cadherin,IPR014868:Cadherin prodomain like,IPR015489:Cadherin 13,		PIRSF002504:cadherin,	SM00112:CA,	calcium,membrane,
10826002	cadherin, EGF LAG seven-pass G-type receptor 2 (flamingo homolog, Drosophila)		GO:0000902~cell morphogenesis,GO:0000904~cell morphogenesis involved in differentiation,GO:0003002~regionalization,GO:0006355~regulation of transcription, DNA-dependent,GO:0007155~cell adhesion,GO:0007156~homophilic cell adhesion,GO:0007166~cell surface receptor linked signal transduction,GO:0007186~G-protein coupled receptor protein signaling pathway,GO:0007218~neuropeptide signaling pathway,GO:…	GO:0005886~plasma membrane,GO:0016021~integral to membrane,GO:0031224~intrinsic to membrane,	GO:0005509~calcium ion binding,GO:0043167~ion binding,GO:0043169~cation binding,GO:0046872~metal ion binding,	IPR000152:EGF-type aspartate/asparagine hydroxylation conserved site,IPR000203:GPS,IPR000742:EGF-like, type 3,IPR000832:GPCR, family 2, secretin-like,IPR001368:TNFR/CD27/30/40/95 cysteine-rich region,IPR001791:Laminin G,IPR001879:GPCR, family 2, extracellular region,IPR001881:EGF-like calcium-binding,IPR002049:EGF-like, laminin,IPR002126:Cadherin,IPR006209:EGF,IPR006210:EGF-like,IPR012680:Laminin…		PIRSF038671:cadherin EGF LAG seven-pass G-type receptors,PIRSF800007:secretin receptor-like G protein-coupled receptors,	SM00008:HormR,SM00112:CA,SM00179:EGF_CA,SM00180:EGF_Lam,SM00181:EGF,SM00208:TNFR,SM00282:LamG,SM00303:GPS,	calcium,cell membrane,developmental protein,disulfide bond,egf-like domain,g-protein coupled receptor,glycoprotein,hydroxylation,laminin egf-like domain,membrane,receptor,repeat,transducer,transmembrane,	chain:Cadherin EGF LAG seven-pass G-type receptor 2,compositionally biased region:Poly-Glu,disulfide bond,domain:Cadherin 1,domain:Cadherin 2,domain:Cadherin 3,domain:Cadherin 4,domain:EGF-like 1; calcium-binding,domain:EGF-like 2; calcium-binding,domain:EGF-like 3; calcium-binding,domain:EGF-like 4; calcium-binding,domain:EGF-like 5; calcium-binding,domain:EGF-like 6; calcium-binding,domain:EGF-…
10710669	calcium channel, voltage-dependent, gamma subunit 3		GO:0006811~ion transport,GO:0006812~cation transport,GO:0006816~calcium ion transport,GO:0015674~di-, tri-valent inorganic cation transport,GO:0030001~metal ion transport,	GO:0005886~plasma membrane,GO:0012505~endomembrane system,GO:0012506~vesicle membrane,GO:0016021~integral to membrane,GO:0016023~cytoplasmic membrane-bounded vesicle,GO:0030139~endocytic vesicle,GO:0030659~cytoplasmic vesicle membrane,GO:0030666~endocytic vesicle membrane,GO:0031090~organelle membrane,GO:0031224~intrinsic to membrane,GO:0031410~cytoplasmic vesicle,GO:0031982~vesicle,GO:0031988~me…	GO:0005216~ion channel activity,GO:0005244~voltage-gated ion channel activity,GO:0005261~cation channel activity,GO:0005262~calcium channel activity,GO:0005509~calcium ion binding,GO:0015267~channel activity,GO:0022803~passive transmembrane transporter activity,GO:0022832~voltage-gated channel activity,GO:0022836~gated channel activity,GO:0022838~substrate specific channel activity,GO:0043167~ion…	IPR004031:PMP-22/EMP/MP20/Claudin,IPR008368:Voltage-dependent calcium channel, gamma subunit,	rno04010:MAPK signaling pathway,rno04260:Cardiac muscle contraction,rno05410:Hypertrophic cardiomyopathy (HCM),rno05412:Arrhythmogenic right ventricular cardiomyopathy (ARVC),rno05414:Dilated cardiomyopathy,			calcium,calcium channel,calcium transport,ion transport,ionic channel,membrane,phosphoprotein,transmembrane,transport,voltage-gated channel,	chain:Voltage-dependent calcium channel gamma-3 subunit,modified residue,transmembrane region,
10778268	calcium/calmodulin-dependent protein kinase II beta		GO:0000082~G1/S transition of mitotic cell cycle,GO:0000278~mitotic cell cycle,GO:0006468~protein amino acid phosphorylation,GO:0006793~phosphorus metabolic process,GO:0006796~phosphate metabolic process,GO:0006811~ion transport,GO:0006812~cation transport,GO:0006816~calcium ion transport,GO:0007049~cell cycle,GO:0015674~di-, tri-valent inorganic cation transport,GO:0016310~phosphorylation,GO:002…	GO:0005954~calcium- and calmodulin-dependent protein kinase complex,GO:0012505~endomembrane system,GO:0012506~vesicle membrane,GO:0016023~cytoplasmic membrane-bounded vesicle,GO:0030139~endocytic vesicle,GO:0030659~cytoplasmic vesicle membrane,GO:0030666~endocytic vesicle membrane,GO:0031090~organelle membrane,GO:0031410~cytoplasmic vesicle,GO:0031982~vesicle,GO:0031988~membrane-bounded vesicle,G…	GO:0000166~nucleotide binding,GO:0001882~nucleoside binding,GO:0001883~purine nucleoside binding,GO:0004672~protein kinase activity,GO:0004674~protein serine/threonine kinase activity,GO:0004683~calmodulin-dependent protein kinase activity,GO:0005516~calmodulin binding,GO:0005524~ATP binding,GO:0017076~purine nucleotide binding,GO:0030554~adenyl nucleotide binding,GO:0032553~ribonucleotide bindin…	IPR000719:Protein kinase, core,IPR002290:Serine/threonine protein kinase,IPR008271:Serine/threonine protein kinase, active site,IPR013543:Calcium/calmodulin dependent protein kinase II, association-domain,IPR015742:Calcium/calmodulin-dependent protein kinase II isoform,IPR017441:Protein kinase, ATP binding site,IPR017442:Serine/threonine protein kinase-related,	rno04012:ErbB signaling pathway,rno04020:Calcium signaling pathway,rno04114:Oocyte meiosis,rno04310:Wnt signaling pathway,rno04720:Long-term potentiation,rno04722:Neurotrophin signaling pathway,rno04740:Olfactory transduction,rno04912:GnRH signaling pathway,rno04916:Melanogenesis,rno05214:Glioma,	PIRSF000594:calcium/calmodulin-dependent protein kinase II,	SM00220:S_TKc,	alternative splicing,ATP,atp-binding,autophosphorylation,calmodulin binding,calmodulin-binding,kinase,nucleotide-binding,phosphoprotein,phosphotransferase,serine/threonine-protein kinase,serine/threonine-specific protein kinase,transferase,	active site:Proton acceptor,binding site:ATP,chain:Calcium/calmodulin-dependent protein kinase type II subunit beta,domain:Protein kinase,modified residue,nucleotide phosphate-binding region:ATP,region of interest:Calmodulin-binding,
10726596	calcyon neuron-specific vesicular protein		GO:0006461~protein complex assembly,GO:0006897~endocytosis,GO:0006900~membrane budding,GO:0006901~vesicle coating,GO:0007166~cell surface receptor linked signal transduction,GO:0007186~G-protein coupled receptor protein signaling pathway,GO:0007212~dopamine receptor signaling pathway,GO:0010324~membrane invagination,GO:0016044~membrane organization,GO:0016050~vesicle organization,GO:0016192~vesic…	GO:0005886~plasma membrane,GO:0005887~integral to plasma membrane,GO:0016021~integral to membrane,GO:0031224~intrinsic to membrane,GO:0031226~intrinsic to plasma membrane,GO:0031410~cytoplasmic vesicle,GO:0031982~vesicle,GO:0044459~plasma membrane part,	GO:0030276~clathrin binding,GO:0032051~clathrin light chain binding,GO:0050780~dopamine receptor binding,	IPR009431:D1 dopamine receptor-interacting, calcyon,		PIRSF002383:Calcyon,PIRSF002383:neuron specific protein/calcyon,		cell membrane,cytoplasmic vesicle,Endocytosis,membrane,phosphoprotein,transmembrane,	chain:Neuron-specific vesicular protein calcyon,modified residue,topological domain:Cytoplasmic,topological domain:Extracellular,transmembrane region,
10770443	calpain 2	Signal transduction mechanisms / Cytoskeleton / Cell division and chromosome partitioning / General function prediction only,	GO:0000768~syncytium formation by plasma membrane fusion,GO:0001666~response to hypoxia,GO:0001701~in utero embryonic development,GO:0001824~blastocyst development,GO:0006508~proteolysis,GO:0006949~syncytium formation,GO:0007520~myoblast fusion,GO:0009792~embryonic development ending in birth or egg hatching,GO:0014902~myotube differentiation,GO:0016485~protein processing,GO:0016540~protein autop…	GO:0000267~cell fraction,GO:0005625~soluble fraction,GO:0005626~insoluble fraction,GO:0005886~plasma membrane,	GO:0004175~endopeptidase activity,GO:0004197~cysteine-type endopeptidase activity,GO:0004198~calcium-dependent cysteine-type endopeptidase activity,GO:0005509~calcium ion binding,GO:0008092~cytoskeletal protein binding,GO:0008233~peptidase activity,GO:0008234~cysteine-type peptidase activity,GO:0043167~ion binding,GO:0043169~cation binding,GO:0046872~metal ion binding,GO:0070011~peptidase activit…	IPR000169:Peptidase, cysteine peptidase active site,IPR001300:Peptidase C2, calpain,IPR002048:Calcium-binding EF-hand,IPR011992:EF-Hand type,IPR018247:EF-HAND 1,IPR018249:EF-HAND 2,	rno04210:Apoptosis,rno04510:Focal adhesion,rno05010:Alzheimer's disease,	PIRSF001184:calpain large chain,	SM00054:EFh,SM00230:CysPc,SM00720:calpain_III,	3d-structure,calcium,calcium binding,cell membrane,cysteine proteinase,cytoplasm,direct protein sequencing,duplication,EF hand,heterodimer,hydrolase,membrane,Protease,repeat,thiol protease,	calcium-binding region:1,calcium-binding region:2,chain:Calpain-2 catalytic subunit,domain:Calpain catalytic,domain:EF-hand 1,domain:EF-hand 2,domain:EF-hand 3,helix,mutagenesis site,propeptide:Anchors to the small subunit,region of interest:Domain III,region of interest:Domain IV,region of interest:Linker,strand,turn,
10786680	calpain 7		GO:0006508~proteolysis,		GO:0004175~endopeptidase activity,GO:0004197~cysteine-type endopeptidase activity,GO:0004198~calcium-dependent cysteine-type endopeptidase activity,GO:0008233~peptidase activity,GO:0008234~cysteine-type peptidase activity,GO:0070011~peptidase activity, acting on L-amino acid peptides,	IPR001300:Peptidase C2, calpain,IPR007330:MIT,			SM00230:CysPc,SM00720:calpain_III,SM00745:MIT,
10806640	calreticulin		GO:0000122~negative regulation of transcription from RNA polymerase II promoter,GO:0002396~MHC protein complex assembly,GO:0002397~MHC class I protein complex assembly,GO:0002474~antigen processing and presentation of peptide antigen via MHC class I,GO:0002501~peptide antigen assembly with MHC protein complex,GO:0002502~peptide antigen assembly with MHC class I protein complex,GO:0006275~regulati…	GO:0000267~cell fraction,GO:0005576~extracellular region,GO:0005615~extracellular space,GO:0005624~membrane fraction,GO:0005625~soluble fraction,GO:0005626~insoluble fraction,GO:0005783~endoplasmic reticulum,GO:0005788~endoplasmic reticulum lumen,GO:0005792~microsome,GO:0005829~cytosol,GO:0005844~polysome,GO:0005886~plasma membrane,GO:0009897~external side of plasma membrane,GO:0009986~cell surfa…	GO:0003723~RNA binding,GO:0003729~mRNA binding,GO:0005178~integrin binding,GO:0005509~calcium ion binding,GO:0005529~sugar binding,GO:0008270~zinc ion binding,GO:0016564~transcription repressor activity,GO:0030246~carbohydrate binding,GO:0030528~transcription regulator activity,GO:0032403~protein complex binding,GO:0035257~nuclear hormone receptor binding,GO:0035258~steroid hormone receptor bindi…	IPR000886:Endoplasmic reticulum, targeting sequence,IPR001580:Calreticulin/calnexin,IPR009033:Calreticulin/calnexin, P,IPR009169:Calreticulin,IPR013320:Concanavalin A-like lectin/glucanase, subgroup,IPR018124:Calreticulin/calnexin, conserved site,	rno04612:Antigen processing and presentation,	PIRSF002356:Calreticulin,		3d-structure,acetylation,calcium,calcium binding,Chaperone,direct protein sequencing,disulfide bond,endoplasmic reticulum,glycoprotein,Lectin,metal-binding,repeat,signal,zinc,	chain:Calreticulin,compositionally biased region:Asp/Glu/Lys-rich,disulfide bond,helix,modified residue,region of interest:3 X approximate repeats,region of interest:4 X approximate repeats,region of interest:C-domain,region of interest:N-domain,region of interest:P-domain,repeat:1-1,repeat:1-2,repeat:1-3,repeat:1-4,repeat:2-1,repeat:2-2,repeat:2-3,sequence conflict,short sequence motif:Prevents …
10874095	calsyntenin 1		GO:0007155~cell adhesion,GO:0007156~homophilic cell adhesion,GO:0016337~cell-cell adhesion,GO:0022610~biological adhesion,	GO:0000139~Golgi membrane,GO:0005576~extracellular region,GO:0005783~endoplasmic reticulum,GO:0005794~Golgi apparatus,GO:0005886~plasma membrane,GO:0012505~endomembrane system,GO:0016021~integral to membrane,GO:0030054~cell junction,GO:0031090~organelle membrane,GO:0031224~intrinsic to membrane,GO:0042995~cell projection,GO:0044431~Golgi apparatus part,GO:0044456~synapse part,GO:0044459~plasma me…	GO:0005509~calcium ion binding,GO:0043167~ion binding,GO:0043169~cation binding,GO:0046872~metal ion binding,	IPR002126:Cadherin,			SM00112:CA,	calcium,cell adhesion,cell junction,cell membrane,cell projection,endoplasmic reticulum,glycoprotein,golgi apparatus,membrane,nucleus,postsynaptic cell membrane,repeat,signal,synapse,transmembrane,	chain:Calsyntenin-1,chain:CTF1-alpha,chain:Soluble Alc-alpha,compositionally biased region:Glu-rich,domain:Cadherin 1,domain:Cadherin 2,glycosylation site:N-linked (GlcNAc...),signal peptide,topological domain:Cytoplasmic,topological domain:Extracellular,transmembrane region,
10865420	calsyntenin 3		GO:0007155~cell adhesion,GO:0007156~homophilic cell adhesion,GO:0007267~cell-cell signaling,GO:0007268~synaptic transmission,GO:0016337~cell-cell adhesion,GO:0019226~transmission of nerve impulse,GO:0022610~biological adhesion,GO:0050877~neurological system process,	GO:0000139~Golgi membrane,GO:0005783~endoplasmic reticulum,GO:0005789~endoplasmic reticulum membrane,GO:0005794~Golgi apparatus,GO:0005886~plasma membrane,GO:0012505~endomembrane system,GO:0016021~integral to membrane,GO:0031090~organelle membrane,GO:0031224~intrinsic to membrane,GO:0042175~nuclear envelope-endoplasmic reticulum network,GO:0044431~Golgi apparatus part,GO:0044432~endoplasmic retic…	GO:0005509~calcium ion binding,GO:0043167~ion binding,GO:0043169~cation binding,GO:0046872~metal ion binding,	IPR002126:Cadherin,			SM00112:CA,	calcium,cell adhesion,cell membrane,endoplasmic reticulum,glycoprotein,golgi apparatus,membrane,repeat,signal,transmembrane,	chain:Calsyntenin-3,domain:Cadherin 1,domain:Cadherin 2,glycosylation site:N-linked (GlcNAc...),signal peptide,topological domain:Cytoplasmic,topological domain:Extracellular,transmembrane region,
10919328	carbohydrate sulfotransferase 2				GO:0008146~sulfotransferase activity,GO:0016782~transferase activity, transferring sulfur-containing groups,		rno00533:Keratan sulfate biosynthesis,
10706941	carbonic anhydrase 11			GO:0005886~plasma membrane,GO:0016323~basolateral plasma membrane,GO:0044459~plasma membrane part,		IPR001148:Carbonic anhydrase, alpha-class, catalytic domain,IPR018348:Carbonic anhydrase-related protein, CA-XI-like, mammal,
10814105	carboxymethylenebutenolidase homolog (Pseudomonas)					IPR002925:Dienelactone hydrolase,		PIRSF000879:carboxymethylenebutenolidase (dienelactone hydrolase),		acetylation,hydrolase,	chain:Carboxymethylenebutenolidase homolog,modified residue,
10712657	carnitine palmitoyltransferase 1a, liver		GO:0001676~long-chain fatty acid metabolic process,GO:0002791~regulation of peptide secretion,GO:0005996~monosaccharide metabolic process,GO:0006006~glucose metabolic process,GO:0006461~protein complex assembly,GO:0006575~cellular amino acid derivative metabolic process,GO:0006576~biogenic amine metabolic process,GO:0006577~betaine metabolic process,GO:0006631~fatty acid metabolic process,GO:0006…	GO:0000267~cell fraction,GO:0005624~membrane fraction,GO:0005626~insoluble fraction,GO:0005739~mitochondrion,GO:0005740~mitochondrial envelope,GO:0005741~mitochondrial outer membrane,GO:0005743~mitochondrial inner membrane,GO:0005783~endoplasmic reticulum,GO:0005789~endoplasmic reticulum membrane,GO:0005792~microsome,GO:0012505~endomembrane system,GO:0016021~integral to membrane,GO:0019866~organe…	GO:0004095~carnitine O-palmitoyltransferase activity,GO:0008374~O-acyltransferase activity,GO:0016406~carnitine O-acyltransferase activity,GO:0016409~palmitoyltransferase activity,GO:0016416~O-palmitoyltransferase activity,GO:0042802~identical protein binding,	IPR000542:Acyltransferase ChoActase/COT/CPT,	rno00071:Fatty acid metabolism,rno03320:PPAR signaling pathway,rno04920:Adipocytokine signaling pathway,			acetylation,Acyltransferase,direct protein sequencing,fatty acid metabolism,lipid metabolism,membrane,mitochondrion,mitochondrion outer membrane,nitration,phosphoprotein,transferase,transmembrane,transmembrane protein,transport,	active site:Proton acceptor,binding site:Carnitine,chain:Carnitine O-palmitoyltransferase 1, liver isoform,modified residue,mutagenesis site,region of interest:Coenzyme A binding,sequence conflict,topological domain:Cytoplasmic,topological domain:Mitochondrial intermembrane,transmembrane region,
10721563	carnitine palmitoyltransferase 1c			GO:0005739~mitochondrion,		IPR000542:Acyltransferase ChoActase/COT/CPT,	rno00071:Fatty acid metabolism,rno03320:PPAR signaling pathway,rno04920:Adipocytokine signaling pathway,			Acyltransferase,transferase,
10715431	cartilage acidic protein 1				GO:0005509~calcium ion binding,GO:0043167~ion binding,GO:0043169~cation binding,GO:0046872~metal ion binding,	IPR011519:ASPIC/UnbV,IPR013091:EGF calcium-binding,IPR013517:FG-GAP,IPR018097:EGF-like calcium-binding, conserved site,				egf-like domain,
10911016	casein kinase 1, gamma 1		GO:0006468~protein amino acid phosphorylation,GO:0006793~phosphorus metabolic process,GO:0006796~phosphate metabolic process,GO:0007166~cell surface receptor linked signal transduction,GO:0016055~Wnt receptor signaling pathway,GO:0016310~phosphorylation,GO:0046777~protein amino acid autophosphorylation,	GO:0000267~cell fraction,GO:0005625~soluble fraction,	GO:0000166~nucleotide binding,GO:0000287~magnesium ion binding,GO:0001882~nucleoside binding,GO:0001883~purine nucleoside binding,GO:0001948~glycoprotein binding,GO:0004672~protein kinase activity,GO:0004674~protein serine/threonine kinase activity,GO:0005524~ATP binding,GO:0017076~purine nucleotide binding,GO:0030554~adenyl nucleotide binding,GO:0032553~ribonucleotide binding,GO:0032555~purine r…	IPR000719:Protein kinase, core,IPR008271:Serine/threonine protein kinase, active site,IPR017441:Protein kinase, ATP binding site,IPR017442:Serine/threonine protein kinase-related,	rno04340:Hedgehog signaling pathway,	PIRSF000564:kinase-related transforming protein,PIRSF501113:casein kinase 1,		atp-binding,cytoplasm,kinase,nucleotide-binding,phosphoprotein,phosphotransferase,serine/threonine-protein kinase,transferase,wnt signaling pathway,	active site:Proton acceptor,binding site:ATP,chain:Casein kinase I isoform gamma-1,domain:Protein kinase,modified residue,nucleotide phosphate-binding region:ATP,
10749017	cask-interacting protein 2	General function prediction only,
10775862	castration induced prostatic apoptosis-related protein 1		GO:0006915~apoptosis,GO:0008219~cell death,GO:0012501~programmed cell death,GO:0016265~death,	GO:0016021~integral to membrane,GO:0031224~intrinsic to membrane,						cell membrane,endosome,glycoprotein,golgi apparatus,membrane,signal,transmembrane,	chain:Prostate androgen-regulated mucin-like protein 1 homolog,glycosylation site:N-linked (GlcNAc...),sequence conflict,signal peptide,topological domain:Cytoplasmic,topological domain:Extracellular,transmembrane region,
10780990	cathepsin B		GO:0006508~proteolysis,GO:0009611~response to wounding,	GO:0000267~cell fraction,GO:0000323~lytic vacuole,GO:0005576~extracellular region,GO:0005625~soluble fraction,GO:0005739~mitochondrion,GO:0005764~lysosome,GO:0005773~vacuole,GO:0005886~plasma membrane,GO:0009897~external side of plasma membrane,GO:0009986~cell surface,GO:0016023~cytoplasmic membrane-bounded vesicle,GO:0016324~apical plasma membrane,GO:0031410~cytoplasmic vesicle,GO:0031982~vesicl…	GO:0004175~endopeptidase activity,GO:0004197~cysteine-type endopeptidase activity,GO:0008233~peptidase activity,GO:0008234~cysteine-type peptidase activity,GO:0030984~kininogen binding,GO:0042277~peptide binding,GO:0070011~peptidase activity, acting on L-amino acid peptides,	IPR000169:Peptidase, cysteine peptidase active site,IPR000668:Peptidase C1A, papain C-terminal,IPR012599:Peptidase C1A, propeptide,IPR013128:Peptidase C1A, papain,IPR015643:Peptidase C1A, cathepsin B,IPR019793:Peroxidases heam-ligand binding site,	rno04142:Lysosome,rno04612:Antigen processing and presentation,	PIRSF001182:papain,	SM00645:Pept_C1,	3d-structure,cysteine proteinase,direct protein sequencing,disulfide bond,glycoprotein,hydrolase,lysosome,Protease,protein degradation,signal,thiol protease,zymogen,	chain:Cathepsin B,chain:Cathepsin B heavy chain,chain:Cathepsin B light chain,disulfide bond,glycosylation site:N-linked (GlcNAc...),helix,propeptide:Activation peptide,sequence conflict,sequence variant,signal peptide,strand,turn,
10726979	cathepsin D		GO:0000045~autophagic vacuole formation,GO:0006508~proteolysis,GO:0006914~autophagy,GO:0007033~vacuole organization,GO:0009267~cellular response to starvation,GO:0009991~response to extracellular stimulus,GO:0016236~macroautophagy,GO:0031667~response to nutrient levels,GO:0031668~cellular response to extracellular stimulus,GO:0031669~cellular response to nutrient levels,GO:0033554~cellular respon…	GO:0000267~cell fraction,GO:0000323~lytic vacuole,GO:0005625~soluble fraction,GO:0005739~mitochondrion,GO:0005764~lysosome,GO:0005773~vacuole,GO:0016023~cytoplasmic membrane-bounded vesicle,GO:0031410~cytoplasmic vesicle,GO:0031982~vesicle,GO:0031988~membrane-bounded vesicle,GO:0042470~melanosome,GO:0048770~pigment granule,	GO:0004175~endopeptidase activity,GO:0004190~aspartic-type endopeptidase activity,GO:0008233~peptidase activity,GO:0042277~peptide binding,GO:0070001~aspartic-type peptidase activity,GO:0070011~peptidase activity, acting on L-amino acid peptides,	IPR001461:Peptidase A1,IPR001969:Peptidase aspartic, active site,IPR009007:Peptidase aspartic, catalytic,IPR012848:Propeptide, peptidase A1,	rno04142:Lysosome,	PIRSF001187:Pepsin,		aspartic proteinase,Aspartyl protease,direct protein sequencing,disulfide bond,glycoprotein,hydrolase,lysosome,Protease,protein degradation,signal,zymogen,	chain:Cathepsin D,chain:Cathepsin D 12 kDa light chain,chain:Cathepsin D 30 kDa heavy chain,chain:Cathepsin D 34 kDa heavy chain,chain:Cathepsin D 9 kDa light chain,disulfide bond,glycosylation site:N-linked (GlcNAc...),propeptide:Activation peptide,sequence conflict,signal peptide,
10712935	cathepsin F		GO:0006508~proteolysis,		GO:0004175~endopeptidase activity,GO:0004197~cysteine-type endopeptidase activity,GO:0008233~peptidase activity,GO:0008234~cysteine-type peptidase activity,GO:0070011~peptidase activity, acting on L-amino acid peptides,	IPR000169:Peptidase, cysteine peptidase active site,IPR000668:Peptidase C1A, papain C-terminal,IPR013128:Peptidase C1A, papain,IPR013201:Proteinase inhibitor I29, cathepsin propeptide,	rno04142:Lysosome,		SM00645:Pept_C1,	hydrolase,Protease,thiol protease,
10817429	cathepsin S		GO:0006508~proteolysis,	GO:0000323~lytic vacuole,GO:0005764~lysosome,GO:0005773~vacuole,	GO:0004175~endopeptidase activity,GO:0004197~cysteine-type endopeptidase activity,GO:0008233~peptidase activity,GO:0008234~cysteine-type peptidase activity,GO:0070011~peptidase activity, acting on L-amino acid peptides,	IPR000169:Peptidase, cysteine peptidase active site,IPR000668:Peptidase C1A, papain C-terminal,IPR013128:Peptidase C1A, papain,IPR013201:Proteinase inhibitor I29, cathepsin propeptide,	rno04142:Lysosome,rno04612:Antigen processing and presentation,	PIRSF001182:papain,	SM00645:Pept_C1,	cysteine proteinase,disulfide bond,glycoprotein,heterodimer,hydrolase,lysosome,Protease,signal,thiol protease,zymogen,	chain:Cathepsin S,disulfide bond,glycosylation site:N-linked (GlcNAc...),propeptide:Activation peptide,signal peptide,
10853816	caveolin 1, caveolae protein		GO:0000165~MAPKKK cascade,GO:0000188~inactivation of MAPK activity,GO:0000226~microtubule cytoskeleton organization,GO:0001568~blood vessel development,GO:0001570~vasculogenesis,GO:0001666~response to hypoxia,GO:0001765~membrane raft formation,GO:0001932~regulation of protein amino acid phosphorylation,GO:0001933~negative regulation of protein amino acid phosphorylation,GO:0001934~positive regula…	GO:0000139~Golgi membrane,GO:0000267~cell fraction,GO:0000299~integral to membrane of membrane fraction,GO:0005624~membrane fraction,GO:0005625~soluble fraction,GO:0005626~insoluble fraction,GO:0005739~mitochondrion,GO:0005783~endoplasmic reticulum,GO:0005794~Golgi apparatus,GO:0005811~lipid particle,GO:0005829~cytosol,GO:0005886~plasma membrane,GO:0005887~integral to plasma membrane,GO:0005901~c…	GO:0000149~SNARE binding,GO:0005198~structural molecule activity,GO:0008022~protein C-terminus binding,GO:0008047~enzyme activator activity,GO:0016504~peptidase activator activity,GO:0019899~enzyme binding,GO:0019900~kinase binding,GO:0019905~syntaxin binding,GO:0042802~identical protein binding,GO:0050998~nitric-oxide synthase binding,	IPR001612:Caveolin,IPR015504:Caveolin-1,IPR018361:Caveolin, conserved site,	rno04510:Focal adhesion,rno05416:Viral myocarditis,	PIRSF009396:caveolin-1,		acetylation,alternative initiation,cell membrane,golgi apparatus,lipoprotein,membrane,palmitate,phosphoprotein,transmembrane,	chain:Caveolin-1,lipid moiety-binding region:S-palmitoyl cysteine,modified residue,sequence conflict,splice variant,topological domain:Cytoplasmic,transmembrane region,
10704960	cell adhesion molecule 4		GO:0007155~cell adhesion,GO:0022610~biological adhesion,	GO:0016021~integral to membrane,GO:0031224~intrinsic to membrane,		IPR003585:Neurexin/syndecan/glycophorin C,IPR003598:Immunoglobulin subtype 2,IPR003599:Immunoglobulin subtype,IPR007110:Immunoglobulin-like,IPR013098:Immunoglobulin I-set,IPR013106:Immunoglobulin V-set,IPR013162:CD80-like, immunoglobulin C2-set,IPR013783:Immunoglobulin-like fold,			SM00294:4.1m,SM00408:IGc2,SM00409:IG,	cell adhesion,direct protein sequencing,disulfide bond,glycoprotein,Immunoglobulin domain,membrane,phosphoprotein,repeat,signal,transmembrane,tumor suppressor,	chain:Cell adhesion molecule 4,disulfide bond,domain:Ig-like C2-type 1,domain:Ig-like C2-type 2,domain:Ig-like V-type,glycosylation site:N-linked (GlcNAc...),modified residue,signal peptide,topological domain:Cytoplasmic,topological domain:Extracellular,transmembrane region,
10915538	cell division cycle 37 homolog (S. cerevisiae)		GO:0001959~regulation of cytokine-mediated signaling pathway,GO:0051726~regulation of cell cycle,GO:0060334~regulation of interferon-gamma-mediated signaling pathway,GO:0060338~regulation of type I interferon-mediated signaling pathway,	GO:0005829~cytosol,	GO:0031072~heat shock protein binding,GO:0051879~Hsp90 protein binding,	IPR004918:Cdc37,IPR013855:Cdc37, N-terminal,IPR013873:Cdc37, C-terminal,IPR013874:Cdc37, Hsp90 binding,		PIRSF017420:Hsp90 co-chaperone Cdc37,		acetylation,Chaperone,cytoplasm,phosphoprotein,	chain:Hsp90 co-chaperone Cdc37,modified residue,sequence conflict,
10940102	centrin 2		GO:0000226~microtubule cytoskeleton organization,GO:0007010~cytoskeleton organization,GO:0007017~microtubule-based process,GO:0007049~cell cycle,GO:0007098~centrosome cycle,GO:0007099~centriole replication,GO:0007276~gamete generation,GO:0007283~spermatogenesis,GO:0019953~sexual reproduction,GO:0022402~cell cycle process,GO:0031023~microtubule organizing center organization,GO:0032465~regulation …	GO:0005813~centrosome,GO:0005814~centriole,GO:0005815~microtubule organizing center,GO:0005829~cytosol,GO:0005856~cytoskeleton,GO:0005929~cilium,GO:0005932~microtubule basal body,GO:0015630~microtubule cytoskeleton,GO:0031513~nonmotile primary cilium,GO:0032391~photoreceptor connecting cilium,GO:0042995~cell projection,GO:0043228~non-membrane-bounded organelle,GO:0043232~intracellular non-membran…	GO:0005509~calcium ion binding,GO:0031683~G-protein beta/gamma-subunit binding,GO:0032403~protein complex binding,GO:0043167~ion binding,GO:0043169~cation binding,GO:0046872~metal ion binding,	IPR000629:RNA helicase, ATP-dependent, DEAD-box, conserved site,IPR002048:Calcium-binding EF-hand,IPR011992:EF-Hand type,IPR018247:EF-HAND 1,IPR018248:EF hand,IPR018249:EF-HAND 2,	rno03420:Nucleotide excision repair,		SM00054:EFh,	calcium,
10812346	centrin 3			GO:0005813~centrosome,GO:0005814~centriole,GO:0005815~microtubule organizing center,GO:0005856~cytoskeleton,GO:0005929~cilium,GO:0005932~microtubule basal body,GO:0015630~microtubule cytoskeleton,GO:0031513~nonmotile primary cilium,GO:0032391~photoreceptor connecting cilium,GO:0042995~cell projection,GO:0043228~non-membrane-bounded organelle,GO:0043232~intracellular non-membrane-bounded organelle…	GO:0005509~calcium ion binding,GO:0031683~G-protein beta/gamma-subunit binding,GO:0032403~protein complex binding,GO:0043167~ion binding,GO:0043169~cation binding,GO:0046872~metal ion binding,	IPR002048:Calcium-binding EF-hand,IPR011992:EF-Hand type,IPR018247:EF-HAND 1,IPR018248:EF hand,IPR018249:EF-HAND 2,			SM00054:EFh,	calcium,
10812823	centromere protein K		GO:0006355~regulation of transcription, DNA-dependent,GO:0006357~regulation of transcription from RNA polymerase II promoter,GO:0009891~positive regulation of biosynthetic process,GO:0010557~positive regulation of macromolecule biosynthetic process,GO:0010604~positive regulation of macromolecule metabolic process,GO:0010628~positive regulation of gene expression,GO:0031328~positive regulation of …
10912464	centrosomal protein 70kDa			GO:0005829~cytosol,
10910708	ceroid-lipofuscinosis, neuronal 6		GO:0001573~ganglioside metabolic process,GO:0005976~polysaccharide metabolic process,GO:0006022~aminoglycan metabolic process,GO:0006643~membrane lipid metabolic process,GO:0006664~glycolipid metabolic process,GO:0006665~sphingolipid metabolic process,GO:0006672~ceramide metabolic process,GO:0006687~glycosphingolipid metabolic process,GO:0006873~cellular ion homeostasis,GO:0006885~regulation of p…	GO:0005783~endoplasmic reticulum,GO:0005788~endoplasmic reticulum lumen,GO:0031974~membrane-enclosed lumen,GO:0043233~organelle lumen,GO:0044432~endoplasmic reticulum part,GO:0070013~intracellular organelle lumen,	GO:0042802~identical protein binding,GO:0042803~protein homodimerization activity,GO:0046983~protein dimerization activity,
10792676	ceroid-lipofuscinosis, neuronal 8		GO:0001306~age-dependent response to oxidative stress,GO:0001504~neurotransmitter uptake,GO:0001505~regulation of neurotransmitter levels,GO:0001654~eye development,GO:0006643~membrane lipid metabolic process,GO:0006644~phospholipid metabolic process,GO:0006665~sphingolipid metabolic process,GO:0006672~ceramide metabolic process,GO:0006811~ion transport,GO:0006820~anion transport,GO:0006836~neuro…	GO:0005783~endoplasmic reticulum,GO:0005793~ER-Golgi intermediate compartment,GO:0016021~integral to membrane,GO:0031224~intrinsic to membrane,		IPR006634:TRAM, LAG1 and CLN8 homology,			SM00724:TLC,	endoplasmic reticulum,membrane,transmembrane,	chain:Protein CLN8,domain:TLC,short sequence motif:ER-retrieval signal,transmembrane region,
10914618	chemokine (C-C motif) receptor 5		GO:0002237~response to molecule of bacterial origin,GO:0002437~inflammatory response to antigenic stimulus,GO:0002673~regulation of acute inflammatory response,GO:0002675~positive regulation of acute inflammatory response,GO:0006928~cell motion,GO:0006952~defense response,GO:0006954~inflammatory response,GO:0006955~immune response,GO:0007166~cell surface receptor linked signal transduction,GO:000…	GO:0005768~endosome,GO:0005886~plasma membrane,GO:0009897~external side of plasma membrane,GO:0009986~cell surface,GO:0016021~integral to membrane,GO:0031224~intrinsic to membrane,GO:0044459~plasma membrane part,	GO:0001653~peptide receptor activity,GO:0003779~actin binding,GO:0004950~chemokine receptor activity,GO:0008092~cytoskeletal protein binding,GO:0008528~peptide receptor activity, G-protein coupled,GO:0016493~C-C chemokine receptor activity,GO:0019955~cytokine binding,GO:0019956~chemokine binding,GO:0019957~C-C chemokine binding,GO:0042277~peptide binding,	IPR000276:7TM GPCR, rhodopsin-like,IPR000355:Chemokine receptor,IPR002240:C-C chemokine receptor, type 5,IPR017452:GPCR, rhodopsin-like superfamily,	rno04060:Cytokine-cytokine receptor interaction,rno04062:Chemokine signaling pathway,rno04144:Endocytosis,	PIRSF038545:chemokine receptor,PIRSF800006:rhodopsin-like G protein-coupled receptors,		cell membrane,disulfide bond,g-protein coupled receptor,glycoprotein,lipoprotein,membrane,palmitate,phosphoprotein,receptor,sulfation,transducer,transmembrane,	chain:C-C chemokine receptor type 5,disulfide bond,glycosylation site:O-linked (GalNAc...),lipid moiety-binding region:S-palmitoyl cysteine,modified residue,topological domain:Cytoplasmic,topological domain:Extracellular,transmembrane region,
10809269	chemokine (C-X3-C motif) ligand 1		GO:0001525~angiogenesis,GO:0001568~blood vessel development,GO:0001817~regulation of cytokine production,GO:0001819~positive regulation of cytokine production,GO:0001944~vasculature development,GO:0006928~cell motion,GO:0006935~chemotaxis,GO:0006955~immune response,GO:0007155~cell adhesion,GO:0007610~behavior,GO:0007626~locomotory behavior,GO:0009611~response to wounding,GO:0010941~regulation of …	GO:0005576~extracellular region,GO:0005615~extracellular space,GO:0005886~plasma membrane,GO:0009986~cell surface,GO:0016021~integral to membrane,GO:0031224~intrinsic to membrane,GO:0044421~extracellular region part,	GO:0005125~cytokine activity,GO:0008009~chemokine activity,GO:0042379~chemokine receptor binding,	IPR001811:Small chemokine, interleukin-8-like,IPR008097:Fractalkine/neurotactin,	rno04060:Cytokine-cytokine receptor interaction,rno04062:Chemokine signaling pathway,		SM00199:SCY,	cell adhesion,cell membrane,cytokine,disulfide bond,glycoprotein,membrane,Secreted,signal,transmembrane,	chain:Fractalkine,chain:Processed fractalkine,disulfide bond,glycosylation site:N-linked (GlcNAc...),region of interest:Chemokine,region of interest:Mucin-like stalk,signal peptide,site:Cleavage; to produce soluble form,topological domain:Cytoplasmic,topological domain:Extracellular,transmembrane region,
10920981	chemokine (C-X3-C motif) receptor 1		GO:0001774~microglial cell activation,GO:0001775~cell activation,GO:0002263~cell activation during immune response,GO:0002274~myeloid leukocyte activation,GO:0002275~myeloid cell activation during immune response,GO:0002281~macrophage activation during immune response,GO:0002282~microglial cell activation during immune response,GO:0002366~leukocyte activation during immune response,GO:0006928~cel…	GO:0005886~plasma membrane,GO:0016021~integral to membrane,GO:0031224~intrinsic to membrane,	GO:0001653~peptide receptor activity,GO:0004896~cytokine receptor activity,GO:0004950~chemokine receptor activity,GO:0008528~peptide receptor activity, G-protein coupled,GO:0019955~cytokine binding,GO:0019956~chemokine binding,GO:0042277~peptide binding,	IPR000276:7TM GPCR, rhodopsin-like,IPR005387:CX3C Fractalkine chemokine receptor,IPR017452:GPCR, rhodopsin-like superfamily,	rno04060:Cytokine-cytokine receptor interaction,rno04062:Chemokine signaling pathway,	PIRSF038545:chemokine receptor,PIRSF501025:chemokine receptor CX3CR1,PIRSF800006:rhodopsin-like G protein-coupled receptors,		cell membrane,disulfide bond,G protein-coupled receptor,g-protein coupled receptor,membrane,receptor,transducer,transmembrane,	chain:CX3C chemokine receptor 1,disulfide bond,topological domain:Cytoplasmic,topological domain:Extracellular,transmembrane region,
10726860	chitinase domain containing 1		GO:0000272~polysaccharide catabolic process,GO:0005976~polysaccharide metabolic process,GO:0006022~aminoglycan metabolic process,GO:0006026~aminoglycan catabolic process,GO:0006030~chitin metabolic process,GO:0006032~chitin catabolic process,GO:0009057~macromolecule catabolic process,GO:0016052~carbohydrate catabolic process,	GO:0000323~lytic vacuole,GO:0005576~extracellular region,GO:0005764~lysosome,GO:0005773~vacuole,	GO:0004568~chitinase activity,GO:0043167~ion binding,GO:0043169~cation binding,	IPR001223:Glycoside hydrolase, family 18, catalytic domain,IPR001579:Glycoside hydrolase, chitinase active site,IPR011583:Chitinase II,IPR013781:Glycoside hydrolase, subgroup, catalytic core,			SM00636:Glyco_18,	lysosome,Secreted,signal,	chain:Chitinase domain-containing protein 1,signal peptide,
10752109	chloride channel 2		GO:0006811~ion transport,GO:0006820~anion transport,GO:0006821~chloride transport,GO:0007431~salivary gland development,GO:0015698~inorganic anion transport,GO:0030323~respiratory tube development,GO:0030324~lung development,GO:0035272~exocrine system development,GO:0035295~tube development,GO:0048732~gland development,GO:0060541~respiratory system development,GO:0060689~cell differentiation invo…	GO:0000267~cell fraction,GO:0005626~insoluble fraction,GO:0005856~cytoskeleton,GO:0015629~actin cytoskeleton,GO:0016021~integral to membrane,GO:0030425~dendrite,GO:0031224~intrinsic to membrane,GO:0034702~ion channel complex,GO:0034707~chloride channel complex,GO:0042995~cell projection,GO:0043005~neuron projection,GO:0043025~cell soma,GO:0043204~perikaryon,GO:0043228~non-membrane-bounded organel…	GO:0005216~ion channel activity,GO:0005244~voltage-gated ion channel activity,GO:0005247~voltage-gated chloride channel activity,GO:0005253~anion channel activity,GO:0005254~chloride channel activity,GO:0008308~voltage-gated anion channel activity,GO:0008509~anion transmembrane transporter activity,GO:0015267~channel activity,GO:0022803~passive transmembrane transporter activity,GO:0022832~voltag…	IPR000644:Cystathionine beta-synthase, core,IPR001807:Chloride channel, voltage gated,IPR002244:Chloride channel CLC-2,IPR014743:Chloride channel, core,			SM00116:CBS,	CBS domain,channel-forming protein,chloride,chloride channel,ion transport,ionic channel,membrane,repeat,transmembrane,transmembrane protein,transport,voltage-gated channel,	chain:Chloride channel protein 2,compositionally biased region:Poly-Ala,domain:CBS 1,domain:CBS 2,region of interest:In-membrane helix,region of interest:In-membrane loop between two helices,short sequence motif:Selectivity filter part_1,short sequence motif:Selectivity filter part_2,short sequence motif:Selectivity filter part_3,topological domain:Cytoplasmic,transmembrane region,
10732302	chloride channel 7		GO:0006811~ion transport,GO:0006820~anion transport,GO:0006821~chloride transport,GO:0009268~response to pH,GO:0009628~response to abiotic stimulus,GO:0015698~inorganic anion transport,	GO:0000323~lytic vacuole,GO:0005764~lysosome,GO:0005773~vacuole,GO:0016021~integral to membrane,GO:0031224~intrinsic to membrane,GO:0031410~cytoplasmic vesicle,GO:0031982~vesicle,	GO:0000166~nucleotide binding,GO:0001882~nucleoside binding,GO:0001883~purine nucleoside binding,GO:0005216~ion channel activity,GO:0005244~voltage-gated ion channel activity,GO:0005247~voltage-gated chloride channel activity,GO:0005253~anion channel activity,GO:0005254~chloride channel activity,GO:0005524~ATP binding,GO:0008308~voltage-gated anion channel activity,GO:0008509~anion transmembrane …	IPR000644:Cystathionine beta-synthase, core,IPR001807:Chloride channel, voltage gated,IPR002249:Chloride channel CLC-7,IPR006311:Twin-arginine translocation pathway signal,IPR014743:Chloride channel, core,		PIRSF016017:PIRSF016017,	SM00116:CBS,	antiport,atp-binding,CBS domain,chloride,ion transport,lysosome,membrane,nucleotide-binding,phosphoprotein,repeat,transmembrane,transmembrane protein,transport,voltage-gated ion channel,	binding site:Chloride,binding site:Chloride; via amide nitrogen,chain:H(+)/Cl(-) exchange transporter 7,domain:CBS 1,domain:CBS 2,modified residue,nucleotide phosphate-binding region:ATP,region of interest:In-membrane helix,region of interest:In-membrane loop between two helices,short sequence motif:Selectivity filter part_1,short sequence motif:Selectivity filter part_2,short sequence motif:Sele…
10788699	cholinergic receptor, nicotinic, alpha 6		GO:0006461~protein complex assembly,GO:0006811~ion transport,GO:0006873~cellular ion homeostasis,GO:0014059~regulation of dopamine secretion,GO:0019725~cellular homeostasis,GO:0042391~regulation of membrane potential,GO:0042592~homeostatic process,GO:0043933~macromolecular complex subunit organization,GO:0048878~chemical homeostasis,GO:0050433~regulation of catecholamine secretion,GO:0050801~ion …	GO:0000267~cell fraction,GO:0005624~membrane fraction,GO:0005626~insoluble fraction,GO:0005886~plasma membrane,GO:0005887~integral to plasma membrane,GO:0005892~nicotinic acetylcholine-gated receptor-channel complex,GO:0016021~integral to membrane,GO:0030054~cell junction,GO:0031224~intrinsic to membrane,GO:0031226~intrinsic to plasma membrane,GO:0034702~ion channel complex,GO:0043235~receptor co…	GO:0005216~ion channel activity,GO:0005230~extracellular ligand-gated ion channel activity,GO:0005261~cation channel activity,GO:0008144~drug binding,GO:0015267~channel activity,GO:0015276~ligand-gated ion channel activity,GO:0022803~passive transmembrane transporter activity,GO:0022834~ligand-gated channel activity,GO:0022836~gated channel activity,GO:0022838~substrate specific channel activity,…	IPR002394:Nicotinic acetylcholine receptor, N-terminal,IPR006029:Neurotransmitter-gated ion-channel transmembrane region,IPR006201:Neurotransmitter-gated ion-channel,IPR006202:Neurotransmitter-gated ion-channel ligand-binding,IPR018000:Neurotransmitter-gated ion-channel, conserved site,		PIRSF002443:acetylcholine receptor,		cell junction,cell membrane,disulfide bond,glycoprotein,ion transport,ionic channel,membrane,phosphoprotein,postsynaptic cell membrane,receptor,signal,synapse,transmembrane,transport,	chain:Neuronal acetylcholine receptor subunit alpha-6,disulfide bond,glycosylation site:N-linked (GlcNAc...),modified residue,signal peptide,topological domain:Cytoplasmic,topological domain:Extracellular,transmembrane region,
10824517	cholinergic receptor, nicotinic, beta 2 (neuronal)		GO:0000902~cell morphogenesis,GO:0000904~cell morphogenesis involved in differentiation,GO:0001508~regulation of action potential,GO:0001661~conditioned taste aversion,GO:0001666~response to hypoxia,GO:0001775~cell activation,GO:0002684~positive regulation of immune system process,GO:0002694~regulation of leukocyte activation,GO:0002696~positive regulation of leukocyte activation,GO:0003012~muscl…	GO:0000267~cell fraction,GO:0005624~membrane fraction,GO:0005626~insoluble fraction,GO:0005886~plasma membrane,GO:0005887~integral to plasma membrane,GO:0005892~nicotinic acetylcholine-gated receptor-channel complex,GO:0009897~external side of plasma membrane,GO:0009986~cell surface,GO:0016021~integral to membrane,GO:0030054~cell junction,GO:0031224~intrinsic to membrane,GO:0031226~intrinsic to p…	GO:0005216~ion channel activity,GO:0005230~extracellular ligand-gated ion channel activity,GO:0005261~cation channel activity,GO:0008144~drug binding,GO:0015267~channel activity,GO:0015276~ligand-gated ion channel activity,GO:0015464~acetylcholine receptor activity,GO:0022803~passive transmembrane transporter activity,GO:0022834~ligand-gated channel activity,GO:0022836~gated channel activity,GO:0…	IPR002394:Nicotinic acetylcholine receptor, N-terminal,IPR006029:Neurotransmitter-gated ion-channel transmembrane region,IPR006201:Neurotransmitter-gated ion-channel,IPR006202:Neurotransmitter-gated ion-channel ligand-binding,IPR018000:Neurotransmitter-gated ion-channel, conserved site,		PIRSF002443:acetylcholine receptor,		3d-structure,cell junction,cell membrane,disulfide bond,glycoprotein,ion transport,ionic channel,membrane,neurotransmitter receptor,postsynaptic cell membrane,signal,synapse,transmembrane,transmembrane protein,transport,	chain:Neuronal acetylcholine receptor subunit beta-2,disulfide bond,glycosylation site:N-linked (GlcNAc...),signal peptide,topological domain:Cytoplasmic,topological domain:Extracellular,transmembrane region,
10929177	chondroitin polymerizing factor			GO:0000139~Golgi membrane,GO:0005794~Golgi apparatus,GO:0005795~Golgi stack,GO:0012505~endomembrane system,GO:0031090~organelle membrane,GO:0031984~organelle subcompartment,GO:0031985~Golgi cisterna,GO:0032580~Golgi cisterna membrane,GO:0044431~Golgi apparatus part,		IPR008428:Chondroitin N-acetylgalactosaminyltransferase,	rno00532:Chondroitin sulfate biosynthesis,
10939147	choroideremia (Rab escort protein 1)		GO:0001568~blood vessel development,GO:0001944~vasculature development,GO:0006886~intracellular protein transport,GO:0008104~protein localization,GO:0015031~protein transport,GO:0034613~cellular protein localization,GO:0043087~regulation of GTPase activity,GO:0045184~establishment of protein localization,GO:0046907~intracellular transport,GO:0051336~regulation of hydrolase activity,GO:0070727~cel…	GO:0005968~Rab-protein geranylgeranyltransferase complex,	GO:0004659~prenyltransferase activity,GO:0004661~protein geranylgeranyltransferase activity,GO:0004663~Rab geranylgeranyltransferase activity,GO:0005083~small GTPase regulator activity,GO:0005096~GTPase activator activity,GO:0008047~enzyme activator activity,GO:0008318~protein prenyltransferase activity,GO:0016765~transferase activity, transferring alkyl or aryl (other than methyl) groups,GO:0017…	IPR001738:Rab escort (choroideraemia) protein,IPR002005:Rab GTPase activator,IPR016664:Rab protein geranylgeranyltransferase component A, eukaryota,IPR018203:GDP dissociation inhibitor,		PIRSF016550:Rab protein geranylgeranyltransferase, component A, eukaryotic type,PIRSF016550:Rab_ger_ger_transf_A_euk,		3d-structure,direct protein sequencing,GTPase activation,phosphoprotein,	chain:Rab proteins geranylgeranyltransferase component A 1,helix,modified residue,strand,turn,
10749888	chromatin modifying protein 6				GO:0047485~protein N-terminus binding,		rno04144:Endocytosis,
10931644	chromobox homolog 4 (Pc class homolog, Drosophila)		GO:0000122~negative regulation of transcription from RNA polymerase II promoter,GO:0006325~chromatin organization,GO:0006333~chromatin assembly or disassembly,GO:0006355~regulation of transcription, DNA-dependent,GO:0006357~regulation of transcription from RNA polymerase II promoter,GO:0009890~negative regulation of biosynthetic process,GO:0010558~negative regulation of macromolecule biosynthetic…	GO:0000785~chromatin,GO:0005694~chromosome,GO:0043228~non-membrane-bounded organelle,GO:0043232~intracellular non-membrane-bounded organelle,GO:0044427~chromosomal part,	GO:0003682~chromatin binding,GO:0019899~enzyme binding,GO:0051219~phosphoprotein binding,
10874334	chromodomain helicase DNA binding protein 5		GO:0006325~chromatin organization,GO:0006333~chromatin assembly or disassembly,GO:0045449~regulation of transcription,GO:0051276~chromosome organization,	GO:0000785~chromatin,GO:0005694~chromosome,GO:0043228~non-membrane-bounded organelle,GO:0043232~intracellular non-membrane-bounded organelle,GO:0044427~chromosomal part,	GO:0000166~nucleotide binding,GO:0001882~nucleoside binding,GO:0001883~purine nucleoside binding,GO:0003677~DNA binding,GO:0003682~chromatin binding,GO:0004386~helicase activity,GO:0005524~ATP binding,GO:0008026~ATP-dependent helicase activity,GO:0008270~zinc ion binding,GO:0016887~ATPase activity,GO:0017076~purine nucleotide binding,GO:0030554~adenyl nucleotide binding,GO:0032553~ribonucleotide …
10886478	chromogranin A			GO:0005576~extracellular region,	GO:0005509~calcium ion binding,GO:0043167~ion binding,GO:0043169~cation binding,GO:0046872~metal ion binding,	IPR001819:Chromogranin A/B,IPR001990:Chromogranin/secretogranin,IPR018054:Chromogranin, conserved site,		PIRSF001811:chromogranin A,		amidation,calcium,cleavage on pair of basic residues,direct protein sequencing,disulfide bond,glycoprotein,phosphoprotein,Secreted,signal,	chain:catestatin,chain:Chromogranin-A,compositionally biased region:Poly-Gln,compositionally biased region:Poly-Glu,disulfide bond,modified residue,peptide:Beta-granin,peptide:Pancreastatin,peptide:WE-14,signal peptide,
10893127	citrate synthase; similar to citrate synthase		GO:0006084~acetyl-CoA metabolic process,GO:0006091~generation of precursor metabolites and energy,GO:0006099~tricarboxylic acid cycle,GO:0006101~citrate metabolic process,GO:0006107~oxaloacetate metabolic process,GO:0006732~coenzyme metabolic process,GO:0009060~aerobic respiration,GO:0009109~coenzyme catabolic process,GO:0015980~energy derivation by oxidation of organic compounds,GO:0043648~dicar…	GO:0005739~mitochondrion,GO:0005759~mitochondrial matrix,GO:0031974~membrane-enclosed lumen,GO:0031980~mitochondrial lumen,GO:0043233~organelle lumen,GO:0044429~mitochondrial part,GO:0070013~intracellular organelle lumen,	GO:0004108~citrate (Si)-synthase activity,GO:0046912~transferase activity, transferring acyl groups, acyl groups converted into alkyl on transfer,	IPR002020:Citrate synthase-like,IPR010109:Citrate synthase, eukaryotic,IPR016142:Citrate synthase-like, large alpha subdomain,IPR016143:Citrate synthase-like, small alpha subdomain,IPR019810:Citrate synthase active site,	rno00020:Citrate cycle (TCA cycle),rno00630:Glyoxylate and dicarboxylate metabolism,	PIRSF001369:citrate synthase,		acetylation,direct protein sequencing,methylation,mitochondrion,transferase,transit peptide,tricarboxylic acid cycle,	chain:Citrate synthase, mitochondrial,modified residue,transit peptide:Mitochondrion,
10822631	claudin 11		GO:0001508~regulation of action potential,GO:0006873~cellular ion homeostasis,GO:0007155~cell adhesion,GO:0007272~ensheathment of neurons,GO:0007276~gamete generation,GO:0007283~spermatogenesis,GO:0008366~axon ensheathment,GO:0016337~cell-cell adhesion,GO:0016338~calcium-independent cell-cell adhesion,GO:0019226~transmission of nerve impulse,GO:0019228~regulation of action potential in neuron,GO:…	GO:0005886~plasma membrane,GO:0005911~cell-cell junction,GO:0005923~tight junction,GO:0016021~integral to membrane,GO:0016327~apicolateral plasma membrane,GO:0030054~cell junction,GO:0031224~intrinsic to membrane,GO:0043296~apical junction complex,GO:0044459~plasma membrane part,GO:0070160~occluding junction,	GO:0005198~structural molecule activity,GO:0042802~identical protein binding,	IPR003555:Claudin-11,IPR004031:PMP-22/EMP/MP20/Claudin,IPR006187:Claudin,IPR017974:Claudin, conserved site,	rno04514:Cell adhesion molecules (CAMs),rno04530:Tight junction,rno04670:Leukocyte transendothelial migration,			cell junction,cell membrane,direct protein sequencing,membrane,phosphoprotein,Tight junction,transmembrane,	chain:Claudin-11,modified residue,topological domain:Cytoplasmic,topological domain:Extracellular,transmembrane region,
10756054	claudin 5		GO:0001508~regulation of action potential,GO:0006873~cellular ion homeostasis,GO:0007155~cell adhesion,GO:0007272~ensheathment of neurons,GO:0008366~axon ensheathment,GO:0016337~cell-cell adhesion,GO:0016338~calcium-independent cell-cell adhesion,GO:0019226~transmission of nerve impulse,GO:0019228~regulation of action potential in neuron,GO:0019725~cellular homeostasis,GO:0022610~biological adhes…	GO:0005886~plasma membrane,GO:0005911~cell-cell junction,GO:0005923~tight junction,GO:0016021~integral to membrane,GO:0016327~apicolateral plasma membrane,GO:0030054~cell junction,GO:0031224~intrinsic to membrane,GO:0043296~apical junction complex,GO:0044459~plasma membrane part,GO:0070160~occluding junction,	GO:0005198~structural molecule activity,GO:0019904~protein domain specific binding,GO:0030165~PDZ domain binding,GO:0042802~identical protein binding,	IPR003551:Claudin-5,IPR004031:PMP-22/EMP/MP20/Claudin,IPR006187:Claudin,IPR017974:Claudin, conserved site,	rno04514:Cell adhesion molecules (CAMs),rno04530:Tight junction,rno04670:Leukocyte transendothelial migration,			cell junction,cell membrane,membrane,phosphoprotein,Tight junction,transmembrane,	chain:Claudin-5,modified residue,region of interest:Interactions with TJP1, TJP2 and TJP3,topological domain:Cytoplasmic,topological domain:Extracellular,transmembrane region,
10874758	cleavage and polyadenylation specific factor 3-like	Translation, ribosomal structure and biogenesis,				IPR001279:Beta-lactamase-like,IPR011108:RNA-metabolising metallo-beta-lactamase,				cytoplasm,hydrolase,nucleus,	chain:Integrator complex subunit 11,short sequence motif:HXHXDH motif,
10857080	coatomer protein complex, subunit gamma	Intracellular trafficking and secretion,	GO:0006886~intracellular protein transport,GO:0006890~retrograde vesicle-mediated transport, Golgi to ER,GO:0006900~membrane budding,GO:0006901~vesicle coating,GO:0006903~vesicle targeting,GO:0008104~protein localization,GO:0015031~protein transport,GO:0016044~membrane organization,GO:0016050~vesicle organization,GO:0016192~vesicle-mediated transport,GO:0034613~cellular protein localization,GO:00…	GO:0000139~Golgi membrane,GO:0005794~Golgi apparatus,GO:0005798~Golgi-associated vesicle,GO:0005829~cytosol,GO:0005886~plasma membrane,GO:0009898~internal side of plasma membrane,GO:0012505~endomembrane system,GO:0012506~vesicle membrane,GO:0016023~cytoplasmic membrane-bounded vesicle,GO:0030117~membrane coat,GO:0030120~vesicle coat,GO:0030126~COPI vesicle coat,GO:0030135~coated vesicle,GO:003013…	GO:0005198~structural molecule activity,	IPR002553:Clathrin/coatomer adaptor, adaptin-like, N-terminal,IPR011989:Armadillo-like helical,IPR013040:Coatomer, gamma subunit, appendage, Ig-like subdomain,IPR014863:Coatomer, gamma subunit , appendage,IPR015873:Clathrin alpha-adaptin/coatomer adaptor, appendage, C-terminal subdomain,IPR017106:Coatomer, gamma subunit,		PIRSF037093:coatomer, gamma subunit,PIRSF037093:Coatomer_gamma_subunit,		cytoplasm,cytoplasmic vesicle,er-golgi transport,golgi apparatus,membrane,protein transport,repeat,transport,	chain:Coatomer subunit gamma,region of interest:Interaction with ZNF289/ARFGAP2,repeat:HEAT 1,repeat:HEAT 2,repeat:HEAT 3,repeat:HEAT 4,
10923338	coenzyme Q10 homolog B (S. cerevisiae)			GO:0005739~mitochondrion,		IPR005031:Streptomyces cyclase/dehydrase,				membrane,mitochondrion,mitochondrion inner membrane,transit peptide,	chain:Coenzyme Q-binding protein COQ10 homolog B, mitochondrial,transit peptide:Mitochondrion,
10875756	coenzyme Q3 homolog, methyltransferase (S. cerevisiae)		GO:0006071~glycerol metabolic process,GO:0006732~coenzyme metabolic process,GO:0006733~oxidoreduction coenzyme metabolic process,GO:0006743~ubiquinone metabolic process,GO:0006744~ubiquinone biosynthetic process,GO:0009108~coenzyme biosynthetic process,GO:0019400~alditol metabolic process,GO:0019751~polyol metabolic process,GO:0042375~quinone cofactor metabolic process,GO:0045426~quinone cofactor…	GO:0005739~mitochondrion,GO:0005759~mitochondrial matrix,GO:0031974~membrane-enclosed lumen,GO:0031980~mitochondrial lumen,GO:0043233~organelle lumen,GO:0044429~mitochondrial part,GO:0070013~intracellular organelle lumen,	GO:0004395~hexaprenyldihydroxybenzoate methyltransferase activity,GO:0008169~C-methyltransferase activity,GO:0008425~2-polyprenyl-6-methoxy-1,4-benzoquinone methyltransferase activity,GO:0010420~polyprenyldihydroxybenzoate methyltransferase activity,GO:0030580~quinone cofactor methyltransferase activity,	IPR010233:Ubiquinone biosynthesis O-methyltransferase,IPR013216:Methyltransferase type 11,	rno00130:Ubiquinone and other terpenoid-quinone biosynthesis,			methyltransferase,mitochondrion,s-adenosyl-l-methionine,transferase,transit peptide,ubiquinone biosynthesis,	chain:Hexaprenyldihydroxybenzoate methyltransferase, mitochondrial,transit peptide:Mitochondrion,
10885918	coenzyme Q6 homolog (yeast)		GO:0006732~coenzyme metabolic process,GO:0006733~oxidoreduction coenzyme metabolic process,GO:0006743~ubiquinone metabolic process,GO:0006744~ubiquinone biosynthetic process,GO:0009108~coenzyme biosynthetic process,GO:0042375~quinone cofactor metabolic process,GO:0045426~quinone cofactor biosynthetic process,GO:0051186~cofactor metabolic process,GO:0051188~cofactor biosynthetic process,GO:0055114…		GO:0000166~nucleotide binding,GO:0001882~nucleoside binding,GO:0001883~purine nucleoside binding,GO:0017076~purine nucleotide binding,GO:0030554~adenyl nucleotide binding,GO:0048037~cofactor binding,GO:0050660~FAD binding,GO:0050662~coenzyme binding,	IPR000689:Ubiquinone biosynthesis monooxygenase, COQ6-type,IPR002938:Monooxygenase, FAD-binding,IPR003042:Aromatic-ring hydroxylase-like,IPR010971:Ubiquinone biosynthesis hydroxylase, UbiH/UbiF/VisC/COQ6,IPR018168:Ubiquinone biosynthesis hydroxylase, UbiH/UbiF/VisC/COQ6, conserved site,	rno00130:Ubiquinone and other terpenoid-quinone biosynthesis,
10843333	cofactor of BRCA1			GO:0005654~nucleoplasm,GO:0031974~membrane-enclosed lumen,GO:0031981~nuclear lumen,GO:0043233~organelle lumen,GO:0070013~intracellular organelle lumen,
10774701	coiled coil domain containing 88A	Cell division and chromosome partitioning,	GO:0001932~regulation of protein amino acid phosphorylation,GO:0006275~regulation of DNA replication,GO:0006928~cell motion,GO:0016044~membrane organization,GO:0016477~cell migration,GO:0019220~regulation of phosphate metabolic process,GO:0030030~cell projection organization,GO:0030031~cell projection assembly,GO:0030032~lamellipodium assembly,GO:0031399~regulation of protein modification process…	GO:0005783~endoplasmic reticulum,GO:0005794~Golgi apparatus,GO:0005829~cytosol,GO:0005886~plasma membrane,GO:0030027~lamellipodium,GO:0031252~cell leading edge,GO:0042995~cell projection,	GO:0003779~actin binding,GO:0005543~phospholipid binding,GO:0008017~microtubule binding,GO:0008092~cytoskeletal protein binding,GO:0008289~lipid binding,GO:0015631~tubulin binding,GO:0019899~enzyme binding,GO:0019900~kinase binding,GO:0019901~protein kinase binding,GO:0035091~phosphoinositide binding,GO:0042802~identical protein binding,GO:0042803~protein homodimerization activity,GO:0043422~prot…
10754401	coiled-coil domain containing 58			GO:0005739~mitochondrion,
10826300	coiled-coil domain containing 76		GO:0006396~RNA processing,GO:0006399~tRNA metabolic process,GO:0008033~tRNA processing,GO:0034470~ncRNA processing,GO:0034660~ncRNA metabolic process,			IPR007871:Methyltransferase TRM13,
10708654	coiled-coil domain containing 90B			GO:0005739~mitochondrion,GO:0016021~integral to membrane,GO:0031224~intrinsic to membrane,		IPR012439:Protein of unknown function DUF1640,				coiled coil,membrane,mitochondrion,phosphoprotein,transit peptide,transmembrane,	chain:Coiled-coil domain-containing protein 90B, mitochondrial,modified residue,transit peptide:Mitochondrion,transmembrane region,
10782314	coiled-coil-helix-coiled-coil-helix domain containing 1			GO:0005739~mitochondrion,		IPR018623:Coiled-coil-helix-coiled-coil-helix domain-containing protein 1,
10777378	collapsin response mediator protein 1		GO:0030182~neuron differentiation,GO:0048666~neuron development,	GO:0030425~dendrite,GO:0042995~cell projection,GO:0043005~neuron projection,GO:0043025~cell soma,		IPR006680:Amidohydrolase 1,IPR011778:D-hydantoinase,		PIRSF001238:cyclic amidohydrolases (dihydroorotase, allantoinase),		cytoplasm,cytoskeleton,phosphoprotein,	chain:Dihydropyrimidinase-related protein 1,modified residue,sequence conflict,
10802065	colony stimulating factor 1 receptor		GO:0002761~regulation of myeloid leukocyte differentiation,GO:0002763~positive regulation of myeloid leukocyte differentiation,GO:0006468~protein amino acid phosphorylation,GO:0006793~phosphorus metabolic process,GO:0006796~phosphate metabolic process,GO:0007166~cell surface receptor linked signal transduction,GO:0007167~enzyme linked receptor protein signaling pathway,GO:0007169~transmembrane re…	GO:0005886~plasma membrane,GO:0016021~integral to membrane,GO:0031224~intrinsic to membrane,GO:0043235~receptor complex,	GO:0000166~nucleotide binding,GO:0001882~nucleoside binding,GO:0001883~purine nucleoside binding,GO:0004672~protein kinase activity,GO:0004713~protein tyrosine kinase activity,GO:0004714~transmembrane receptor protein tyrosine kinase activity,GO:0005524~ATP binding,GO:0017076~purine nucleotide binding,GO:0019955~cytokine binding,GO:0030554~adenyl nucleotide binding,GO:0032553~ribonucleotide bindi…	IPR000719:Protein kinase, core,IPR001245:Tyrosine protein kinase,IPR001824:Receptor tyrosine kinase, class III, conserved site,IPR003598:Immunoglobulin subtype 2,IPR003599:Immunoglobulin subtype,IPR007110:Immunoglobulin-like,IPR008266:Tyrosine protein kinase, active site,IPR013106:Immunoglobulin V-set,IPR013151:Immunoglobulin,IPR013783:Immunoglobulin-like fold,IPR016243:Tyrosine-protein kinase, C…	rno04060:Cytokine-cytokine receptor interaction,rno04144:Endocytosis,rno04640:Hematopoietic cell lineage,rno05200:Pathways in cancer,	PIRSF000615:tyrosine-protein kinase, CSF-1/PDGF receptor type,PIRSF000615:TyrPK_CSF1-R,PIRSF500947:macrophage colony-stimulating factor 1 receptor,	SM00219:TyrKc,SM00408:IGc2,SM00409:IG,	ATP,atp-binding,autophosphorylation,disulfide bond,glycoprotein,growth factor receptor,Immunoglobulin domain,kinase,kinase-related transforming protein,magnesium,membrane,nucleotide-binding,phosphoprotein,phosphotransferase,Proto-oncogene,receptor,repeat,signal,transferase,transmembrane,transmembrane protein,tyrosine-protein kinase,tyrosine-specific protein kinase,	active site:Proton acceptor,binding site:ATP,chain:Macrophage colony-stimulating factor 1 receptor,disulfide bond,domain:Ig-like C2-type 1,domain:Ig-like C2-type 2,domain:Ig-like C2-type 3,domain:Ig-like C2-type 4,domain:Ig-like C2-type 5,domain:Protein kinase,glycosylation site:N-linked (GlcNAc...),modified residue,nucleotide phosphate-binding region:ATP,signal peptide,topological domain:Cytopla…
10931717	complement component 3		GO:0001796~regulation of type IIa hypersensitivity,GO:0001798~positive regulation of type IIa hypersensitivity,GO:0002250~adaptive immune response,GO:0002252~immune effector process,GO:0002253~activation of immune response,GO:0002443~leukocyte mediated immunity,GO:0002449~lymphocyte mediated immunity,GO:0002455~humoral immune response mediated by circulating immunoglobulin,GO:0002460~adaptive imm…	GO:0005576~extracellular region,GO:0005615~extracellular space,GO:0044421~extracellular region part,	GO:0004857~enzyme inhibitor activity,GO:0004866~endopeptidase inhibitor activity,GO:0030414~peptidase inhibitor activity,GO:0048037~cofactor binding,	IPR000020:Anaphylatoxin/fibulin,IPR001134:Netrin domain,IPR001599:Alpha-2-macroglobulin,IPR001840:Complement C3a/C4a/C5a anaphylatoxin,IPR002890:Alpha-2-macroglobulin, N-terminal,IPR009048:Alpha-macroglobulin, receptor-binding,IPR011625:Alpha-2-macroglobulin, N-terminal 2,IPR011626:A-macroglobulin complement component,IPR018081:Anaphylatoxin,IPR018933:Netrin module, non-TIMP type,IPR019565:Alpha-…	rno04610:Complement and coagulation cascades,rno05322:Systemic lupus erythematosus,	PIRSF001635:alpha-2-macroglobulin,	SM00104:ANATO,SM00643:C345C,	3d-structure,acute phase,chemotaxis,cleavage on pair of basic residues,complement alternate pathway,complement pathway,direct protein sequencing,disulfide bond,glycoprotein,hydrolase,immune response,inflammation,inflammatory response,innate immunity,liver,phosphoprotein,plasma,Secreted,serine proteinase,signal,thioester bond,thiolester bond,	chain:C3a anaphylatoxin,chain:Complement C3,chain:Complement C3 alpha chain,chain:complement C3 beta chain,chain:Complement C3b alpha' chain,chain:Complement C3c alpha' chain fragment 1,chain:Complement C3c alpha' chain fragment 2,chain:Complement C3d fragment,chain:Complement C3dg fragment,chain:Complement C3g fragment,cross-link:Isoglutamyl cysteine thioester (Cys-Gln),disulfide bond,domain:Ana…
10725427	component of oligomeric golgi complex 7		GO:0006486~protein amino acid glycosylation,GO:0006886~intracellular protein transport,GO:0006890~retrograde vesicle-mediated transport, Golgi to ER,GO:0008104~protein localization,GO:0009100~glycoprotein metabolic process,GO:0009101~glycoprotein biosynthetic process,GO:0010608~posttranscriptional regulation of gene expression,GO:0015031~protein transport,GO:0016192~vesicle-mediated transport,GO:…	GO:0005794~Golgi apparatus,GO:0017119~Golgi transport complex,GO:0019898~extrinsic to membrane,GO:0044431~Golgi apparatus part,		IPR019335:Conserved oligomeric Golgi complex, subunit 7,				golgi apparatus,membrane,protein transport,transport,	chain:Conserved oligomeric Golgi complex subunit 7,
10715497	conserved helix-loop-helix ubiquitous kinase		GO:0001101~response to acid,GO:0002009~morphogenesis of an epithelium,GO:0002011~morphogenesis of an epithelial sheet,GO:0002237~response to molecule of bacterial origin,GO:0002520~immune system development,GO:0002521~leukocyte differentiation,GO:0002573~myeloid leukocyte differentiation,GO:0003009~skeletal muscle contraction,GO:0003012~muscle system process,GO:0006468~protein amino acid phosphor…	GO:0000267~cell fraction,GO:0005624~membrane fraction,GO:0005626~insoluble fraction,GO:0005792~microsome,GO:0005829~cytosol,GO:0008385~IkappaB kinase complex,GO:0042598~vesicular fraction,GO:0044445~cytosolic part,	GO:0000166~nucleotide binding,GO:0001882~nucleoside binding,GO:0001883~purine nucleoside binding,GO:0004672~protein kinase activity,GO:0004674~protein serine/threonine kinase activity,GO:0005524~ATP binding,GO:0008384~IkappaB kinase activity,GO:0017076~purine nucleotide binding,GO:0030554~adenyl nucleotide binding,GO:0032553~ribonucleotide binding,GO:0032555~purine ribonucleotide binding,GO:00325…	IPR000719:Protein kinase, core,IPR008271:Serine/threonine protein kinase, active site,IPR017441:Protein kinase, ATP binding site,IPR017442:Serine/threonine protein kinase-related,	rno04010:MAPK signaling pathway,rno04062:Chemokine signaling pathway,rno04210:Apoptosis,rno04620:Toll-like receptor signaling pathway,rno04621:NOD-like receptor signaling pathway,rno04622:RIG-I-like receptor signaling pathway,rno04623:Cytosolic DNA-sensing pathway,rno04660:T cell receptor signaling pathway,rno04662:B cell receptor signaling pathway,rno04920:Adipocytokine signaling pathway,rno0520…			atp-binding,nucleotide-binding,serine/threonine-protein kinase,
10767605	contactin 2 (axonal)		GO:0000902~cell morphogenesis,GO:0000904~cell morphogenesis involved in differentiation,GO:0001764~neuron migration,GO:0006928~cell motion,GO:0007155~cell adhesion,GO:0007160~cell-matrix adhesion,GO:0007409~axonogenesis,GO:0016477~cell migration,GO:0022610~biological adhesion,GO:0030030~cell projection organization,GO:0030182~neuron differentiation,GO:0031175~neuron projection development,GO:0031…	GO:0005886~plasma membrane,GO:0009986~cell surface,GO:0030424~axon,GO:0031224~intrinsic to membrane,GO:0031225~anchored to membrane,GO:0042995~cell projection,GO:0043005~neuron projection,		IPR003598:Immunoglobulin subtype 2,IPR003599:Immunoglobulin subtype,IPR003961:Fibronectin, type III,IPR007110:Immunoglobulin-like,IPR008957:Fibronectin, type III-like fold,IPR013098:Immunoglobulin I-set,IPR013151:Immunoglobulin,IPR013783:Immunoglobulin-like fold,	rno04514:Cell adhesion molecules (CAMs),	PIRSF005452:contactin,	SM00060:FN3,SM00408:IGc2,SM00409:IG,	cell adhesion,cell membrane,direct protein sequencing,disulfide bond,glycoprotein,gpi-anchor,Immunoglobulin domain,lipoprotein,membrane,repeat,signal,	chain:Contactin-2,compositionally biased region:Gly/Pro-rich,disulfide bond,domain:Fibronectin type-III 1,domain:Fibronectin type-III 2,domain:Fibronectin type-III 3,domain:Fibronectin type-III 4,domain:Ig-like C2-type 1,domain:Ig-like C2-type 2,domain:Ig-like C2-type 3,domain:Ig-like C2-type 4,domain:Ig-like C2-type 5,domain:Ig-like C2-type 6,glycosylation site:N-linked (GlcNAc...),lipid moiety-…
10864481	contactin 3 (plasmacytoma associated)		GO:0007155~cell adhesion,GO:0016337~cell-cell adhesion,GO:0022610~biological adhesion,	GO:0005886~plasma membrane,GO:0031224~intrinsic to membrane,GO:0031225~anchored to membrane,GO:0031226~intrinsic to plasma membrane,GO:0044459~plasma membrane part,GO:0046658~anchored to plasma membrane,		IPR003598:Immunoglobulin subtype 2,IPR003599:Immunoglobulin subtype,IPR003961:Fibronectin, type III,IPR007110:Immunoglobulin-like,IPR008957:Fibronectin, type III-like fold,IPR013098:Immunoglobulin I-set,IPR013106:Immunoglobulin V-set,IPR013151:Immunoglobulin,IPR013783:Immunoglobulin-like fold,		PIRSF005452:contactin,	SM00060:FN3,SM00408:IGc2,SM00409:IG,	cell adhesion,cell membrane,disulfide bond,glycoprotein,gpi-anchor,Immunoglobulin domain,lipoprotein,membrane,repeat,signal,	chain:Contactin-3,disulfide bond,domain:Fibronectin type-III 1,domain:Fibronectin type-III 2,domain:Fibronectin type-III 3,domain:Fibronectin type-III 4,domain:Ig-like C2-type 1,domain:Ig-like C2-type 2,domain:Ig-like C2-type 3,domain:Ig-like C2-type 4,domain:Ig-like C2-type 5,domain:Ig-like C2-type 6,glycosylation site:N-linked (GlcNAc...),lipid moiety-binding region:GPI-anchor amidated serine,p…
10914882	contactin 5		GO:0007155~cell adhesion,GO:0022610~biological adhesion,	GO:0005886~plasma membrane,GO:0031224~intrinsic to membrane,GO:0031225~anchored to membrane,		IPR003598:Immunoglobulin subtype 2,IPR003599:Immunoglobulin subtype,IPR003961:Fibronectin, type III,IPR007110:Immunoglobulin-like,IPR008957:Fibronectin, type III-like fold,IPR013098:Immunoglobulin I-set,IPR013106:Immunoglobulin V-set,IPR013783:Immunoglobulin-like fold,		PIRSF005452:contactin,	SM00060:FN3,SM00408:IGc2,SM00409:IG,	cell adhesion,cell membrane,disulfide bond,glycoprotein,gpi-anchor,Immunoglobulin domain,lipoprotein,membrane,repeat,signal,	chain:Contactin-5,disulfide bond,domain:Fibronectin type-III 1,domain:Fibronectin type-III 2,domain:Fibronectin type-III 3,domain:Fibronectin type-III 4,domain:Ig-like C2-type 1,domain:Ig-like C2-type 2,domain:Ig-like C2-type 3,domain:Ig-like C2-type 4,domain:Ig-like C2-type 5,domain:Ig-like C2-type 6,glycosylation site:N-linked (GlcNAc...),lipid moiety-binding region:GPI-anchor amidated serine,p…
10738313	contactin associated protein 1		GO:0007155~cell adhesion,GO:0022610~biological adhesion,	GO:0016021~integral to membrane,GO:0030424~axon,GO:0031224~intrinsic to membrane,GO:0033267~axon part,GO:0033270~paranode region of axon,GO:0042995~cell projection,GO:0043005~neuron projection,GO:0044463~cell projection part,	GO:0017124~SH3 domain binding,GO:0019904~protein domain specific binding,	IPR000421:Coagulation factor 5/8 type, C-terminal,IPR000742:EGF-like, type 3,IPR001791:Laminin G,IPR002181:Fibrinogen, alpha/beta/gamma chain, C-terminal globular,IPR003585:Neurexin/syndecan/glycophorin C,IPR006209:EGF,IPR006210:EGF-like,IPR012680:Laminin G, subdomain 2,IPR013032:EGF-like region, conserved site,IPR013320:Concanavalin A-like lectin/glucanase, subgroup,	rno04514:Cell adhesion molecules (CAMs),	PIRSF036358:paranodin,	SM00181:EGF,SM00186:FBG,SM00231:FA58C,SM00282:LamG,SM00294:4.1m,	cell adhesion,disulfide bond,egf-like domain,glycoprotein,membrane,phosphoprotein,repeat,sh3-binding,signal,transmembrane,transmembrane protein,	chain:Contactin-associated protein 1,disulfide bond,domain:EGF-like 1,domain:EGF-like 2,domain:F5/8 type C,domain:Fibrinogen C-terminal,domain:Laminin G-like 1,domain:Laminin G-like 2,domain:Laminin G-like 3,domain:Laminin G-like 4,glycosylation site:N-linked (GlcNAc...),modified residue,short sequence motif:SH3-binding,signal peptide,topological domain:Cytoplasmic,topological domain:Extracellula…
10763459	contactin associated protein-like 5A; similar to contactin associated protein-like 5 isoform 1		GO:0007155~cell adhesion,GO:0022610~biological adhesion,	GO:0016021~integral to membrane,GO:0031224~intrinsic to membrane,		IPR000421:Coagulation factor 5/8 type, C-terminal,IPR000742:EGF-like, type 3,IPR001791:Laminin G,IPR002181:Fibrinogen, alpha/beta/gamma chain, C-terminal globular,IPR006209:EGF,IPR006210:EGF-like,IPR012680:Laminin G, subdomain 2,IPR013032:EGF-like region, conserved site,IPR013320:Concanavalin A-like lectin/glucanase, subgroup,			SM00181:EGF,SM00186:FBG,SM00231:FA58C,SM00282:LamG,	cell adhesion,disulfide bond,egf-like domain,glycoprotein,membrane,repeat,signal,transmembrane,	chain:Contactin-associated protein like 5-1,chain:Contactin-associated protein like 5-4,disulfide bond,domain:EGF-like 1,domain:EGF-like 2,domain:F5/8 type C,domain:Fibrinogen C-terminal,domain:Laminin G-like 1,domain:Laminin G-like 2,domain:Laminin G-like 3,domain:Laminin G-like 4,glycosylation site:N-linked (GlcNAc...),signal peptide,topological domain:Cytoplasmic,topological domain:Extracellul…
10727649	copper chaperone for superoxide dismutase		GO:0006800~oxygen and reactive oxygen species metabolic process,GO:0006801~superoxide metabolic process,GO:0006811~ion transport,GO:0006812~cation transport,GO:0030001~metal ion transport,GO:0043085~positive regulation of catalytic activity,GO:0044093~positive regulation of molecular function,GO:0051341~regulation of oxidoreductase activity,GO:0051353~positive regulation of oxidoreductase activit…		GO:0005507~copper ion binding,GO:0008270~zinc ion binding,GO:0016530~metallochaperone activity,GO:0016531~copper chaperone activity,GO:0016532~superoxide dismutase copper chaperone activity,GO:0019899~enzyme binding,GO:0043167~ion binding,GO:0043169~cation binding,GO:0046872~metal ion binding,GO:0046914~transition metal ion binding,	IPR001424:Superoxide dismutase, copper/zinc binding,IPR006121:Heavy metal transport/detoxification protein,IPR017969:Heavy-metal-associated, conserved site,IPR018152:Superoxide dismutase, copper/zinc, binding site,	rno05014:Amyotrophic lateral sclerosis (ALS),	PIRSF036501:copper chaperone for superoxide dismutase,		Chaperone,copper,cytoplasm,disulfide bond,metal-binding,phosphoprotein,zinc,	chain:Copper chaperone for superoxide dismutase,disulfide bond,domain:HMA,metal ion-binding site:Copper 1,metal ion-binding site:Copper 2,metal ion-binding site:Zinc,modified residue,region of interest:Superoxide dismutase-like,sequence conflict,
10753574	coproporphyrinogen oxidase		GO:0006778~porphyrin metabolic process,GO:0006779~porphyrin biosynthetic process,GO:0006783~heme biosynthetic process,GO:0010035~response to inorganic substance,GO:0010038~response to metal ion,GO:0018130~heterocycle biosynthetic process,GO:0033013~tetrapyrrole metabolic process,GO:0033014~tetrapyrrole biosynthetic process,GO:0042168~heme metabolic process,GO:0042440~pigment metabolic process,GO:…	GO:0005739~mitochondrion,GO:0005740~mitochondrial envelope,GO:0005758~mitochondrial intermembrane space,GO:0031967~organelle envelope,GO:0031970~organelle envelope lumen,GO:0031974~membrane-enclosed lumen,GO:0031975~envelope,GO:0044429~mitochondrial part,	GO:0004109~coproporphyrinogen oxidase activity,GO:0016634~oxidoreductase activity, acting on the CH-CH group of donors, oxygen as acceptor,GO:0042802~identical protein binding,	IPR001260:Coproporphyrinogen III oxidase,IPR018375:Coproporphyrinogen III oxidase, conserved site,	rno00860:Porphyrin and chlorophyll metabolism,	PIRSF000166:Coproporphyri_ox,		acetylation,heme biosynthesis,mitochondrion,oxidoreductase,phosphoprotein,porphyrin biosynthesis,transit peptide,	active site:Proton donor,binding site:Substrate,chain:Coproporphyrinogen-III oxidase, mitochondrial,modified residue,region of interest:Important for dimerization,region of interest:Substrate binding,site:Important for dimerization,transit peptide:Mitochondrion,
10853691	core 1 synthase, glycoprotein-N-acetylgalactosamine 3-beta-galactosyltransferase, 1		GO:0001525~angiogenesis,GO:0001568~blood vessel development,GO:0001655~urogenital system development,GO:0001822~kidney development,GO:0001944~vasculature development,GO:0048514~blood vessel morphogenesis,	GO:0016021~integral to membrane,GO:0031224~intrinsic to membrane,	GO:0000287~magnesium ion binding,GO:0008378~galactosyltransferase activity,GO:0016263~glycoprotein-N-acetylgalactosamine 3-beta-galactosyltransferase activity,GO:0043167~ion binding,GO:0043169~cation binding,GO:0046872~metal ion binding,GO:0048531~beta-1,3-galactosyltransferase activity,		rno00512:O-Glycan biosynthesis,			angiogenesis,developmental protein,differentiation,direct protein sequencing,disulfide bond,glycosyltransferase,magnesium,membrane,metal-binding,phosphoprotein,Signal-anchor,transferase,transmembrane,	chain:Glycoprotein-N-acetylgalactosamine 3- beta-galactosyltransferase 1,modified residue,topological domain:Cytoplasmic,topological domain:Lumenal,transmembrane region,
10727178	cortactin		GO:0006897~endocytosis,GO:0006898~receptor-mediated endocytosis,GO:0010324~membrane invagination,GO:0016044~membrane organization,GO:0016192~vesicle-mediated transport,	GO:0001726~ruffle,GO:0005938~cell cortex,GO:0030027~lamellipodium,GO:0031252~cell leading edge,GO:0042995~cell projection,		IPR000108:Neutrophil cytosol factor 2,IPR001452:Src homology-3 domain,IPR003134:Hs1/Cortactin,IPR015503:Cortactin,	rno04530:Tight junction,		SM00326:SH3,	sh3 domain,
10881671, 10881685	cortistatin; kinesin family member 1B		GO:0007017~microtubule-based process,GO:0007018~microtubule-based movement,GO:0007166~cell surface receptor linked signal transduction,GO:0007186~G-protein coupled receptor protein signaling pathway,GO:0007218~neuropeptide signaling pathway,GO:0007267~cell-cell signaling,GO:0007268~synaptic transmission,GO:0007270~nerve-nerve synaptic transmission,GO:0007274~neuromuscular synaptic transmission,GO…	GO:0005576~extracellular region,GO:0005739~mitochondrion,GO:0005856~cytoskeleton,GO:0005874~microtubule,GO:0005875~microtubule associated complex,GO:0012505~endomembrane system,GO:0012506~vesicle membrane,GO:0015630~microtubule cytoskeleton,GO:0016023~cytoplasmic membrane-bounded vesicle,GO:0030659~cytoplasmic vesicle membrane,GO:0031090~organelle membrane,GO:0031410~cytoplasmic vesicle,GO:003198…	GO:0000166~nucleotide binding,GO:0001882~nucleoside binding,GO:0001883~purine nucleoside binding,GO:0003774~motor activity,GO:0003777~microtubule motor activity,GO:0005179~hormone activity,GO:0005184~neuropeptide hormone activity,GO:0005524~ATP binding,GO:0016887~ATPase activity,GO:0017076~purine nucleotide binding,GO:0030554~adenyl nucleotide binding,GO:0032553~ribonucleotide binding,GO:0032555~…	IPR000253:Forkhead-associated,IPR001752:Kinesin, motor region,IPR001849:Pleckstrin homology,IPR011993:Pleckstrin homology-type,IPR018142:Somatostatin/Cortistatin, C-terminal,IPR019821:Kinesin, motor region, conserved site,		PIRSF001814:somatostatin,PIRSF002321:kinesin protein, Kif1A/Kif1B types,PIRSF500517:kinesin protein Kif1B,	SM00129:KISc,SM00233:PH,SM00240:FHA,	alternative splicing,atp-binding,cleavage on pair of basic residues,coiled coil,cytoplasm,cytoplasmic vesicle,cytoskeleton,disulfide bond,hormone,microtubule,mitochondrion,motor protein,nucleotide-binding,phosphoprotein,Secreted,signal,	chain:Kinesin-like protein KIF1B,compositionally biased region:Poly-Arg,compositionally biased region:Poly-Lys,compositionally biased region:Ser-rich,disulfide bond,domain:FHA,domain:Kinesin-motor,domain:PH,modified residue,nucleotide phosphate-binding region:ATP,peptide:Cortistatin-14,peptide:Cortistatin-29,region of interest:Interaction with KBP,sequence conflict,signal peptide,splice variant,
10892265	creatine kinase, brain		GO:0006575~cellular amino acid derivative metabolic process,GO:0006599~phosphagen metabolic process,GO:0006600~creatine metabolic process,GO:0006603~phosphocreatine metabolic process,GO:0006873~cellular ion homeostasis,GO:0019725~cellular homeostasis,GO:0030002~cellular anion homeostasis,GO:0030320~cellular monovalent inorganic anion homeostasis,GO:0030644~cellular chloride ion homeostasis,GO:004…	GO:0005739~mitochondrion,GO:0005829~cytosol,GO:0005886~plasma membrane,	GO:0000166~nucleotide binding,GO:0001882~nucleoside binding,GO:0001883~purine nucleoside binding,GO:0004111~creatine kinase activity,GO:0005524~ATP binding,GO:0016775~phosphotransferase activity, nitrogenous group as acceptor,GO:0017076~purine nucleotide binding,GO:0030554~adenyl nucleotide binding,GO:0032553~ribonucleotide binding,GO:0032555~purine ribonucleotide binding,GO:0032559~adenyl ribonu…	IPR000749:ATP:guanido phosphotransferase,IPR014746:Glutamine synthetase/guanido kinase, catalytic region,	rno00330:Arginine and proline metabolism,			atp-binding,cytoplasm,direct protein sequencing,kinase,nucleotide-binding,phosphoprotein,transferase,	binding site:ATP,chain:Creatine kinase B-type,modified residue,nucleotide phosphate-binding region:ATP,sequence conflict,
10867848	cyclin C	Cell division and chromosome partitioning / Transcription / DNA replication, recombination, and repair,	GO:0006350~transcription,GO:0007049~cell cycle,GO:0045449~regulation of transcription,			IPR006670:Cyclin,IPR006671:Cyclin, N-terminal,IPR013763:Cyclin-related,IPR015429:Transcription regulator cyclin,		PIRSF028758:cyclin, C/H/G types,	SM00385:CYCLIN,	activator,cyclin,nucleus,phosphoprotein,repressor,Transcription,transcription regulation,	chain:Cyclin-C,domain:Cyclin N-terminal,modified residue,
10812363	cyclin H		GO:0000718~nucleotide-excision repair, DNA damage removal,GO:0006259~DNA metabolic process,GO:0006281~DNA repair,GO:0006289~nucleotide-excision repair,GO:0006308~DNA catabolic process,GO:0006350~transcription,GO:0006351~transcription, DNA-dependent,GO:0006352~transcription initiation,GO:0006354~RNA elongation,GO:0006355~regulation of transcription, DNA-dependent,GO:0006357~regulation of transcrip…	GO:0005654~nucleoplasm,GO:0005667~transcription factor complex,GO:0005675~holo TFIIH complex,GO:0016591~DNA-directed RNA polymerase II, holoenzyme,GO:0019907~cyclin-dependent protein kinase activating kinase holoenzyme complex,GO:0031974~membrane-enclosed lumen,GO:0031981~nuclear lumen,GO:0043233~organelle lumen,GO:0044451~nucleoplasm part,GO:0070013~intracellular organelle lumen,	GO:0004672~protein kinase activity,GO:0004674~protein serine/threonine kinase activity,GO:0008094~DNA-dependent ATPase activity,GO:0008353~RNA polymerase II carboxy-terminal domain kinase activity,GO:0016887~ATPase activity,GO:0042623~ATPase activity, coupled,	IPR005258:Cyclin ccl1,IPR006670:Cyclin,IPR006671:Cyclin, N-terminal,IPR013763:Cyclin-related,IPR015429:Transcription regulator cyclin,IPR015432:Cyclin H,	rno03420:Nucleotide excision repair,rno04110:Cell cycle,	PIRSF028758:cyclin, C/H/G types,	SM00385:CYCLIN,	cell cycle,cyclin,nucleus,phosphoprotein,Transcription,transcription regulation,	chain:Cyclin-H,compositionally biased region:Poly-Glu,modified residue,sequence conflict,
[truncated: 844 more rows]
